# Supplementary material for: Development and preliminary evaluation of a 90 K Axiom® SNP array for the allo-octoploid cultivated strawberry Fragaria × ananassa
Source: BMC Genomics. 2015 Mar 7;16(1):155. doi: 10.1186/s12864-015-1310-1 (PMC4374422; doi:10.1186/s12864-015-1310-1)
Supplement: Additional file 1: — List of 306 cultivated strawberry F. × ananassa samples evaluated with the strawberry array. This list contains 302 unique accessions because we included four replicate samples of ‘Korona’ and two of ‘Holiday’. Cultivar names and parents are provided. Individuals whose genotyping call rates were below the Affymetrix threshold of 97% and were excluded from genotyping are indicated. Also the sixty-five diverse cultivars used for estimating minor allele frequency are indicated. [file 12864_2015_1310_MOESM1_ESM.xlsx]

## Sheet: Sheet1
Name	Mother	Father
Samples with genotyping calls < 97%
Florida Radiance	Winter_Dawn	FL_99-35
H-02557	Holiday	Korona
Honeoye	Vibrant	Holiday
MSU_9-16-41	Tribute	Honeoye
MSU_9-16-50	Tribute	Honeoye
MSU_9-16-52	Tribute	Honeoye
MSU_9-16-65	Tribute	Honeoye
MSU_9-18-6	Seascape	Fort_Laramie_1
MSU_9-18-7	Seascape	Fort_Laramie_1
ORUS_3278-13	ORUS_2427-1	Seascape
ORUS_3315-12	Fort_Laramie_1	Puget_Reliance
ORUS_3315-6	Fort_Laramie_1	Puget_Reliance
ORUS_3316-10	Fort_Laramie_1	Totem
Puget_Reliance	WSU_1945	BC_77-2-72
Puget_Reliance_1	WSU_1945	BC_77-2-72
Redglow	Fairland	Tenn_Shipper
UK_11	Redgauntlet	Hapil
UK_32	Redgauntlet	Hapil
FL 06-038	FL_01-29	FL_02-66
FL 06-045	FL_01-221	FL_01-49
FL 06-058	FL_00-98	FL_00-65
FL 09-046	FL_05-107	FL_05-131
Diversity set
Aberdeen	Likely_Lake_Stevens	Likely_Chesapeake
Cal_65.65-601	Cal_58.45-11	Cal_59.41-1
Camarosa	Douglas	Cal_72.361-105
Capitola	Cal_75.121-101	Parker
CF1116	Pajaro	Earlyglow x Chandler
Climax	TD9	Aberdeen
Douglas	Tufts	Cal_64.57-108
Dover	Florida_Belle	FL_71-189
DoverxCam34	F1CxD (97-104)	F1CxD (97-104)
Earlibrite	Rosa_Linda	FL_90-38
Earliglow	MDUS_2359	MDUS_2713
Elsanta	Gorella	Holiday
Emily	Honeoye	Gea
Esp_1392	Gaviota	Camarosa
Esp_232	'Sel. 4-43'	Vilanova (Aiko x Chandler)
Fairfax	Royal_Sovereign	Howard_17
Fenella	Lucy	EM0972
Florida Belle	Sequoia	Earlibelle
Florida Elyana	FL_96-114	FL_95-200
Fort_Laramie	Geneva	S.65122
FL 06-089	FL_03-133	FL_03-161
FL 06-134	FL_00-98	FL_02-67
FL 07-134	FL_02-66	FL_05-201
FL 07-150	FL_00-103	FL_04-61
FL 07-193	FL_05-190	FL_04-61
Gorella	Juspa	US_3763
Hapil	Gorella	Souvenir_de_Charles_Machiroux
Holiday	Raritan	NY_844
Induka	Puget_Beauty	Senga_Sengana
Korona	Tamella	Induka
Lassen	Cal_21.9	Cal_161.1
ORUS_2427-1	Pinnacle	ORUS_1723-3
Parker	Douglas	Cal_71.98-604
pseudo Dover	Florida Belle	USFL 71-189
Puget_Beauty	OSC_1765	Sparkle
Redgauntlet	NJ_1051	Auchincruive_Climax
Rosa Linda	FL_87-418	FL_87-200
Sarian	F1_hybrid	F1_hybrid
Seascape	Selva	Douglas
Selva	Cal_70.3-117	Cal_71.98-605
Sequoia	Cal_52.16-15	Cal_51.51-1
Sparkle	Fairfax	Aberdeen
Stelemaster	Fairland	MDUS_683
Strawberry Festival	Rosa_Linda	Oso_Grande
Sweet Charlie	FL_80-456	Pajaro
Talisman	NJ_1051	Auchincruive_Climax
Tamella	Gorella	Talisman
Tillamook	Cuesta	Puget_Reliance
Tillamook_1	Cuesta	Puget_Reliance
Tioga	Cal_42.8-16	Lassen
Totem	Puget_Beauty	Northwest
Tribute	USEB_18	MDUS_4258
Vibrant	Sparkle	Valentine
Winter_Dawn	FL_93-103	FL_95-316
MSU_49	Jewel	Mesabi
MSU_56	Cabot	Cavendish
FL 02-058	Sweet_Charlie	Treasure
FL 05-107	Florida_Radiance	Earlibrite
FL 07-196	FL_02-66	FL_04-37
FL 08-010	FL_04-73	FL_05-190
FL 08-108	Strawberry_Festival	FL_07-233
FL 09-089	Florida_Elyana	FL_06-38
FL 09-127	FL_05-107	FL_02-58
FL 09-148	FL_06-58	FL_05-85
FL 09-150	FL_05-85	FL_05-150
Progeny and pedigree-linked samples
FR_10	Capitola	CF1116
FR_108	Capitola	CF1116
FR_110	Capitola	CF1116
FR_116	Capitola	CF1116
FR_122	Capitola	CF1116
FR_124	Capitola	CF1116
FR_126	Capitola	CF1116
FR_135	Capitola	CF1116
FR_138	Capitola	CF1116
FR_141	Capitola	CF1116
FR_47	Capitola	CF1116
FR_58	Capitola	CF1116
FR_59	Capitola	CF1116
FR_61	Capitola	CF1116
FR_76	Capitola	CF1116
FR_79	Capitola	CF1116
FR_9	Capitola	CF1116
FR_94	Capitola	CF1116
FR_95	Capitola	CF1116
FR_97	Capitola	CF1116
H-02311	Holiday	Korona
H-02314	Holiday	Korona
H-02316	Holiday	Korona
H-02317	Holiday	Korona
H-02320	Holiday	Korona
H-02321	Holiday	Korona
H-02322	Holiday	Korona
H-02324	Holiday	Korona
H-02330	Holiday	Korona
H-02331	Holiday	Korona
H-02335	Holiday	Korona
H-02339	Holiday	Korona
H-02341	Holiday	Korona
H-02344	Holiday	Korona
H-02350	Holiday	Korona
H-02351	Holiday	Korona
H-02353	Holiday	Korona
H-02355	Holiday	Korona
H-02356	Holiday	Korona
H-02369	Holiday	Korona
H-02374	Holiday	Korona
H-02375	Holiday	Korona
H-02379	Holiday	Korona
H-02380	Holiday	Korona
H-02385	Holiday	Korona
H-02390	Holiday	Korona
H-02393	Holiday	Korona
H-02400	Holiday	Korona
H-02401	Holiday	Korona
H-02406	Holiday	Korona
H-02410	Holiday	Korona
H-02413	Holiday	Korona
H-02418	Holiday	Korona
H-02419	Holiday	Korona
H-02425	Holiday	Korona
H-02428	Holiday	Korona
H-02431	Holiday	Korona
H-02438	Holiday	Korona
H-02441	Holiday	Korona
H-02444	Holiday	Korona
H-02461	Holiday	Korona
H-02465	Holiday	Korona
H-02466	Holiday	Korona
H-02475	Holiday	Korona
H-02476	Holiday	Korona
H-02480	Holiday	Korona
H-02485	Holiday	Korona
H-02488	Holiday	Korona
H-02490	Holiday	Korona
H-02493	Holiday	Korona
H-02501	Holiday	Korona
H-02504	Holiday	Korona
H-02505	Holiday	Korona
H-02507	Holiday	Korona
H-02519	Holiday	Korona
H-02527	Holiday	Korona
H-02529	Holiday	Korona
H-02540	Holiday	Korona
H-02541	Holiday	Korona
H-02548	Holiday	Korona
H-02549	Holiday	Korona
H-02552	Holiday	Korona
H-02560	Holiday	Korona
H-02571	Holiday	Korona
H-02572	Holiday	Korona
H-02580	Holiday	Korona
H-02583	Holiday	Korona
H-02592	Holiday	Korona
H-02599	Holiday	Korona
H-02601	Holiday	Korona
H-02608	Holiday	Korona
H-02614	Holiday	Korona
H-02618	Holiday	Korona
H-02622	Holiday	Korona
H-02623	Holiday	Korona
H-02624	Holiday	Korona
H-02632	Holiday	Korona
H-02635	Holiday	Korona
H-02637	Holiday	Korona
MSU_9-16-31	Tribute	Honeoye
MSU_9-16-32	Tribute	Honeoye
MSU_9-16-33	Tribute	Honeoye
MSU_9-16-34	Tribute	Honeoye
MSU_9-16-35	Tribute	Honeoye
MSU_9-16-36	Tribute	Honeoye
MSU_9-16-37	Tribute	Honeoye
MSU_9-16-38	Tribute	Honeoye
MSU_9-16-39	Tribute	Honeoye
MSU_9-16-40	Tribute	Honeoye
MSU_9-16-42	Tribute	Honeoye
MSU_9-16-43	Tribute	Honeoye
MSU_9-16-44	Tribute	Honeoye
MSU_9-16-45	Tribute	Honeoye
MSU_9-16-48	Tribute	Honeoye
MSU_9-16-49	Tribute	Honeoye
MSU_9-16-51	Tribute	Honeoye
MSU_9-16-55	Tribute	Honeoye
MSU_9-16-56	Tribute	Honeoye
MSU_9-16-57	Tribute	Honeoye
MSU_9-16-60	Tribute	Honeoye
MSU_9-16-61	Tribute	Honeoye
MSU_9-18-1	Seascape	Fort_Laramie_1
MSU_9-18-10	Seascape	Fort_Laramie_1
MSU_9-18-2	Seascape	Fort_Laramie_1
MSU_9-18-3	Seascape	Fort_Laramie_1
MSU_9-18-4	Seascape	Fort_Laramie_1
MSU_9-18-5	Seascape	Fort_Laramie_1
MSU_9-18-8	Seascape	Fort_Laramie_1
MSU_9-18-9	Seascape	Fort_Laramie_1
MSU_9-9-1	Fort_Laramie	Honeoye
MSU_9-9-10	Fort_Laramie	Honeoye
MSU_9-9-2	Fort_Laramie	Honeoye
MSU_9-9-3	Fort_Laramie	Honeoye
MSU_9-9-4	Fort_Laramie	Honeoye
MSU_9-9-5	Fort_Laramie	Honeoye
MSU_9-9-6	Fort_Laramie	Honeoye
MSU_9-9-7	Fort_Laramie	Honeoye
MSU_9-9-8	Fort_Laramie	Honeoye
MSU_9-9-9	Fort_Laramie	Honeoye
ORUS_3278-1	ORUS_2427-1	Seascape
ORUS_3278-10	ORUS_2427-1	Seascape
ORUS_3278-12	ORUS_2427-1	Seascape
ORUS_3278-4	ORUS_2427-1	Seascape
ORUS_3278-5	ORUS_2427-1	Seascape
ORUS_3278-6	ORUS_2427-1	Seascape
ORUS_3278-7	ORUS_2427-1	Seascape
ORUS_3278-8	ORUS_2427-1	Seascape
ORUS_3278-9	ORUS_2427-1	Seascape
ORUS_3315-1	Fort_Laramie_1	Puget_Reliance
ORUS_3315-10	Fort_Laramie_1	Puget_Reliance
ORUS_3315-11	Fort_Laramie_1	Puget_Reliance
ORUS_3315-13	Fort_Laramie_1	Puget_Reliance
ORUS_3315-14	Fort_Laramie_1	Puget_Reliance
ORUS_3315-15	Fort_Laramie_1	Puget_Reliance
ORUS_3315-2	Fort_Laramie_1	Puget_Reliance
ORUS_3315-4	Fort_Laramie_1	Puget_Reliance
ORUS_3316-1	Fort_Laramie_1	Totem
ORUS_3316-2	Fort_Laramie_1	Totem
ORUS_3316-3	Fort_Laramie_1	Totem
ORUS_3316-4	Fort_Laramie_1	Totem
ORUS_3316-5	Fort_Laramie_1	Totem
ORUS_3316-6	Fort_Laramie_1	Totem
ORUS_3316-7	Fort_Laramie_1	Totem
ORUS_3316-8	Fort_Laramie_1	Totem
ORUS_3316-9	Fort_Laramie_1	Totem
ORUS_3323-1	Seascape	Puget_Reliance
ORUS_3323-12	Seascape	Puget_Reliance
ORUS_3323-14	Seascape	Puget_Reliance
ORUS_3323-2	Seascape	Puget_Reliance
ORUS_3323-4	Seascape	Puget_Reliance
ORUS_3323-6	Seascape	Puget_Reliance
ORUS_3326-1	Tribute	Puget_Reliance
ORUS_3326-11	Tribute	Puget_Reliance
ORUS_3326-12	Tribute	Puget_Reliance
ORUS_3326-13	Tribute	Puget_Reliance
ORUS_3326-5	Tribute	Puget_Reliance
UK_1	Redgauntlet	Hapil
UK_10	Redgauntlet	Hapil
UK_104	Redgauntlet	Hapil
UK_105	Redgauntlet	Hapil
UK_113	Redgauntlet	Hapil
UK_12	Redgauntlet	Hapil
UK_13	Redgauntlet	Hapil
UK_130	Redgauntlet	Hapil
UK_16	Redgauntlet	Hapil
UK_17	Redgauntlet	Hapil
UK_172	Redgauntlet	Hapil
UK_21	Redgauntlet	Hapil
UK_25	Redgauntlet	Hapil
UK_28	Redgauntlet	Hapil
UK_29	Redgauntlet	Hapil
UK_3	Redgauntlet	Hapil
UK_30	Redgauntlet	Hapil
UK_34	Redgauntlet	Hapil
UK_36	Redgauntlet	Hapil
UK_43	Redgauntlet	Hapil
UK_45	Redgauntlet	Hapil
UK_48	Redgauntlet	Hapil
UK_51	Redgauntlet	Hapil
UK_54	Redgauntlet	Hapil
UK_55	Redgauntlet	Hapil
UK_56	Redgauntlet	Hapil
UK_57	Redgauntlet	Hapil
UK_59	Redgauntlet	Hapil
UK_6	Redgauntlet	Hapil
UK_63	Redgauntlet	Hapil
UK_65	Redgauntlet	Hapil
UK_66	Redgauntlet	Hapil
UK_67	Redgauntlet	Hapil
UK_73	Redgauntlet	Hapil
UK_76	Redgauntlet	Hapil
UK_82	Redgauntlet	Hapil
UK_84	Redgauntlet	Hapil
UK_98	Redgauntlet	Hapil
