# Supplementary material for: Development and preliminary evaluation of a 90 K Axiom® SNP array for the allo-octoploid cultivated strawberry Fragaria × ananassa
Source: BMC Genomics. 2015 Mar 7;16(1):155. doi: 10.1186/s12864-015-1310-1 (PMC4374422; doi:10.1186/s12864-015-1310-1)
Supplement: Additional file 10: — List of 138,099 probesets used to interrogate 95,063 target sites and their physical location. Polymorphism in ‘Holiday’ and/or ‘Korona’ and presence on the linkage map shown in Figure 11 are indicated. Also indicated are the 12,609 filtered PHR SNPs and their clustering pattern (diploid or polyploid). [file 12864_2015_1310_MOESM10_ESM.xlsx]

## Sheet: SNP Table
Affymetrix probe set ID	Affymetrix SNP ID	Alleles	Chromsome	Position	Type	12,609 PHR	Clustering	Polymorphic in HK *	Included in mapping **	Flanking sequence	Probe sequence 1	Probe sequence 2
AX-89778337	Affx-88815038	T/G	LG1	10141779	SNP					TTATGCTAATCTCGGCATGATGAAACTTTTTAAAC[G/T]CATGGCTTCTGATTAGCTGTCTGTAAGATTTGCAA	GATTAGAGCCGTACTACTTTGAAAAATTTG
AX-89778338	Affx-88815062	A/G	LG1	10194958	SNP					CAACGGTCACAGCAAATACAAACCTGAAGGGTATA[A/G]AGACCAGCTTCAAGCTTCCGAATATATATTTCCTC	CAGTGTCGTTTATGTTTGGACTTCCCATAT
AX-89778339	Affx-88815064	T/C	LG1	10196655	SNP					TGCCTGCTTACCAAATAACGATGCAATTAGCGACA[C/T]GATGCGCTCCTCCAACTCCTCGTGATACCTTTCCT	CGAATGGTTTATTGCTACGTTAATCGCTGT
AX-89778340	Affx-88815084	T/C	LG1	10277331	SNP					TCCAAGCAAGCAACCAACAAATTACTTTTGCAAGA[C/T]ACTCACCGCGAGTGACACTAGTACACATGGAGGCT	CGTTCGTTGGTTGTTTAATGAAAACGTTCT
AX-89778341	Affx-88815093	A/G	LG1	10284733	SNP					TCTCCCGGTTCAGCAGCTATAATCAGCTGCGAGAA[A/G]AACTGGCCCAGATGTTTGGCATTGAGGGGAAGTTG	GCCAAGTCGTCGATATTAGTCGACGCTCTT
AX-89778342	Affx-88809781	A/C	LG1	1029775	SNP					GCCAAACAAGTACAAGAATCTGTCCCTAAAAGTGT[A/C]GGATGGGCAACATTTGATACACCACAGTCCTCAGC	TGTTCATGTTCTTAGACAGGGATTTTCACA
AX-89778343	Affx-88815100	T/C	LG1	10305942	SNP	Y	Diploid	K	Y	GGATGGATTTGGTTCATGATCAAAATCAGCACTTA[C/T]GACAACAGGTAATATGAGGTTGAAATTTATAACTA	CTAAACCAAGTACTAGTTTTAGTCGTGAAT
AX-89778344	Affx-88815107	T/C	LG1	10314108	SNP					TTACTCTCCAGAGGATGAGTGAAAGATATGGTTGC[C/T]CAGTCAATGAAATTTCATGTACTAGTGAATTTGGA	GAGGTCTCCTACTCACTTTCTATACCAACG
AX-89778345	Affx-88815108	T/C	LG1	10314933	SNP					AATATGCTCATTTTGCAAGAAAGTTATATAGACCC[C/T]TTAGGGTCTATGATTATCTATGCTCCTATCGAGGT	CGAGTAAAACGTTCTTTCAATATATCTGGG
AX-89778346	Affx-88815115	A/G	LG1	10324024	SNP					GAAGGAATCAAAGTTATGCAGCTAGAAACTGCAGC[A/G]GGTGCGGCAATCAGGGTACTAAATATATACGACAG	TTAGTTTCAATACGTCGATCTTTGACGTCG
AX-89778347	Affx-88815123	T/G	LG1	10337293	SNP					CAGACCCTAAAGGTGAGTAATGTAGAAGTGGAAAC[G/T]GACTGTCTAGAAGCTGTTGCTGCTATCAGCTCCAA	GGATTTCCACTCATTACATCTTCACCTTTG
AX-89778348	Affx-88815133	A/G	LG1	10398211	SNP					AAAGTTTCAAGATCCAAGAGCGGAATGATCGTTTC[A/G]TCCTATCCTTTGATCTTCGCAAAAATCAAAACAAG	AAGTTCTAGGTTCTCGCCTTACTAGCAAAG
AX-89778349	Affx-88815134	A/G	LG1	10398595	SNP					TTGGTAATTGTGATTATTGCAAGCTTATTTAGCAT[A/G]AGAATGATTTTTGCCTTCTGTTGGGGATATCAAAT	TTAACACTAATAACGTTCGAATAAATCGTA
AX-89778350	Affx-88815144	T/G	LG1	10420388	SNP					GAGTTGGGACTTATAAACTCAAAATGCAATTCAGT[G/T]GAGCGAGATTGGGAATCAGGAATTGAGGATGGTAG	CCCTGAATATTTGAGTTTTACGTTAAGTCA
AX-89778351	Affx-88815147	A/G	LG1	10425407	SNP					GATCTGCTCTCATGCTTGTTTCTATCCTCAAACTC[A/G]AGCTCTAGAATTACTAACACGTTACCCTTGTGATA	CGAGAGTACGAACAAAGATAGGAGTTTGAG
AX-89778352	Affx-88815155	T/G	LG1	10435550	SNP					TATTCAAATCTGTGAATTAGTTGCTCATGATAATA[G/T]GTATGTTCATTTAACATTTCCAACTCTTTCTCTCA	TTTAGACACTTAATCAACGAGTACTATTAT
AX-89778353	Affx-88815162	A/G	LG1	10440807	SNP					GACCACTTTGCTTGGAGCCATCACCTGAATCAAAT[A/G]GACATCATCCACCTGTTGCTATTCCACCCCCACCT	GAAACGAACCTCGGTAGTGGACTTAGTTTA
AX-89778354	Affx-88815165	T/C	LG1	10446708	SNP					TTTTCTCTTGAAGATTTTGAAAAAGCTATCTGCCA[C/T]AAGATGGGCAATTTGACACTTCTTTTTGAAACTCA	AGAACTTCTAAAACTTTTTCGATAGACGGT
AX-89778355	Affx-88815171	T/C	LG1	10459679	SNP					CTCATTTCCCGAAATTAATCTTCTAACAGGTGAAA[C/T]CTCAAGTCTAGGTGGTCCGCCTCCATCGACTCGAA	AAGGGCTTTAATTAGAAGATTGTCCACTTT
AX-89778356	Affx-88815172	A/C	LG1	10459773	SNP					CGTCTTCATGGCCACATCCGGTACCTCCTTCTAAA[A/C]GAATGGAAAGGCAAAGACGAAGATGTCCAAGTCTA	AGTACCGGTGTAGGCCATGGAGGAAGATTT
AX-89778357	Affx-88815176	T/C	LG1	10471383	SNP					TTGTGCCTTTAGTTGTATCTTCTTCCTCAAATTAT[C/T]TGTGCTCAATGGTTCCTTTTTGCTAGTGTTGTTCT	GGAAATCAACATAGAAGAAGGAGTTTAATA
AX-89778358	Affx-88815179	T/C	LG1	10492292	SNP					AGCATTGGTGCTGCTCAACTAGAGAAAATGGATGT[C/T]GATAGTTGCACTTCACCTGAAAATCCTACACTATC	ACCACGACGAGTTGATCTCTTTTACCTACA
AX-89778359	Affx-88815181	T/C	LG1	10493801	SNP					CATTAGTCGTCCAAGGAAAAGGAAAAAGACTGCCA[C/T]GTAAGATGTTGTGTTATGCAGATTATTTTTCCACA	CAGCAGGTTCCTTTTCCTTTTTCTGACGGT
AX-89778360	Affx-88815189	A/C	LG1	10497865	SNP					TCGCTATAACAATGGCAGGAGCTTCCCAAAGCTCT[A/C]CTTCCGGTGGCGAACCGGCCGGTCATCTCCTACGT	TATTGTTACCGTCCTCGAAGGGTTTCGAGA
AX-89778361	Affx-88815191	A/G	LG1	10499719	SNP					TGGTGCAGGTTGTAAGTGGTGATATTGTCTCTGAT[A/G]TTCCTCCTGGTGCGGTAGCGGCTGCTCATAGACGT	GTCCAACATTCACCACTATAACAGAGACTA
AX-89778362	Affx-88815193	A/C	LG1	10501645	SNP					TCCAAAATTCAGTTATTTGCAGCAATGTACAGCTC[A/C]AAGAACGTGTTGTACTGAAAGATTGTCAGGTAAGT	TTAAGTCAATAAACGTCGTTACATGTCGAG
AX-89778363	Affx-88815195	T/C	LG1	10503543	SNP					GCGACTTTGCCATAGTTGGAGGCAAGGGACCAATC[C/T]GTGAGGCCGCAGCCATAGGCATTGCAGAAGGCCAG	AAACGGTATCAACCTCCGTTCCCTGGTTAG
AX-89778364	Affx-88815197	A/G	LG1	10503871	SNP					GTTTATTGCTTCGGAGACTTCTAATGAGAACGAAA[A/G]CCATATAACCTGCATGGTACAGGACATGGTATACA	AACGAAGCCTCTGAAGATTACTCTTGCTTT
AX-89778365	Affx-88815200	A/G	LG1	10504596	SNP	Y	Polyploid			CATGTTTGAACCACTGTGTTTTCTTGACGGGTGAA[A/G]GGCTGCTTCAACAGACCAAACTTTTGAAGCAAGGC	AACTTGGTGACACAAAAGAACTGCCCACTT
AX-89778366	Affx-88815209	T/C	LG1	10530808	SNP	Y	Polyploid	K	Y	TTTGAACTCGAAACCACTTATCCCATATATGTCAC[C/T]GTAATCGGTGAAGAAACCATGTGTTTTCCATCTGC	TGAGCTTTGGTGAATAGGGTATATACAGTG
AX-89778367	Affx-88815211	T/G	LG1	10532150	SNP					CCGAACAAACTATGCCTTTCTCGGTTGCGGCGAAT[G/T]TGGCGATGGCAATGGGGTCCTCATGGTAGGGCAAG	GTTTGATACGGAAAGAGCCAACGCCGCTTA
AX-89778368	Affx-88815212	A/G	LG1	10538723	SNP					GAAGTATCTGAAAACCAATAACCAATGCAACTTCA[A/G]AAAATTGTACGGTCATGATGACCACTCTTACGCCA	TAGACTTTTGGTTATTGGTTACGTTGAAGT
AX-89778369	Affx-88815215	T/C	LG1	10548142	SNP					TCATCAACCAAATCCATCCCTTTTTTCAGAAAAGC[C/T]TCTGAAAAACCAAGCTCTTTAAAACCCTCAAATCC	TTGGTTTAGGTAGGGAAAAAAGTCTTTTCG
AX-89778370	Affx-88815225	A/G	LG1	10578186	SNP					TAGAGGAGAGGCTGAGCTCTGAGGAAGTTAAGATG[A/G]AAATAGAGAGGCGGATAGAGGAAGGCCAGAAGAAG	CTCTCCGACTCGAGACTCCTTCAATTCTAC
AX-89778371	Affx-88815228	T/C	LG1	10587341	SNP					CACACAGTGGATCCATGGTTAATAAACCATTTGAG[C/T]GCACATGAATAGTGTACTAGAGCAAGGTCATTTTT	TCACCTAGGTACCAATTATTTGGTAAACTC
AX-89778372	Affx-88815232	A/G	LG1	10600246	SNP					GCTCTTTCGCATGAGCATATAAATTCTTCAGCTTC[A/G]ACAACGAATTATCTCCAGGCTTCTCAACTACTTCA	AAGCGTACTCGTATATTTAAGAAGTCGAAG
AX-89778373	Affx-88815234	T/C	LG1	10614785	SNP					TTATCAATTGATCCAGTTATTGGAGCTATTTCAGC[C/T]GGAAATGCGGTTGTCCTAAAACCTTCCGAAATAGC	TTAACTAGGTCAATAACCTCGATAAAGTCG
AX-89778374	Affx-88815238	T/C	LG1	10616282	SNP					ACACTCAGATAATGAATGAGGAGATATTTGGGCCA[C/T]TAATGCCTATTGTCACTGTGAGTACTCAGATATAT	GTCTATTACTTACTCCTCTATAAACCCGGT
AX-89778375	Affx-88815245	A/G	LG1	10634055	SNP					TCGTTCGCAATGGATTGAATATCATAAAACCTACA[A/G]GAATACTACCAGTGATGAAAGCATGTCTGGTCACA	GCGTTACCTAACTTATAGTATTTTGGATGT
AX-89778376	Affx-88815247	A/C	LG1	10641693	SNP	Y	Diploid	HK	Y	AACTTGTTGGTCATGGGTTGATGAATCTCCAAATC[A/C]ATAGCAAGGGATTGTGTTATCCTCATCAAAAGAAG	CAACCAGTACCCAACTACTTAGAGGTTTAG
AX-89778377	Affx-88809202	A/G	LG1	106660	SNP					GACAACACCCTTGGTTTGAGATTCATCAGTGTAGT[A/G]AACATAAAGCTTTCCACCCAAGACACAAGTTTTTG	GTGGGAACCAAACTCTAAGTAGTCACATCA
AX-89778378	Affx-88809203	A/G	LG1	106736	SNP					TCCACAGTGTTTTCCCACATCCTATTGGACATACC[A/G]CTCCCCAGGACCTGCATTCAGGAATTTTGAAACAA	TCACAAAAGGGTGTAGGATAACCTGTATGG
AX-89778379	Affx-88815255	A/G	LG1	10684356	SNP					ACCTCAGTACATCTAACACAAGGAGCATCACATTG[A/G]AGCCATGTAAGATCACTACCGGTGTCGGGGTCGAG	TCATGTAGATTGTGTTCCTCGTAGTGTAAC
AX-89778380	Affx-88815256	A/G	LG1	10688087	SNP					TGATTGCCAAAAGGGTCATCAATATCTGCTAGTGA[A/G]AAGCCATCCATGTAATTGAACTGGTCATTGCTCTC	CGGTTTTCCCAGTAGTTATAGACGATCACT
AX-89778381	Affx-88815258	T/C	LG1	10689493	SNP	Y	Polyploid			AATTTGTAAAGATCAATCTCTTTGATGATGGGAAC[C/T]GAAATATTCTGGGAAGCACATTTCTTGATCAAGTA	CATTTCTAGTTAGAGAAACTACTACCCTTG
AX-89778382	Affx-88815260	A/G	LG1	10698830	SNP					GAAATGTGACCTACGACGGAAGATCTCTCATCATC[A/G]ACGGCCAAAGAAGGATTCTCTTTTCAGGTTCTATT	CACTGGATGCTGCCTTCTAGAGAGTAGTAG
AX-89778383	Affx-88815262	A/G	LG1	10700716	SNP					GGGAGAACTTTTGGAGGACCAAACTCACCTAATAA[A/G]CCCTCTATGTGGACAGAGAATTGGACCTCTTTGTA	TTGAAAACCTCCTGGTTTGAGTGGATTATT
AX-89778384	Affx-88815265	A/G	LG1	10702358	SNP					ATGTAACACATGCTTTCGTGAATGGCATATATACA[A/G]GTAAAGACACTTATGGTATATCGGTCATATTCTCA	TGTGTACGAAAGCACTTACCGTATATATGT
AX-89778385	Affx-88815268	A/G	LG1	10702668	SNP					GTCATGACACCAAGCAATTCATTATGGAGAATCCC[A/G]TTGTGTTAAATAATGGAAGTAACAATATTTCTTTG	CTGTGGTTCGTTAAGTAATACCTCTTAGGG
AX-89778386	Affx-88815269	A/G	LG1	10702870	SNP					TTGAAAGCAAATTTGCTGGCTTGAGAAGAGTTGAA[A/G]TTCATTGTAACGAAACCGATCAATTTTACAATTTT	TCGTTTAAACGACCGAACTCTTCTCAACTT
AX-89778387	Affx-88815279	T/C	LG1	10725115	SNP	Y	Polyploid	K	Y	AACGTTCTGGTGATATTTGAGGAGAAAGGTGGAAA[C/T]CCACTGAAAATGGAGTTTTCAAGACGGAAAATCTC	AGACCACTATAAACTCCTCTTTCCACCTTT
AX-89778388	Affx-88815285	T/C	LG1	10733845	SNP					TATCTATGGTGGCCTTCATGAAGTTGGCAACTAGA[C/T]AGTTGGATTCAAGCGTCTTTTCGAAGCTCGAATTA	TACCACCGGAAGTACTTCAACCGTTGATCT
AX-89778389	Affx-88815286	A/G	LG1	10740784	SNP					GGTACGAAAGGGGGATAAAATAGGAGATTTTCTTC[A/G]CTCTGTCCAACAGCAACTAGCACCTGAGTTTCGAG	CTTTCCCCCTATTTTATCCTCTAAAAGAAG
AX-89778390	Affx-88815287	T/C	LG1	10741153	SNP					AATATTGTTTTGTATTTTGCATAGCTTTTCCATTT[C/T]GATGTGCATGAGGATGTGCGAACAATTGCTGATGC	ACAAAACATAAAACGTATCGAAAAGGTAAA
AX-89778391	Affx-88815289	A/G	LG1	10745079	SNP					ATGTCTTACGACGATGTGGAGATTGAAGATATGGA[A/G]TGGAACGACGAGCTCCAGGCATACACATATCCATG	AATGCTGCTACACCTCTAACTTCTATACCT
AX-89778392	Affx-88815296	T/G	LG1	10766587	SNP					AATGATGAGGCTCTTATGATTGGAAATAGTCTTTT[G/T]GTACAAGGGATCTATACAGAGGTATCACTGTAGTT	ACTCCGAGAATACTAACCTTTATCAGAAAA
AX-89778393	Affx-88815299	T/G	LG1	10774003	SNP					GGGAGGAGGAGATGATGGATCAAACTCTTAAGGAG[G/T]TAGACTTAGAGAGTTACTCTAAGGCGTTGCATAGG	CTCCTCTACTACCTAGTTTGAGAATTCCTC
AX-89778394	Affx-88815302	A/G	LG1	10788247	SNP					GAAGCAGCAAAAATCTTCTTCGAATCATTGATGAG[A/G]CAGATACCAACATTCCTTCTGTAACCTTCAGGAGG	TCGTTTTTAGAAGAAGCTTAGTAACTACTC
AX-89778395	Affx-88815310	A/G	LG1	10795675	SNP	Y	Polyploid	K	Y	GCCTGCCTCAATTTAAACTCAGCTCTATCCATAGC[A/G]TCCTTAACGGCATCAGTAACTGAGTTGCGCTCTAA	GGAGTTAAATTTGAGTCGAGATAGGTATCG
AX-89778396	Affx-88815311	A/G	LG1	10795766	SNP					TTGCATGTTCATCAAAGTTACTATGACTCTTTCCC[A/G]TGGCAAAATCGTCAAGATTGTCAACGGAAGAAACA	ACAAGTAGTTTCAATGATACTGAGAAAGGG
AX-89778397	Affx-88815315	T/C	LG1	10801135	SNP					AAAGATGGTTAACAAAAAGAATACTAACCACCCTC[C/T]GAATACTGGGGAGGTCTCACATCTTGAGTTTGAGC	ACCAATTGTTTTTCTTATGATTGGTGGGAG
AX-89778398	Affx-88815317	A/G	LG1	10810498	SNP					GAGCGCACAATGGCTGGACACCTTGGGACTATTAT[A/G]AGCTGACACTTCCTCGATACAGTGATGATGTTCAT	GTGTTACCGACCTGTGGAACCCTGATAATA
AX-89778399	Affx-88815326	A/G	LG1	10815963	SNP					GATGACTTCGATTTCTCGAAAGCCAGACAAAGCCA[A/G]GTCCTTGAGCAATTCACAGCCTAGCCCACCAGCCC	GAAGCTAAAGAGCTTTCGGTCTGTTTCGGT
AX-89778400	Affx-88815334	A/C	LG1	10866556	SNP	Y	Polyploid	K	Y	TTGGTTATCGAGAAATCTTTAATCTTCTGAAGTTG[A/C]CTTCTCTATCTCTGCCCCTCTTCCTTAACGGTTGT	ATAGCTCTTTAGAAATTAGAAGACTTCAAC
AX-89778401	Affx-88815335	T/C	LG1	10867741	SNP					CAGGTAGAGATTCAGAAGGCAAAAGAAGAATTGGA[C/T]GGAAAGGTAGTTTCTTAAGAGATTATATTTAAATA	TCTCTAAGTCTTCCGTTTTCTTCTTAACCT
AX-89778402	Affx-88815342	A/G	LG1	10933906	SNP					AGTCAGGGTGTTTCCATTGTGATACATATGTCTTC[A/G]TATTGTAGTAATACTTGTGACCTGTGTATGCAGCG	CCCACAAAGGTAACACTATGTATACAGAAG
AX-89778403	Affx-88815343	T/G	LG1	10934491	SNP					TTCAGGAAGAGATAAAGGTGATGGAAGTGGTGCAT[G/T]AGAAGATGTTTCAGCCGGCTTTTCCCATTGACTCC	CTTCTCTATTTCCACTACCTTCACCACGTA
AX-89778404	Affx-88815346	T/C	LG1	10946502	SNP					AGTTTTGAACCTTTGCACCTGGAAAGTTGCCCAAG[C/T]CATCATTGCCATCCTTCGCATCTGAACCCCATGTA	ACTTGGAAACGTGGACCTTTCAACGGGTTC
AX-89778405	Affx-88815353	A/G	LG1	10949187	SNP					CTGCGCCGAACACGCAAGAATCCAACTGCATTAAC[A/G]AACACCTTTTTACTTAACCCATGTGCTGTCAAAAA	GGCTTGTGCGTTCTTAGGTTGACGTAATTG
AX-89778406	Affx-88815356	T/C	LG1	10950426	SNP					ACAGAGACTTTATTCCACAAAACCTTTCCATATTC[C/T]GTCAGTAACCAGCTTTTTGCCCTACTAGTCAACAA	CTGAAATAAGGTGTTTTGGAAAGGTATAAG
AX-89778407	Affx-88815359	A/G	LG1	10965890	SNP					TACCTGGAATCCAAGCGTTGACGCTAATTAAAACT[A/G]GTAACACCGCGACACGTTTTCTGGAATCTTTATCC	CCTTAGGTTCGCAACTGCGATTAATTTTGA
AX-89778408	Affx-88815373	A/C	LG1	11058230	SNP					GTGGACGCGTCGCTGGACGAGTTCAAGAAGAAAGA[A/C]GAAGAGGGTTTCCAGTTGGTGAGTGGGAAGAAGAA	GCGCAGCGACCTGCTCAAGTTCTTCTTTCT
AX-89778409	Affx-88815375	A/G	LG1	11064462	SNP					GGCAGTTCCAAAAAGAAAATTTGATGCTGGTGTAA[A/G]GGTTAGTCGTGATCGCATACTGCTTTTAGTTTTTA	AAGGTTTTTCTTTTAAACTACGACCACATT
AX-89778410	Affx-88815377	A/C	LG1	11065208	SNP					TAATCAAAATAGGAAAGCCAGAGAAGTGGAGAAAT[A/C]CCAGGAATCTGGGGGCTTACAGGTGAAACCTTTTG	TTTTATCCTTTCGGTCTCTTCACCTCTTTA
AX-89778411	Affx-88815392	T/C	LG1	11129816	SNP					GCCATACATGGATAATTAGGATACCTGAGTGATAG[C/T]GCCAAAGCTGCCAAGTGTAATATTTGGAATGAAGT	TGTACCTATTAATCCTATGGACTCACTATC
AX-89778412	Affx-88815396	T/G	LG1	11131958	SNP					CTCTTTAGTTACCCAAAAAGTAGAATAGCCAAAAA[G/T]CTTTTCCTTAATGAGCTTTACATCAGCAGGATCAA	ATCAATGGGTTTTTCATCTTATCGGTTTTT
AX-89778413	Affx-88815401	A/G	LG1	11155544	SNP					TACCAGGTAGCGGGATCAAAGCCAGTCCACATATT[A/G]AGTCTCGGGTGAAGACTCTAAAGAAACAATATAAT	CCATCGCCCTAGTTTCGGTCAGGTGTATAA
AX-89778414	Affx-88815402	A/C	LG1	11155860	SNP					TTTGGTAAAGATCATGCAAATGGAAAGCAAGCAGC[A/C]AATGCTACTGATTATATTGATGAGATTGATCTAAA	ATTTCTAGTACGTTTACCTTTCGTTCGTCG
AX-89778415	Affx-88809787	T/C	LG1	1115698	SNP					CAGACTTTGCAATTTTAGATGCCGTGCGAATGAAA[C/T]GTTGATCACATGTGCCTAGAGTAGCTTTTTGCGAG	AAACGTTAAAATCTACGGCACGCTTACTTT
AX-89778416	Affx-88809788	A/G	LG1	1115970	SNP					ATACGAATCTTTCGGAGCACCTGGTTGGTATCCAC[A/G]ACATCAACTCCACCAAGGGTGACTTCAGAGGATGC	TTAGAAAGCCTCGTGGACCAACCATAGGTG
AX-89778417	Affx-88815413	A/G	LG1	11192422	SNP					GAAAGAGACGGAGAGAAGAATTAAATATTCAACGG[A/G]ATGATGGTATTGGTGAAAGATGTTTAGGTAATTTT	TCTGCCTCTCTTCTTAATTTATAAGTTGCC
AX-89778418	Affx-88815415	T/C	LG1	11192589	SNP					GCCAAAGATGTGGAGAGTGGAAAGATTAGACTTGA[C/T]GAGTTTGAAGGGCTCGAGGACAAAGATGATATGTT	TCTACACCTCTCACCTTTCTAATCTGAACT
AX-89778419	Affx-88809790	T/G	LG1	1121663	SNP					TTTACAAGGAGCGCACCAAAAAGTTTCATGACAAG[G/T]TCATTCGTCAAAAGACTTTTGAGCCAAATCAGAAG	TTCCTCGCGTGGTTTTTCAAAGTACTGTTC
AX-89778420	Affx-88809791	T/C	LG1	1121710	SNP					AAGACTTTTGAGCCAAATCAGAAGGTGCTGCTATA[C/T]AACTCTCGACTTAGACTCTTTTCAAGGAAGTTGAA	AAAACTCGGTTTAGTCTTCCACGACGATAT
AX-89778421	Affx-88815421	A/G	LG1	11233852	SNP					GGGTGTGTTGGGCCGCTTTATCAAGGTTGATGACA[A/G]AACTCTTAACGGAGACAACTACATTTTTGCTAGAT	ACAACCCGGCGAAATAGTTCCAACTACTGT
AX-89778422	Affx-88815422	T/C	LG1	11234063	SNP					GTATGCTTTGAATGTGGAAGCCATCGCCACAAGAT[C/T]AGAAACAGTCCTTTCAGATTGGTGGAGAATCACTG	GAAACTTACACCTTCGGTAGCGGTGTTCTA
AX-89778423	Affx-88815425	A/C	LG1	11234422	SNP					GATGGTGAGTCGCGGGAAAAGTTATAGTGATGCTG[A/C]TAAAGGGACTGGTGTTGTTATCATTAGAGGCACTT	ACTCAGCGCCCTTTTCAATATCACTACGAC
AX-89778424	Affx-88815426	A/G	LG1	11234582	SNP	Y	Polyploid			TTTTCTTTTGAAGATGTGAAAAATATTGCTAAACT[A/G]TTTGGTGTGTATAACTCACCCTATCCCACTACTGC	AAAACTTCTACACTTTTTATAACGATTTGA
AX-89778425	Affx-88815429	T/G	LG1	11276716	SNP	Y	Diploid			ATTCTACGTTAGAGAAGAAGTGTAGCAATCAACAA[G/T]ATTTGATTAACATTGCTCGTACTGATCTTCAAGAA	TGCAATCTCTTCTTCACATCGTTAGTTGTT
AX-89778426	Affx-88815432	T/G	LG1	11278019	SNP					TCCTAGTTTCATTATTGTCTTTTTGGTTGACAACA[G/T]GGGTGACCATTCGAGGTGGAGGAGCATCACCATAT	CAAAGTAATAACAGAAAAACCAACTGTTGT
AX-89778427	Affx-88815434	T/C	LG1	11278562	SNP					TTTTTAATGGCTTTGGAGGAGGAATCCCAATTGAC[C/T]GCTGAATCCGAATGGAGAATATGCCTGGGCGTGTG	TTACCGAAACCTCCTCCTTAGGGTTAACTG
AX-89778428	Affx-88815435	A/C	LG1	11278945	SNP					GTTTTCTTGTATTTTATTTTCAAGTTGTTGTAGCG[A/C]TCCTCTGCGCGTTCTTGGCCATGAAGAGCCAAGTT	GAACATAAAATAAAAGTTCAACAACATCGC
AX-89778429	Affx-88815457	A/C	LG1	11396274	SNP					TAGGACATTATTATACCGTTTCAATGCTGCAAATG[A/C]GTCACTTCTTCTGGTATAAACCACTTCAGCTGAGC	GTAATAATATGGCAAAGTTACGACGTTTAC
AX-89778430	Affx-88815462	A/C	LG1	11412322	SNP					GCAGGTGTTGACAAAGAAGTATCTGAGGAAGTGCT[A/C]TTTCTTCCAGGCAAAGAAGAAACAGAAGAACTCCT	ACAACTGTTTCTTCATAGACTCCTTCACGA
AX-89778431	Affx-88815467	T/C	LG1	11430466	SNP	Y	Polyploid	K	Y	GAGAAGATTACAAACATGGCCCATTTCATCAGCTA[C/T]GAATGGAAGATCAGGGATATATCTTGGTTCACCAT	CTAATGTTTGTACCGGGTAAAGTAGTCGAT
AX-89778432	Affx-88815468	A/G	LG1	11430552	SNP					ACCGGTATATGCCAGATGGCAAGACCAAAAGAACT[A/G]AATGATCCTTACCAGATCTCTGTAGTGCTTTCCTG	ATATACGGTCTACCGTTCTGGTTTTCTTGA
AX-89778433	Affx-88815471	A/G	LG1	11441930	SNP					GACTTGAGGTATGACATCGATGAGCCTATCGATGA[A/G]CCTGTGCATTCGACTTCCTTGAATAAGACTAGATT	CTCCATACTGTAGCTACTCGGATAGCTACT
AX-89778434	Affx-88815473	T/G	LG1	11463851	SNP					AGCTTGTGAGGAATGGAATGATATCTCTGAAGCAT[G/T]CCATACTAAGAAATCAAAGGAATTAAAGAGAAGAG	CACTCCTTACCTTACTATAGAGACTTCGTA
AX-89778435	Affx-88815479	T/C	LG1	11479579	SNP					CTGCTGGACGAAGAACTTTCTTCGCCTGAAAACTG[C/T]CGGTTTGCCGCCTTATGGAGAGAAAGTTATCTTAG	CCTGCTTCTTGAAAGAAGCGGACTTTTGAC
AX-89778436	Affx-88815487	T/C	LG1	11485514	SNP					TCTGTGAGTCAAAAATCCTCTTCCATAAAGCCTGG[C/T]CTGCCTTGAAGAAGCTTGGTTTTAATGATTTTAAG	CTCAGTTTTTAGGAGAAGGTATTTCGGACC
AX-89778437	Affx-88815488	T/G	LG1	11485724	SNP					CTGTGATTTATGCTAGTCCTAATAATACCTCAAGA[G/T]CTCTCTTATGGACTTACCTTGCAAATCTTGCTGGA	TAAATACGATCAGGATTATTATGGAGTTCT
AX-89778438	Affx-88815490	A/C	LG1	11488761	SNP					ATATCTGCTCAGTTTCATTGTCATGTTGTCATCAA[A/C]AACAATATTCAGTGGTGCAATTTGTTTGTCTTTGT	ACGAGTCAAAGTAACAGTACAACAGTAGTT
AX-89778439	Affx-88815493	A/G	LG1	11490405	SNP					CCACATAGATGGAGCTGCAGCTAAAGCATTGGCTA[A/G]TGCTTGCCTATATAACAGCAAAGAAAGTATTTAAA	ATCTACCTCGACGTCGATTTCGTAACCGAT
AX-89778440	Affx-88815495	T/C	LG1	11491281	SNP					GGGATATGAACCTCTTCAGGATCAGTATAGTCAAT[C/T]CCATCAGCTTCAGAGAGAGCAGATGCTATACTCCA	TACTTGGAGAAGTCCTAGTCATATCAGTTA
AX-89778441	Affx-88815501	T/C	LG1	11495629	SNP					ACAATCGATCTCTGAGAGACAGTGAAACTAACTGG[C/T]TTACCAAACATACACCACAACCCATCATTAGAATA	GCTAGAGACTCTCTGTCACTTTGATTGACC
AX-89778442	Affx-88815506	A/C	LG1	11507057	SNP					GCCACAGGAGCGAGTGTGACTAGAAGAAGCAAAGA[A/C]ACAACCAGCAAGAGAGACGTGTACGGACGTCCAGC	TCCTCGCTCACACTGATCTTCTTCGTTTCT
AX-89778443	Affx-88809796	T/C	LG1	1152654	SNP					CAAAGAACAGACAATGATATAAAGAATTACTGGAA[C/T]ACCCACTTGAAGAAGAAGCTCAAGAAGATTCAGTC	TTGTCTGTTACTATATTTCTTAATGACCTT
AX-89778444	Affx-88815510	A/C	LG1	11535507	SNP					GAGAGATAAAATGCGACTCAAAAGACTCAAAGAAC[A/C]GACGACTAAGGGTGGTAAGGATGTGATTGTCACCG	TATTTTACGCTGAGTTTTCTGAGTTTCTTG
AX-89778445	Affx-88815513	A/G	LG1	11563227	SNP					CAAAATACAAACCACACTCACGAGCAGATTGTCGA[A/G]ACCTCACGGCAGATAAGGTCGAGACGAATTTCAAA	ATGTTTGGTGTGAGTGCTCGTCTAACAGCT
AX-89778446	Affx-88815514	A/G	LG1	11567450	SNP					GCAGAGTTTGAGATTGCTACATTTGTTAAAGTATT[A/G]CAGATGCGCTTGGAAGGTCTCCCAGAGGGAACCAT	CAAACTCTAACGATGTAAACAATTTCATAA
AX-89778447	Affx-88815515	T/C	LG1	11567543	SNP					AGGCAAAACTGCCTTGCAGAAGAGAGCTGTATTAT[C/T]TGGTCCAACGGCAAAGTTGTGCAAAACATGGTTCT	TTTGACGGAACGTCTTCTCTCGACATAATA
AX-89778448	Affx-88815517	A/G	LG1	11584605	SNP					GACCTCCAAGATGGAGCCATAATTTCTAAAGTGCA[A/G]GCAAACAAGCAAAATTGTCTCGCCGAAGAGAGCTG	GGTTCTACCTCGGTATTAAAGATTTCACGT
AX-89778449	Affx-88815525	A/G	LG1	11615235	SNP					GTTAACAATTGGATCTTTCACTGCAGGTTGGCACA[A/G]TCACTCTTCTGGCTTTGACAGGATTGCTTGTCTTC	GTTAACCTAGAAAGTGACGTCCAACCGTGT
AX-89778450	Affx-88815526	T/C	LG1	11633138	SNP					AACGGTAAGATCCAGACTCTTCTCTCCGTTGAAAT[C/T]TTCGGCGCCATTAGGTCCTTAGCTCAGTTTAGGCT	ATTCTAGGTCTGAGAAGAGAGGCAACTTTA
AX-89778451	Affx-88815534	T/G	LG1	11634905	SNP					GAATCTCTTCTGTTTCTTGAGGTTCAGGCATCAGT[G/T]GGTGGTGAGGATGGTGCTGATCATCCTGCCAACCT	AGAAGACAAAGAACTCCAAGTCCGTAGTCA
AX-89778452	Affx-88815538	T/C	LG1	11645313	SNP	Y	Diploid	K	Y	GATTTCTCTTAAGAAGCCTGCTAAGAAAAACCAAC[C/T]GTCGAAGTTGGTATACAGACTTAGTTGGTACGGTT	GAGAATTCTTCGGACGATTCTTTTTGGTTG
AX-89778453	Affx-88815539	A/G	LG1	11645434	SNP					AAATATAATTTTTACACGAATATAAGGCAAGGATG[A/G]CATTTGGTGTGGTGGTTTGCGGCTTATTTCGTAAT	ATTAAAAATGTGCTTATATTCCGTTCCTAC
AX-89778454	Affx-88815544	A/G	LG1	11655887	SNP					CCCACAACAAGAAGCACTTGCTCTTGGAAAAGCCT[A/G]CCGCTCTTGATGTGGGTGAGCTTGATCAGATACTC	TTGTTCTTCGTGAACGAGAACCTTTTCGGA
AX-89778455	Affx-88815550	A/G	LG1	11666426	SNP	Y	Polyploid	H	Y	CATCAGTAAAACTATCCTTACTGTCCAATGTTAGC[A/G]CCTCCATTTACTAAAGTATTTTCATCCTTCCTGGA	CATTTTGATAGGAATGACAGGTTACAATCG
AX-89778456	Affx-88815552	T/C	LG1	11678517	SNP					GGAGTCTTGTGCGTAATCTGCAGAGCTCTTACCAG[C/T]TCATCACCGGCTATTTCCTGTACATGGCAGAACTC	GAACACGCATTAGACGTCTCGAGAATGGTC
AX-89778457	Affx-88815554	A/G	LG1	11683683	SNP					GTAAAAGATTTACACATACCCAAGAAAGTACTTGA[A/G]TTTCATGGTAGAAGCCATTCAACATAGTTGGACGC	TCTAAATGTGTATGGGTTCTTTCATGAACT
AX-89778458	Affx-88815557	A/G	LG1	11733657	SNP					AGACGTACCGACTAGATTTTCAGCAGCAAATTTTA[A/G]GCAAACCGATTTTAGTTCGAAAGCAGAATAGCGAT	ATGGCTGATCTAAAAGTCGTCGTTTAAAAT
AX-89778459	Affx-88815558	A/G	LG1	11733728	SNP					CAGCCAAGGCGAGGATATTGGCAACAGAATTGACA[A/G]ATATATCCTTGCAGAGAACAGATTCACACATGAGT	TTCCGCTCCTATAACCGTTGTCTTAACTGT
AX-89778460	Affx-88815562	A/G	LG1	11741409	SNP					ACAGTTAACAAGGGGTAGTTGCTTTTCAATTAGAC[A/G]AAGATCAACCAAGATATCCACTTTATCAAGTAGAG	ATTGTTCCCCATCAACGAAAAGTTAATCTG
AX-89778461	Affx-88815566	T/C	LG1	11762015	SNP					AACAAAGAAGTTCAAGGATGAAATATCTTTGAATC[C/T]TAATATAGAACCAGGTATATGTTTCAAACCATTCT	TCTTCAAGTTCCTACTTTATAGAAACTTAG
AX-89778462	Affx-88815568	T/C	LG1	11773266	SNP					TTGGAAGTAGACAGAGTCAAGAAGCTTGCATATGA[C/T]TTGGTCAAGGAGTATAGTTCTTGTGCTATATCTCA	TCATCTGTCTCAGTTCTTCGAACGTATACT
AX-89778463	Affx-88815581	T/G	LG1	11813889	SNP					AATCCAATCCTCTCTTCATTTCTGAAACATCCAAT[G/T]CCGTCTCCGATGACCCTACAAAATTCAGGTACACA	TTAGGAGAGAAGTAAAGACTTTGTAGGTTA
AX-89778464	Affx-88815601	A/G	LG1	11872449	SNP					GTCTCTTACTCGCATCTTCTTCAAAATCCCATGTG[A/G]ATTTTCCCAGCAAAGCTCGGTCCTCACTGGATTCA	AATGAGCGTAGAAGAAGTTTTAGGGTACAC
AX-89778465	Affx-88815604	T/C	LG1	11895099	SNP	Y	Polyploid	K		GATCAAACATTATAGTAAGATGAACCAGAGGATGC[C/T]GCTGATTTATGTTAAACTCTATTCTTACCAGGTAT	TTGTAATATCATTCTACTTGGTCTCCTACG
AX-89778466	Affx-88815607	A/G	LG1	11896163	SNP					GAGGAAATTAAATGCATGAACCCTAATTATACAGA[A/G]TTTAAATTCCCCCAAATTAAAGCTCATCCATGGCA	TTAATTTACGTACTTGGGATTAATATGTCT
AX-89778467	Affx-88815608	A/G	LG1	11897017	SNP					ATGATTGTCAAGCTGATCCCAGACCATGCAAGAAA[A/G]CAGTGTGCCTTCCTTACGTCGTGAGTGTTCTTTAC	ACAGTTCGACTAGGGTCTGGTACGTTCTTT
AX-89778468	Affx-88815609	T/C	LG1	11904584	SNP					AAGCAAGTTTATGTGCAAGACTTGTGGGAGACGAA[C/T]AAGTTACCCGTACTCATACTGCTGCCTCTATTGCA	TCAAATACACGTTCTGAACACCCTCTGCTT
AX-89778469	Affx-88815611	A/G	LG1	11906566	SNP					ATCCGATCGTTACAAACTACTGTGATGTGGGAAGC[A/G]TGAACACGATAGGAGGCGGCTCCGTTAAGCGTCAA	TAGCAATGTTTGATGACACTACACCCTTCG
AX-89778470	Affx-88815612	A/G	LG1	11910755	SNP					CAGCATGCCAAAGTGAATCGCCAGCAAAGATACTT[A/G]TTCCGAACCATCTCACATTCATGATTCATTCCACA	ACGGTTTCACTTAGCGGTCGTTTCTATGAA
AX-89778471	Affx-88815615	A/G	LG1	11911352	SNP					TTCATGAGCTCTAACTTGACAGTACAAGGTCTTAG[A/G]ATTAAGAATAGCCCCCAATTGCACCAGTCTCTTGC	CTCGAGATTGAACTGTCATGTTCCAGAATC
AX-89778472	Affx-88815619	A/G	LG1	11915145	SNP					GAGGCTTTGAGGTTTTATAGAGAGTTGCGGCGATC[A/G]GCGTTTGGGTTGAATGAGTTTAGTTTTGCAGGGGT	AAACTCCAAAATATCTCTCAACGCCGCTAG
AX-89778473	Affx-88815622	T/G	LG1	11915952	SNP	Y	Polyploid	K	Y	GAAGGGCGTAGGCTTTTCAAGTCCATGACTGATGA[G/T]TATGGCATTGTTCCTAATGAGGAGCATTATGCTTG	CGCATCCGAAAAGTTCAGGTACTGACTACT
AX-89778474	Affx-88815627	A/C	LG1	11943001	SNP					CCATTATGATTGATCAATTTTACTGCCTTACTAAG[A/C]AGTGCAGCAATCAAACCGCAGCGGTATATGTATCG	TACTAACTAGTTAAAATGACGGAATGATTC
AX-89778475	Affx-88815628	T/C	LG1	11943072	SNP					AACATCCTATACTCGGGCATAAAAGGAACCTATGA[C/T]GTCCGGAATGCTCCAATGCATTTTGGCTGCAGTGA	GGATATGAGCCCGTATTTTCCTTGGATACT
AX-89778476	Affx-88815630	T/C	LG1	11957241	SNP					GAGCTAGAGAAGACTGAAGAAGCGGAAATGCAGAT[C/T]TTCTTTGCTCTCGTTGACAACATTCGCGAAGCTCG	TCTCTTCTGACTTCTTCGCCTTTACGTCTA
AX-89778477	Affx-88815631	A/C	LG1	11957549	SNP					AATTAGTAGAGAAGGTGATGATGAAGGAAAAAGTA[A/C]AGATTGTAATCCAGATCTTACCCTTTCTCTTTAAG	CATCTCTTCCACTACTACTTCCTTTTTCAT
AX-89778478	Affx-88815634	A/G	LG1	11963249	SNP					CTTGTGATCTTAGGACTGCTCACATGCTTAAACTC[A/G]CCTCTGCTACGGGTAAAAGCGTCATCTAGTATTTC	CTAGAATCCTGACGAGTGTACGAATTTGAG
AX-89778479	Affx-88815636	T/C	LG1	11963616	SNP					AACCCAAGTAAGCCCAAAACATATAAGCAAGTACA[C/T]AGTTTGGAAAATTGTAAACATCACAATTGTCTTGA	TTCATTCGGGTTTTGTATATTCGTTCATGT
AX-89778480	Affx-88815637	A/G	LG1	11966088	SNP					TTAAACATGAAGGTGTACATAATTACAGTAGGCTC[A/G]GCCACACCCAATATCAGCAAGGGTTGACCTCCAAT	GTACTTCCACATGTATTAATGTCATCCGAG
AX-89778481	Affx-88815641	A/G	LG1	11994611	SNP					AAGGTAGGTTGGGTGGGTTAGCAATGGCAGTATTA[A/G]GCACTGGATTTTCCCTCGTAAAAGGAACGATATTA	TCCAACCCACCCAATCGTTACCGTCATAAT
AX-89778482	Affx-88815648	T/C	LG1	12001104	SNP					GCAGTAGTTAGCAAGATTATTGAGGAGGCAAGGAC[C/T]GGAGAAATTGGTGATGGCAAGATCTTCTGTAAGTC	TCAATCGTTCTAATAACTCCTCCGTTCCTG
AX-89778483	Affx-88815651	A/G	LG1	12009118	SNP					CCGTGAATGCTGAAGCAAACATCATTGTAACTATC[A/G]AAGCCCCTACAACTGTCGATGATGTCGCTATCTCT	TTACGACTTCGTTTGTAGTAACATTGATAG
AX-89778484	Affx-88815655	A/G	LG1	12011133	SNP					ATAATATAATTACCAAGTTGATGCGAGTAAAAACA[A/G]CTAGACATAATTTGAGCCCCAGAGCGGCCATTATC	TATTAATGGTTCAACTACGCTCATTTTTGT
AX-89778485	Affx-88815657	A/G	LG1	12019969	SNP					TGTAAATTGTGTTGTGTTGTGAAATTTGCAGGATG[A/G]CTATCATGGGGAAGAGGAAGGACAAAGCGGCTCGA	TAACACAACACAACACTTTAAACGTCCTAC
AX-89778486	Affx-88815658	A/G	LG1	12020805	SNP					AGCAATTAGAGTTTCTTTGCATTCATTTCGAGAGC[A/G]ACGAGTTCAAGGTACTACTTTTTGGACATCATTAT	AATCTCAAAGAAACGTAAGTAAAGCTCTCG
AX-89778487	Affx-88809801	T/C	LG1	1204945	SNP					ATCTTTATTTTTGTTACTGAGTAAATCCTAGGGAT[C/T]TGTCCTAGGTCGTATGAAAGAAGCCAGTGGCAAGA	ATAAAAACAATGACTCATTTAGGATCCCTA
AX-89778488	Affx-88815661	A/G	LG1	12049518	SNP					TAGTACTAGTTTCTTCAGTATCTTCATATTTCTCT[A/G]AAGATATTATTATTTCTTCTGAAGCTGTATTACAA	GATCAAAGAAGTCATAGAAGTATAAAGAGA
AX-89778489	Affx-88815663	A/G	LG1	12065281	SNP					TATCATTTGGAAGTTTGAGCAGCACAGCCATAAAG[A/G]ACACAAGCATTTCATCATCAGAAATGTCTAAGCCA	AAACCTTCAAACTCGTCGTGTCGGTATTTC
AX-89778490	Affx-88815671	T/C	LG1	12083764	SNP					TTGATTACCTCTAGGTACTTTCCTGATGGGATTGA[C/T]ATCTACTTTGAAAATGTGGGAGGAAAGATGCTGGA	ATGGAGATCCATGAAAGGACTACCCTAACT
AX-89778491	Affx-88815678	A/G	LG1	12102735	SNP					TTGTTTGCAGAAAATTGCCATTTCAAGAGAAACAT[A/G]TTATGCAGCAGGTGTCGATTCTTGGAAACATGGAA	ACGTCTTTTAACGGTAAAGTTCTCTTTGTA
AX-89778492	Affx-88815685	T/C	LG1	12114973	SNP					AACATATCTCCATCAAGTTGTTTCAAAGGTGCTCA[C/T]GGGATATCAAGCATCTCCAGTGTTGCTGTTGGTAG	TAGAGGTAGTTCAACAAAGTTTCCACGAGT
AX-89778493	Affx-88815686	A/G	LG1	12116801	SNP					CAGCATGACAACACTGGAAATGGCAATACATGTCT[A/G]TCCCCAGAGTCACCTTCAATGTCATTCCAGTGGCT	ACTGTTGTGACCTTTACCGTTATGTACAGA
AX-89778494	Affx-88815689	T/C	LG1	12128508	SNP					AAGGAGATCCTTAAAATTGTGAAGGAGAACTTTGA[C/T]TTCAGGCCGGGAATGATCACCATCAACCTGGATCT	CTAGGAATTTTAACACTTCCTCTTGAAACT
AX-89778495	Affx-88815690	A/G	LG1	12129947	SNP					GTAGCCAAACAAGAGAGAAGAGCTACTCCCACAGT[A/G]AGCAATGCCAAACGCCGCCGTGTAACCTGACTAAC	GTTTGTTCTCTCTTCTCGATGAGGGTGTCA
AX-89778496	Affx-88815696	A/G	LG1	12147634	SNP					CTGTACTTGTTGATTCAGGTTTATCTGAAAGAACC[A/G]CGACAGCTGCAGTACGATAAAGAACAGCGCAGGAC	GAACAACTAAGTCCAAATAGACTTTCTTGG
AX-89778497	Affx-88815697	A/C	LG1	12147700	SNP	Y	Polyploid	HK		AGGACAGCTTCTTCCATAGTTCAAATTCACGTTCA[A/C]ATTTGTTTATGAATTCATGATACTTACTTAAAAAG	TCGAAGAAGGTATCAAGTTTAAGTGCAAGT
AX-89778498	Affx-88815699	T/C	LG1	12151993	SNP					CACATGAATTCTTTGGTGCTAGTGAGAATTTTGTC[C/T]CCACTAGCAGGTCTACGCCCAATTTCTTCCCTGGA	CTTAAGAAACCACGATCACTCTTAAAACAG
AX-89778499	Affx-88815700	T/C	LG1	12155749	SNP					ATCAGATTTTCCCTGTTGCAAAGACATTTGGAAAC[C/T]ACACCACTGACGAAATGAAGGATCTTCTTTATTGA	TAAAAGGGACAACGTTTCTGTAAACCTTTG
AX-89778500	Affx-88815703	A/C	LG1	12156392	SNP					CCTACGCTTCAAGCATTTGGAATTCAAGAGATATA[A/C]CCCAACATCATATATGAAGGTAAGAGCCTTGCTCT	CGAAGTTCGTAAACCTTAAGTTCTCTATAT
AX-89778501	Affx-88815704	T/C	LG1	12156610	SNP	Y	Polyploid	K		AAAACGTACTCAAAATTTACTTGATTAGATAGCCT[C/T]CATACTCCCAAGTAGTATGGAGGCTGTTTACATTA	CATGAGTTTTAAATGAACTAATCTATCGGA
AX-89778502	Affx-88815705	A/C	LG1	12157585	SNP					TTTAGCATACACTTCTGCAGCATCGTCATAGCATC[A/C]TGCTAGTGTAAAACATTCAGCAGCTCTTTCCAATT	GTATGTGAAGACGTCGTAGCAGTATCGTAG
AX-89778503	Affx-88815707	T/C	LG1	12159408	SNP					TTTTGTGTCAAATGATAAACTTCAGAAATTTGGCC[C/T]TTTGTCTTTTCTATCCTCATACTTATCAGTTCTTG	ACAGTTTACTATTTGAAGTCTTTAAACCGG
AX-89778504	Affx-88815715	T/C	LG1	12163989	SNP					TTTCATTGTTCATTTCACAAACACTATTTTGTTCC[C/T]TCTCTTTGGTCAGCTCATTAGCCAAGTAAATATTG	AACAAGTAAAGTGTTTGTGATAAAACAAGG
AX-89778505	Affx-88815718	T/C	LG1	12175452	SNP					TTCTGATACGTCAATCGAGCACGACTCTTTTCCAA[C/T]ACATTCCTACAAATCATACAATAGATATCATCAGC	TATGCAGTTAGCTCGTGCTGAGAAAAGGTT
AX-89778506	Affx-88815734	T/C	LG1	12196158	SNP					TCACAAGAAAGCTTGGTCCGATTTATGTGCCAGGA[C/T]ATCAAAGTGTGACCCGGAAGTGAGTCTCCGGTAGG	TCTTTCGAACCAGGCTAAATACACGGTCCT
AX-89778507	Affx-88815739	A/C	LG1	12228629	SNP					TGCCTTCCAAATTGGTAAATAAGGATCAACATTCG[A/C]GCCAGATGCAATACATGTACCAAGATACATGTCTC	AGGTTTAACCATTTATTCCTAGTTGTAAGC
AX-89778508	Affx-88815740	A/G	LG1	12229994	SNP					ACCTATCATAGGCCTTTGAAATATCAAGTTTCAAT[A/G]AGAAGAAACCTTGTAACTGCCGGCGAAGCTTTTTC	AGTATCCGGAAACTTTATAGTTCAAAGTTA
AX-89778509	Affx-88815742	A/G	LG1	12230275	SNP					GTCAGATGAGTAAAATTGGACTCATGAGAAATCTG[A/G]CCAGTGCGAAGGAGTTCTCTAACTTCCAAACAAAC	TACTCATTTTAACCTGAGTACTCTTTAGAC
AX-89778510	Affx-88815745	T/C	LG1	12230744	SNP					AGTAAGTTTCTTGTGAGGATAAAACCTCATTCAAA[C/T]GCACCTGGAGAGCTCTTTGTTCTTCAAAATGGGTT	CAAAGAACACTCCTATTTTGGAGTAAGTTT
AX-89778511	Affx-88815748	A/C	LG1	12230916	SNP					AGCTCCTGTATGTTTTATCTTCCTACCAACTTGGG[A/C]CATCGCATCACCCGTTGTAGGAAGCATCCAACCCC	GACATACAAAATAGAAGGATGGTTGAACCC
AX-89778512	Affx-88815753	A/G	LG1	12238073	SNP					ACTTCATCTTTGTCACTAACAAAAATTTCTGTACC[A/G]ACATCGAGTGATGTCCATATCCTTCTAGCAGGAGT	TAGAAACAGTGATTGTTTTTAAAGACATGG
AX-89778513	Affx-88815761	T/C	LG1	12287803	SNP					TCCCTATGCAAAACCCACTTGACAATTTTCCTGTG[C/T]CTCTTATCCACTCTCGCCTCAGCCAAATACAAAAA	TACGTTTTGGGTGAACTGTTAAAAGGACAC
AX-89778514	Affx-88815763	A/G	LG1	12288332	SNP					ACCCAATAGTGCACATAGTGACTATACAGAAGTAA[A/G]GAGCATCAACAACCGGGTGAGTTTCGATGCCAGAG	TATCACGTGTATCACTGATATGTCTTCATT
AX-89778515	Affx-88815766	A/C	LG1	12292580	SNP					TCAAGCACCCGAGTATTACACCAGTAGTGTGGAAA[A/C]GAGACTTCTTCACGAATTCTCTACCCCGACAACAG	GTGGGCTCATAATGTGGTCATCACACCTTT
AX-89778516	Affx-88815778	A/C	LG1	12316665	SNP	Y	Polyploid			AGTTGAGGGATGTTTATTTCAGCTATCCAGCCAGG[A/C]TGGATGAGCAAATATTTGACGGGTTCTCTCTTTGT	TCCCTACAAATAAAGTCGATAGGTCGGTCC
AX-89778517	Affx-88815781	A/G	LG1	12317362	SNP					GAATGCAGACATGATTGCTGTCATCCATAAAGGAA[A/G]GATGGTTGAAAAAGGTATCCTACTTTATGAAGCTA	GTCTGTACTAACGACAGTAGGTATTTCCTT
AX-89778518	Affx-88815782	T/C	LG1	12318306	SNP					CGTATCAGATTATTGTGTTTTGAGAGAGTGGTTCA[C/T]ATGGAGGTGGGATGGTTTGATGAGCCTGAGAACTC	GTCTAATAACACAAAACTCTCTCACCAAGT
AX-89778519	Affx-88815790	T/C	LG1	12327571	SNP					CATACTAACATACATGATATACCAACCTTGACTAC[C/T]GGAACAGAAGGTATTTCCGTTAACTCTTGTACAAT	ATTGTATGTACTATATGGTTGGAACTGATG
AX-89778520	Affx-88815792	A/G	LG1	12340580	SNP					TCTAGCAAGGAAGAACTTTCCAACTATCCAGAGTT[A/G]TTGTCTCCCATGGTTGATTATGTTCAAACTGGGAA	GTTCCTTCTTGAAAGGTTGATAGGTCTCAA
AX-89778521	Affx-88815803	A/G	LG1	12346786	SNP	Y	Polyploid	K	Y	CTATAAAGCTGCAAAGATGGCTTCAGTGTTTGAGC[A/G]AGATATACATTATACTGTAAGCCTACCATACATTT	TTCGACGTTTCTACCGAAGTCACAAACTCG
AX-89778522	Affx-88815804	T/C	LG1	12347583	SNP					ACTGTAACTCTGGCATCTATTAGCTACCAAAACTT[C/T]TTTCTCCAGGTAGGATTCTACCTCACACCTCATTG	TTGAGACCGTAGATAATCGATGGTTTTGAA
AX-89778523	Affx-88815808	T/C	LG1	12348838	SNP					TGCTTATAATATTCTTGCAGAGTTGTAAAACTAAC[C/T]GAAGGAGGTTATGTTTCAGTGAAAAAACTTCCACC	TATTATAAGAACGTCTCAACATTTTGATTG
AX-89778524	Affx-88815810	A/G	LG1	12349263	SNP					TTAAATGTATTAATATATGCCTTTGATAGGGACCT[A/G]CTTTGGATGATGTGATAGCTAAACTGCGGAGTGCT	ACATAATTATATACGGAAACTATCCCTGGA
AX-89778525	Affx-88815812	T/C	LG1	12349906	SNP					GATGAAGCTCAGCGGAAAGTGGAAAATTATTTTTT[C/T]GATATTCGAAAGCAACTATTTGAGTTTGATGAAGT	TCGAGTCGCCTTTCACCTTTTAATAAAAAA
AX-89778526	Affx-88815820	A/G	LG1	12359538	SNP					CAAGACGGCTTTTCAGGTGAATCAAAATCACTATC[A/G]CTCTCATCTGAGGAGAAATCTGAATCATCATTAAA	GCCGAAAAGTCCACTTAGTTTTAGTGATAG
AX-89778527	Affx-88815823	T/G	LG1	12367173	SNP					CTGATCATGGTCAGTAGCAGCTAGAACTTGTTCTT[G/T]ATCATGATCTTGGTGATTACTACTTTTGGGGGATT	GTACCAGTCATCGTCGATCTTGAACAAGAA
AX-89778528	Affx-88815824	A/G	LG1	12367755	SNP					GCCGGTGGATCGGGAAGTCTATTGGGAAAGAAATC[A/G]ATTTCTTTGATCTCTTTGAGTAATGTTTCTTCTTT	ACCTAGCCCTTCAGATAACCCTTTCTTTAG
AX-89778529	Affx-88815832	A/C	LG1	12371395	SNP					TTGATCCTCTTGGAGTGAGGTTCAGTCCAAATGAA[A/C]TCGGCATGAACCAACCTAATTTTATTCAAGTTCTT	GGAGAACCTCACTCCAAGTCAGGTTTACTT
AX-89778530	Affx-88815833	T/C	LG1	12371428	SNP	Y	Polyploid	HK		AACTCGGCATGAACCAACCTAATTTTATTCAAGTT[C/T]TTCAGCCTCTTCACACAGAACGTTAGCAGCTCCTT	CCGTACTTGGTTGGATTAAAATAAGTTCAA
AX-89778531	Affx-88815834	A/G	LG1	12376440	SNP					CCGAGGCTCATCCAGTATCTACTTTGGTTAAGAAA[A/G]ACCTCTACAAAATCTTGTTTTTACACAAGGACGAC	CGAGTAGGTCATAGATGAAACCAATTCTTT
AX-89778532	Affx-88815837	A/G	LG1	12377308	SNP					GAAGCCCTCATGTCATGATGTTATGGTAGGTCGAT[A/G]TGTGCTCACGGAAGCTGACGTGGCGGCTAATCGGA	GGAGTACAGTACTACAATACCATCCAGCTA
AX-89778533	Affx-88815841	T/G	LG1	12379851	SNP					CTGAGACCAACCCTTCTGGAGTCTCATATGTCAGA[G/T]TGTACCCTCCTTGGTCCAACTTACTGATACCTGAA	TGGTTGGGAAGACCTCAGAGTATACAGTCT
AX-89778534	Affx-88815842	T/C	LG1	12379898	SNP					TGGTCCAACTTACTGATACCTGAAAGCTTCCAGGA[C/T]AACTTCACTCTGTCACCCAACCTGCCAAACGTAAA	GTTGAATGACTATGGACTTTCGAAGGTCCT
AX-89778535	Affx-88815843	T/C	LG1	12380088	SNP					GCTTCTGGAAACATGGAAAGTCCCTTCCTAAGAGA[C/T]CCAACTGTTTGGCCCTTTGGTTTTGGTAGACGCCT	ACCTTTGTACCTTTCAGGGAAGGATTCTCT
AX-89778536	Affx-88815845	A/C	LG1	12380343	SNP					GCCAAATGCTGCTTTCATACTTAACTTTGAAGGAT[A/C]GCCCGCATAAACACCTGCATATGAAATAAGTGTCA	TACGACGAAAGTATGAATTGAAACTTCCTA
AX-89778537	Affx-88815846	T/G	LG1	12381684	SNP					TCGGAATTTGGAGAAGTGATGAGGCGGAGAGGAGA[G/T]CTTGTTAGTTTTGGTGGTGAGGAAAACGGAGGGTG	TAAACCTCTTCACTACTCCGCCTCTCCTCT
AX-89778538	Affx-88815847	T/C	LG1	12394313	SNP	Y	Diploid	K	Y	GGTAGATCCACAAAGGGCCTATCTCCAATCACGAT[C/T]GCAGCATCTTCAATGGTTTCAAAAACCTCCAATTT	TAGGTGTTTCCCGGATAGAGGTTAGTGCTA
AX-89778539	Affx-88815851	T/C	LG1	12397445	SNP					AACTCTGTCAGGAGACCTGTCACTCGATCTTTGAT[C/T]CCAAAGAGAGCCCGAGCCAAAGTAGGGAAGACAAC	ACAGTCCTCTGGACAGTGAGCTAGAAACTA
AX-89778540	Affx-88815854	A/G	LG1	12398460	SNP					GTACCTGCCTTTTGGATTTCCTTATTGAATTTCAG[A/G]ATGCCGCTGAGGAGATCAGGGATTCCCCGATGAAA	ACGGAAAACCTAAAGGAATAACTTAAAGTC
AX-89778541	Affx-88815857	T/C	LG1	12414750	SNP					GCCAGCACCCGGTGAATCTTCGAGAGACATGTCTA[C/T]TGAACTTTGGAATATGGTTCAGCTCCCGCGCTAGA	GTGGGCCACTTAGAAGCTCTCTGTACAGAT
AX-89778542	Affx-88815860	A/C	LG1	12425642	SNP					TAGTGAGAATAGAGCATGCTTTGAATGAGTTATGT[A/C]CTAATTCCAATCTGAAGGCAAATTCTCATATTGAA	TCTTATCTCGTACGAAACTTACTCAATACA
AX-89778543	Affx-88815863	T/C	LG1	12441217	SNP					GCAAAGCCCTTCAAGATCAAGAAATATAACGGTAC[C/T]GGGTGTCTGTATCTCTATCTTGAACTATTTCAGTC	CGGGAAGTTCTAGTTCTTTATATTGCCATG
AX-89778544	Affx-88815866	T/C	LG1	12445986	SNP					GCGGCACGGTTTCATTCCAACATGGAGGACCATTC[C/T]TCTGTCCGGGATGGGTCAGTTGAGGAAGATGAGTC	TGCCAAAGTAAGGTTGTACCTCCTGGTAAG
AX-89778545	Affx-88815872	A/G	LG1	12469589	SNP					GCCCATACTTTATCCTTCTTTTGGTTAACACCATC[A/G]ATAGGATCTTGAGAAATTTCAAGATATATATGACA	ATGAAATAGGAAGAAAACCAATTGTGGTAG
AX-89778546	Affx-88815876	A/G	LG1	12499578	SNP					ACTCTTGTCGAGCTGATTCGCAATATATTGAAGTC[A/G]CACCCTAAAGGAATGTCCGTTTCTGAACTTCGCGA	ACAGCTCGACTAAGCGTTATATAACTTCAG
AX-89778547	Affx-88815877	A/G	LG1	12499642	SNP	Y	Polyploid	H	Y	TTCGCGAGCAGTTGGAAAAATATAATGTGAGCTTG[A/G]AAAGACCGTTCTATGGCTATAATAAGTTATCCTGC	CTCGTCAACCTTTTTATATTACACTCGAAC
AX-89778548	Affx-88815880	T/C	LG1	12501130	SNP					TTGTTAATATCAGAAAAGAAATGGGTGGAAGAATT[C/T]CCCTCCCAAACATCACCATTCAAACCTCCTCAACG	TTATAGTCTTTTCTTTACCCACCTTCTTAA
AX-89778549	Affx-88815883	A/G	LG1	12501740	SNP	Y	Polyploid	HK	Y	TTACCAAAGCTGTCTATAACAAGAATGTTGTGGCA[A/G]TAGCACCAAGGAGGAAAAAAATGAAATCAACAGGT	TTTCGACAGATATTGTTCTTACAACACCGT
AX-89778550	Affx-88815887	A/C	LG1	12552996	SNP					AATCCACTGACAATACAATCATCGGAAGCGAAATG[A/C]GGTAGTAGCATTGGCGCCGCCGGGTACAGTCGAAG	TGACTGTTATGTTAGTAGCCTTCGCTTTAC
AX-89778551	Affx-88815888	T/G	LG1	12553212	SNP					TCTAATGTCACTGCCGATGTATCTGTTCCCGCAAT[G/T]AGAAGACTCTAGATATATATGAACTCAAGTTAATC	ACAGTGACGGCTACATAGACAAGGGCGTTA
AX-89778552	Affx-88815890	A/G	LG1	12553419	SNP					TACTCAGGTTGTGACTCCTGCCGGGAAAGCAAATG[A/G]TCGATCATGGTATTTCTACCCTCCGAAGCACTCCT	TCCAACACTGAGGACGGCCCTTTCGTTTAC
AX-89778553	Affx-88815895	A/G	LG1	12592818	SNP					TATCAGGCTTTATATAACTGATCTTGACACTGGAG[A/G]AGTTCAAGAAGTCCCTTTCATCAAACCCAATGGGT	CCGAAATATATTGACTAGAACTGTGACCTC
AX-89778554	Affx-88815910	A/G	LG1	12630708	SNP					GATACAAAAAGAAATACTAGAGAATTATGCCAATG[A/G]CCTCCCTCCTATATACTTAGATGTTGTGCAGCACT	TTTTTCTTTATGATCTCTTAATACGGTTAC
AX-89778555	Affx-88815917	A/G	LG1	12635329	SNP					TGTTGCTTTGTTGATTGCGGGATCTTATATATCAG[A/G]ATGGGTGCAACAAGCAGAGTTTGGTATGTCATGTC	GAAACAACTAACGCCCTAGAATATATAGTC
AX-89778556	Affx-88815922	T/C	LG1	12646949	SNP					GCTTTCCTTGAGATCCAAGACCAAACAAAACTTTG[C/T]CAGAAAGAGGGAGAGTTCTTGATCTTTGCAACAGC	GGAACTCTAGGTTCTGGTTTGTTTTGAAAC
AX-89778557	Affx-88815930	T/G	LG1	12696795	SNP					GTCTCGAATTAAATTGAGCATAGGGATACAACTAC[G/T]CTTCTGGGGTGTGGGAGTTTGAAGCATATGGGTAT	CTTAATTTAACTCGTATCCCTATGTTGATG
AX-89778558	Affx-88815931	A/C	LG1	12696864	SNP					ATGTACCAAAAGGGACATCAGGGGTTTGCATAATG[A/C]AAGTGTTTGGAGCAAGTGCTCCTTATGCCACAACT	GGTTTTCCCTGTAGTCCCCAAACGTATTAC
AX-89778559	Affx-88815948	A/G	LG1	12742911	SNP					TATGTCCCAACTGAAATTGGAGAAGAAATTTGGGC[A/G]GTCTCCTGTCTTTGTAGCCTCTTCAGTACTGGAGA	GGGTTGACTTTAACCTCTTCTTTAAACCCG
AX-89778560	Affx-88815952	A/G	LG1	12749710	SNP					AGTTGCGGCAGCAAGAAGAGAAGAAGTAGTTGTAA[A/G]GTGGAGGAGCACTACGAGACAGATGAAGAAGGGGT	GCCGTCGTTCTTCTCTTCTTCATCAACATT
AX-89778561	Affx-88815954	T/G	LG1	12754318	SNP					AGTTCAGCAATCATCACAGTCTTATTGATAGCTCT[G/T]CCCATTGCCTTGAGGACAATTTCATTCGACCCTTT	TCGTTAGTAGTGTCAGAATAACTATCGAGA
AX-89778562	Affx-88815960	A/G	LG1	12776473	SNP					AAGGGATTAAGGTGACTACAATTGTATTGACCACT[A/G]TCCTAGGACCTTCATACCCTCATTCGAGTACTAAG	TAATTCCACTGATGTTAACATAACTGGTGA
AX-89778563	Affx-88815961	T/C	LG1	12776792	SNP					CGTCAAAATTGTGGTGTTTGAAACTGGTTGGCCGT[C/T]CAATGGTAACGGAAATGTCACCACTCCACAACTCG	TTTAACACCACAAACTTTGACCAACCGGCA
AX-89778564	Affx-88815965	A/C	LG1	12789016	SNP					TCCAAGCTACTATTACACTCCGAATATATACTCAA[A/C]AGGGTAACCGCAATATACACATTAGAATCAAACCC	CGATGATAATGTGAGGCTTATATATGAGTT
AX-89778565	Affx-88815967	T/C	LG1	12790846	SNP					GCTGGAATTTGGATTTGGGTCTTTCAGGATTATAT[C/T]AAATCCTTTGCCATGGAAAGAAAAACGGATTATAA	TTAAACCTAAACCCAGAAAGTCCTAATATA
AX-89778566	Affx-88815968	A/G	LG1	12790954	SNP					GAAGGGTTTATTTTTGCAATGTTCAATAAGAACCA[A/G]AAGCAAGGTGGGACTGGGGAGGAAGAAAAACACTT	CAAATAAAAACGTTACAAGTTATTCTTGGT
AX-89778567	Affx-88815969	T/C	LG1	12791079	SNP	Y	Polyploid			ACAGTTGTTCTGGACTACCACGTAACAGTGTCATG[C/T]GGTGGTTCAGTCATGCAGTTGATGAGGCTAATAGC	ACAAGACCTGATGGTGCATTGTCACAGTAC
AX-89778568	Affx-88815973	T/C	LG1	12815604	SNP	Y	Polyploid	H	Y	TGCAGGGTCAAAATTATGTACAACCATGTCAATGA[C/T]AGATCTGGGCTGGAATCTCCTCTGATAGCTGATGA	CCAGTTTTAATACATGTTGGTACAGTTACT
AX-89778569	Affx-88815978	T/C	LG1	12819142	SNP					TTCATAGGGGATGCTACATAGATCAGAGTCAAAGT[C/T]TTAACATACATATGGACCAACCCAATTTCGGGAAG	TCCCCTACGATGTATCTAGTCTCAGTTTCA
AX-89778570	Affx-88815980	A/G	LG1	12820717	SNP					AAATGTTTGATTACTTGTTCAGGTTTAAGTAACAG[A/G]CACGGAGTGCAGCTCCTAAAAGAATGAGTTCAGTT	AAACTAATGAACAAGTCCAAATTCATTGTC
AX-89778571	Affx-88815982	T/C	LG1	12821855	SNP					ACTGTCTTGCAGCAAGCTACAGCCAAAAGTGTAAT[C/T]GGTAGGATTTTCTTTTCCCGCTTTGCATTGTTCAA	GAACGTCGTTCGATGTCGGTTTTCACATTA
AX-89778572	Affx-88815983	T/C	LG1	12822105	SNP					CAAATGATTCATCTAGGAACACCTGAATTTATGGC[C/T]CCTGAACTCTATGATGAAAACTATAATGAGTTAGC	CTAAGTAGATCCTTGTGGACTTAAATACCG
AX-89778573	Affx-88815984	T/C	LG1	12822387	SNP					TTCCAAGGTAAAAGATCCTGAAATGAAAGAATTTA[C/T]TGAGAAGTGTTTAGTCCCAGCATCTCAAAGATTGT	TCCATTTTCTAGGACTTTACTTTCTTAAAT
AX-89778574	Affx-88815985	A/G	LG1	12822731	SNP					TTTTCTTAAAGGGTGAGCATAATGACGAAAACTCC[A/G]TATCGTTAATACTCAGAATAGCTGATCAGAATGGT	AATTTCCCACTCGTATTACTGCTTTTGAGG
AX-89778575	Affx-88815987	A/G	LG1	12822971	SNP					CTCGAACTAGAAGATCATAATGTTATATTCATAGC[A/G]GAGTTGATTGATTTGTTAATGATGAACTTGATATC	TGATCTTCTAGTATTACAATATAAGTATCG
AX-89778576	Affx-88815988	T/G	LG1	12823139	SNP					TGCTCAAGCAGAAGTCACCAGACTGTTTATGAGGA[G/T]GCCACTCCCTCAAAACCACCTATTTGCCCAACTTC	TTCGTCTTCAGTGGTCTGACAAATACTCCT
AX-89778577	Affx-88815989	A/C	LG1	12823557	SNP					TATCGAGGAGAAAACATGAAGCTATCATGGAAACA[A/C]GAAAAAGGTTATGCCAGAAAAATCTAGAGTTGGTT	TCCTCTTTTGTACTTCGATAGTACCTTTGT
AX-89778578	Affx-88815992	T/C	LG1	12827097	SNP					ACCAGGCTCCATCACAATCTTGGAAAGGTTTACAC[C/T]GAGCTGATGATGTGGGAAGATGCTCGGGAACACAT	CGAGGTAGTGTTAGAACCTTTCCAAATGTG
AX-89778579	Affx-88815996	A/G	LG1	12829999	SNP					TGCACTAGAAAATATGCACTATAGCAACTTGAACA[A/G]ATTTGACAATGTTGAAGAGACCAGGTAATCTTATT	ATCTTTTATACGTGATATCGTTGAACTTGT
AX-89778580	Affx-88815997	A/C	LG1	12830178	SNP					GTAACTCTGTGCAGGAGATTACAAATTCTAATTGA[A/C]AAATTGGGGCAGGAAAACAATGGAGGGCGTGAAAA	AGACACGTCCTCTAATGTTTAAGATTAACT
AX-89778581	Affx-88815998	T/C	LG1	12831151	SNP					TGTTATGTTTATACTAATTGCAGCAATGTATAACT[C/T]TTGAAATCGATGAAGACCTAATACAGGGCTCATTC	ACAAATATGATTAACGTCGTTACATATTGA
AX-89778582	Affx-88816005	A/C	LG1	12836163	SNP					TCGCAGCCAAACCTCAATATGCCTAAATCTTCTCC[A/C]TTGGTATATGCACCCAATGATGTTAGCCAGCTTGA	CGGTTTGGAGTTATACGGATTTAGAAGAGG
AX-89778583	Affx-88816011	T/C	LG1	12870670	SNP					AAGAGAAGTTGGTGGAAACAGTTCATAAACAAGAG[C/T]AAGAGGAGAGGTGGTAAAGTTGTCTCAGAGGTATC	TTCAACCACCTTTGTCAAGTATTTGTTCTC
AX-89778584	Affx-88816012	A/G	LG1	12870779	SNP					TAGTCAAACAGAACAGTAAGAGGTACATGGAGTTT[A/G]CCGCACTTTGCACCGGGCAAGAAATTCAGGCTCAC	TTTGTCTTGTCATTCTCCATGTACCTCAAA
AX-89778585	Affx-88816013	A/G	LG1	12871027	SNP	Y	Polyploid	HK	Y	TTTCCTGACAATAGTTTTCGAATTGAAGAGTCACC[A/G]CTCCAAGAGTTTCTTGGCCATACAAGTGATGTGTT	ACTGTTATCAAAAGCTTAACTTCTCAGTGG
AX-89778586	Affx-88816014	T/C	LG1	12871439	SNP					ACATGCATTCAGTTCAATCCTCTTGATGACAGTTA[C/T]TTCATCAGTGGATCCATCGATGGGAAGGTTCGAGT	GTAAGTCAAGTTAGGAGAACTACTGTCAAT
AX-89778587	Affx-88816017	T/G	LG1	12875679	SNP					CATCGTCTCCTTCTTAGTCTATCTTGAGCTTCATA[G/T]TCATAGTCATCGTCGTCTCTAAGTGCTGCATGTGT	AGAGGAAGAATCAGATAGAACTCGAAGTAT
AX-89778588	Affx-88816019	A/G	LG1	12878866	SNP					TGCCGATCACCTCAAACTCTTTGGTGACAAGTATG[A/G]ATTGGGATCAAGCTTACAGTTCAGTAATGCAGCTA	TAGTGGAGTTTGAGAAACCACTGTTCATAC
AX-89778589	Affx-88816021	T/C	LG1	12885240	SNP					AGGTGGTGCTGAAAGCTACAAATGTTGATGGAGTT[C/T]ACGATGAGGATCCTAGGTGTAATCCAAATGCCCGT	CACGACTTTCGATGTTTACAACTACCTCAA
AX-89778590	Affx-88816029	A/G	LG1	12903829	SNP					GAAGAAGGAATTCCACTCTGCCCATCTCTGCCAAA[A/G]CTCAAAGCAATTGGTAGACGGCTTGACCTCATAGC	TCCTTAAGGTGAGACGGGTAGAGACGGTTT
AX-89778591	Affx-88816034	A/C	LG1	12906658	SNP					ACCAAGTATCAACTTAAATATAATCCTCAAATATA[A/C]ACTTAATCCCCTCCTGCCAATTTACCAAGTACTGC	CATAGTTGAATTTATATTAGGAGTTTATAT
AX-89778592	Affx-88816035	T/C	LG1	12907791	SNP	Y	Polyploid			GCATCATTTCTATTGCCAACTTCATACAAAGTCAG[C/T]GCCCTGCCTACTCTTGCATTGTCTGAAAATGCAAA	TAAAGATAACGGTTGAAGTATGTTTCAGTC
AX-89778593	Affx-88816039	A/G	LG1	12912029	SNP					TGTAGTACACACCTGCAGGTTCTTGTTGAAGCCAA[A/G]TTTCTTAGATAGGCTTGTCCATCCTTTTGACTTCC	ATGTGTGGACGTCCAAGAACAACTTCGGTT
AX-89778594	Affx-88816040	T/C	LG1	12912104	SNP					GCCCAACTTCTCCACCTCTTTACTTAGATTGTCAA[C/T]TGTGTTCTCAAGAGCAGAAATCCTCCTCTTATTCT	TGAAGAGGTGGAGAAATGAATCTAACAGTT
AX-89778595	Affx-88816041	A/G	LG1	12912483	SNP					ATAGCAAAATAGAGATTGTCGTCCACGGATCTAGC[A/G]TGCCGGACTGAGTCTGCTAATCCTTGAAATTGAGC	TTTTATCTCTAACAGCAGGTGCCTAGATCG
AX-89778596	Affx-88816043	A/C	LG1	12913111	SNP					AAGTATGTTGCTTGTTGAGTAAGAGCATCCTCAGA[A/C]ACCAACTCTAAATAATTAGCCGCAGCTAGGAAAGG	ACAACGAACAACTCATTCTCGTAGGAGTCT
AX-89778597	Affx-88816047	A/G	LG1	12920520	SNP					ACTTCCTTTAGATAGCTGTGTCTTGAGAAAAAAGA[A/G]TGAAGCATGGGACTTGATGGTGCCGGTACATTTTT	GAAATCTATCGACACAGAACTCTTTTTTCT
AX-89778598	Affx-88816050	T/C	LG1	12921328	SNP					GCTTATTGTTCAGGTTGTGAAGGTACACCTTTTTA[C/T]CCCAAAAACCCCCTTTGAGCAGGAGCTCGTCTGTG	AACAAGTCCAACACTTCCATGTGGAAAAAT
AX-89778599	Affx-88816053	A/G	LG1	12941043	SNP					CAGTAAAGATAATGCAAATGAGATTATTAGAGAAA[A/G]GGACAATGACAGGGAAAGGGACAGTGATAGAAGGA	TTCTATTACGTTTACTCTAATAATCTCTTT
AX-89778600	Affx-88816056	A/G	LG1	12942649	SNP					AACTCTGCTTGCCTTGTGCTAAATAGCACAGGTAC[A/G]ACAAGTGTTGATGGAAAGTTTGAGAAGCCTTCGAA	ACGAACGGAACACGATTTATCGTGTCCATG
AX-89778601	Affx-88816063	T/G	LG1	12978279	SNP					CGATAACATTGAATGTGTCGATTTGCATCTTTCTA[G/T]TGTAATCTCGCATGGATCGCAAGTCGCCATGATAT	TGTAACTTACACAGCTAAACGTAGAAAGAT
AX-89778602	Affx-88816065	T/C	LG1	12994904	SNP					TCAACGGTAATAAGATTACGAAACAGATCAGATAT[C/T]TGAGTGTTCACTTTAGTTCCTTCAATTTTACTATT	CCATTATTCTAATGCTTTGTCTAGTCTATA
AX-89778603	Affx-88816069	T/C	LG1	13008664	SNP					CTATCTGAACTGAGGGAGGCAACATACTTGGCTAA[C/T]GGGTCCCATGCCACACCTTGAACATAATGGAAATG	ACTTGACTCCCTCCGTTGTATGAACCGATT
AX-89778604	Affx-88816071	A/G	LG1	13017640	SNP					CCTCCTCTCTTCTTGCAAGCTCCGGTGGATAAACC[A/G]ACGCCGGAAACCTCCTAAACGCATTGTGGCATGCA	AGAGAAGAACGTTCGAGGCCACCTATTTGG
AX-89778605	Affx-88816073	A/G	LG1	13026294	SNP					TCAACAAGATGAACTCTATCTACAGCTTACCTATT[A/G]TTAGGAACAAGAGCAGCTGCCATGACAAAGTAAAA	TTCTACTTGAGATAGATGTCGAATGGATAA
AX-89778606	Affx-88816079	T/G	LG1	13031692	SNP					GCCTACTTACTATTGGGAAGAAGAGCAACTGTCAT[G/T]ATAAACAAGACAGCATTAATACAAATGATGCAGAG	GAATGATAACCCTTCTTCTCGTTGACAGTA
AX-89778607	Affx-88816080	A/G	LG1	13034588	SNP					TTAATTTCTTGAACCCTTTTATCCCAGATGTCATC[A/G]ATTAGCTCCCAGGTTTCATCATTAACTCTTTGGGT	AAGAACTTGGGAAAATAGGGTCTACAGTAG
AX-89778608	Affx-88816082	T/C	LG1	13035533	SNP	Y	Polyploid			ACTGCTGAATGGTACTCCCTTAACACAGATGAACA[C/T]TTGTCAACAGCATAACGCATATATTCATCACGGAG	ACTTACCATGAGGGAATTGTGTCTACTTGT
AX-89778609	Affx-88816089	T/C	LG1	13040985	SNP					ATGCAATTTCTGCCAAACATCATTCCAACAATCTA[C/T]TGGCATTCGGTCAACCACATGACGCCTAAAAATAA	TAAAGACGGTTTGTAGTAAGGTTGTTAGAT
AX-89778610	Affx-88816092	A/G	LG1	13059956	SNP					AGTTACTGGCTAAAGAACCATGTGAAGCTTTGATT[A/G]AGCTTTCTTACTTTTTCAAGGAATTGTGTGCTAAA	GACCGATTTCTTGGTACACTTCGAAACTAA
AX-89778611	Affx-88816095	T/C	LG1	13070435	SNP					TGACTGTGAGAAGTAATGGAGGACTAAATCAGATG[C/T]GAACAGGCGTACGTTACTGAGATCCTGATTTTTCA	CACTCTTCATTACCTCCTGATTTAGTCTAC
AX-89778612	Affx-88816101	A/G	LG1	13077113	SNP					TTTTCTTTGATGCTTTAGACCTATTGGAGAAAAAT[A/G]GATTCCTGGTTAATGGGGTGATGATCTTCTCAGCT	AAACTACGAAATCTGGATAACCTCTTTTTA
AX-89778613	Affx-88816109	A/G	LG1	13098648	SNP					GATGAGAATAAGATTTTTAAGAAGTTTATTCCGGG[A/G]CCCAAGGTTAGGGATGCTTTGCTGTTTAGGAAGTC	CTTATTCTAAAAATTCTTCAAATAAGGCCC
AX-89778614	Affx-88816110	T/C	LG1	13099257	SNP					CCTTCTGACTTTTCATTATTCCGAAGATTGTTCCG[C/T]GTGCACCCTGAAGATGGCAAAAGTACTGCTATTGA	ACTGAAAAGTAATAAGGCTTCTAACAAGGC
AX-89778615	Affx-88816123	T/C	LG1	13116937	SNP	Y	Polyploid	K	Y	CATTTTGTTCAAATGTACGCCAATTCATGAAAACG[C/T]AGTATGCTAACAAGCTAGCAATTCCAAACCCTATA	ACAAGTTTACATGCGGTTAAGTACTTTTGC
AX-89778616	Affx-88816125	A/G	LG1	13118491	SNP					AGGGTTTCTTTGGGGAGCTGTACAAGATCTTGTCT[A/G]AAATGCCAGAAGTTACTGAGTTGAATCCTGTGCAT	AAGAAACCCCTCGACATGTTCTAGAACAGA
AX-89778617	Affx-88816126	A/C	LG1	13118778	SNP					TTTCGCACAACATTAAGGTGCATTAGATTATGGGC[A/C]AAGCGTCGCGGTGTTTATTCGAATGTTGCAGGGTT	GTGTTGTAATTCCACGTAATCTAATACCCG
AX-89778618	Affx-88816128	A/G	LG1	13119361	SNP					AGTTGCAGTGTCGCCCATACCCTGGTGATTTTTCA[A/G]ATAAATCCCTAACTTTTCATAACTGCTCATTCTTC	GTCACAGCGGGTATGGGACCACTAAAAAGT
AX-89778619	Affx-88816129	T/C	LG1	13119731	SNP					ATGTAGGGATCAGAAGAGAAAAAGGGAGTATAATG[C/T]TGGTGTAGTGACTCACCCCTCATCTAGGCACCCCA	CCCTAGTCTTCTCTTTTTCCCTCATATTAC
AX-89778620	Affx-88816130	A/G	LG1	13122255	SNP					TGGGTGTCCAAGATTCATGTGTTAACTGCAGGATG[A/G]AAAGCTTTCCGCAAGGATCATAAATTGGTTGAAAA	CAGGTTCTAAGTACACAATTGACGTCCTAC
AX-89778621	Affx-88816135	T/C	LG1	13130146	SNP					TCTGAGAACCAAGTTTCTGTTGCAATTGAAAAGTT[C/T]GGTAAGTCTTTGATATAGTTGCTCTACTGGACCTG	CTTGGTTCAAAGACAACGTTAACTTTTCAA
AX-89778622	Affx-88816137	T/C	LG1	13131621	SNP					AATACTTGGAACAAATCTTAGGCTATCCATTGAAT[C/T]ACACTAAAGTTGGTGAGAGTGGTTTGATTGAAAGA	AACCTTGTTTAGAATCCGATAGGTAACTTA
AX-89778623	Affx-88816138	T/C	LG1	13133241	SNP					TATCTATTGCCCATAAGCAAGTTCTGAACAAATAC[C/T]GCTTTAACCTCATCATCCAATGACTTGAAGATAGA	TAACGGGTATTCGTTCAAGACTTGTTTATG
AX-89778624	Affx-88816141	T/G	LG1	13136825	SNP					AACATTGAGATGGTACACAATTCCATATTGGAAAA[G/T]TAAGAAGCGCAGAGAAAGTACAATCTCCCAAAAGC	ACTCTACCATGTGTTAAGGTATAACCTTTT
AX-89778625	Affx-88816144	T/C	LG1	13137366	SNP					TGCATTATTATCGTGTCCCCTAATGCAGTTCTGAA[C/T]CCTCTTTCAAGTCCAATTTCCATAATCATGGGCAA	ATAATAGCACAGGGGATTACGTCAAGACTT
AX-89778626	Affx-88816146	T/C	LG1	13138993	SNP					CCTGATTCATGTCAATAGCCTGAAGAGCTTCTCCA[C/T]GAGTGAAAATTACTGCATGGTTCTGGTTTTCAGGC	AAGTACAGTTATCGGACTTCTCGAAGAGGT
AX-89778627	Affx-88816150	A/G	LG1	13141570	SNP					CTCACCAAGATTACCACAAGCTCTACAAATTTCTG[A/G]CAAAGAGTGGGTAAGGAGGCCATTCTAAAACTGTC	GTTCTAATGGTGTTCGAGATGTTTAAAGAC
AX-89778628	Affx-88816152	A/C	LG1	13142574	SNP					AGATCTTCCTCACGAAAGCTACATATCACTTCATT[A/C]CACAACTGAGCAAATTTTGCAGCTTCACTTCTCCT	AAGGAGTGCTTTCGATGTATAGTGAAGTAA
AX-89778629	Affx-88816153	T/C	LG1	13142796	SNP	Y	Polyploid	K	Y	GCTGACTTATCCGAGGGCACTAGATATGTGTTGAA[C/T]GCCCCAGGTAGAGACTGGAACCGGGATCTTAGCAT	GAATAGGCTCCCGTGATCTATACACAACTT
AX-89778630	Affx-88816156	T/C	LG1	13146363	SNP					CATCATCACGCATGGGCCAACCAAGAGAGAAACAA[C/T]CAGATGACCTGAAAATCAGTAATTAAAACAGAACC	AGTGCGTACCCGGTTGGTTCTCTCTTTGTT
AX-89778631	Affx-88816163	T/C	LG1	13168091	SNP					TTAATTTCTTTCGTTGTTGTCAACAGGAAATAAAC[C/T]TACTAAGTCAGCTCTCCCATCCAAACATTGTTCGA	AAGAAAGCAACAACAGTTGTCCTTTATTTG
AX-89778632	Affx-88816165	A/G	LG1	13169888	SNP					GCTTCTCAACTGCTAGACCACCCTTTCATTAGAGA[A/G]CAAATGACAACAAGGAGTTCAAACATAAAGCTAAC	AGTTGACGATCTGGTGGGAAAGTAATCTCT
AX-89778633	Affx-88816180	A/G	LG1	13263004	SNP	Y	Polyploid			CAAGTAAAGGCATCTGTCCAGCGTAAAATTCGACA[A/G]AGTATTGCAGAAGAGGTAAAACTATTCTACGACCA	TTTCCGTAGACAGGTCGCATTTTAAGCTGT
AX-89778634	Affx-88816182	A/G	LG1	13264080	SNP					ATGAAAAAGTTACAAGTAGATAGGGGTGCCATAAA[A/G]TTTGTTCTTGCTGGTGCAAACATAATGTGTCCAGG	TTTCAATGTTCATCTATCCCCACGGTATTT
AX-89778635	Affx-88816191	A/G	LG1	13309377	SNP					CATACCGGTGACCTTGTCTTATGCAATCCTGCAAC[A/G]AAGGAATTCAAGGTTCTTCCCGAGTCCTGCCTTCA	GCCACTGGAACAGAATACGTTAGGACGTTG
AX-89778636	Affx-88816193	A/G	LG1	13311210	SNP					ACAAATACCTTTTTAAGAGTTAAACGACTACTTGA[A/G]GCTTCATCAGCACTTGATTTAAGTATCTCAAACGA	ATGGAAAAATTCTCAATTTGCTGATGAACT
AX-89778637	Affx-88816195	T/C	LG1	13332773	SNP					AGGACAAGATAAGGAAGCCATCTTTACATTTGATA[C/T]GAGTGAGGAGACGTTCGAAGAGTTGTCGATTCCAG	TTCTATTCCTTCGGTAGAAATGTAAACTAT
AX-89778638	Affx-88816196	T/G	LG1	13332969	SNP					ACTGGTGTTAAAGGTTCATGGATTAAACAGTTGGT[G/T]ATTGGACCTATAGAATGTGAGATTCCGTTGGTATT	ACAATTTCCAAGTACCTAATTTGTCAACCA
AX-89778639	Affx-88816200	A/C	LG1	13341189	SNP	Y	Polyploid	H	Y	TTTCATTTGATATGGGAAGTGAGCTATTTCATGAG[A/C]TCCCGATGCCAGATTTGGCAGATGGATGTAAAAAT	AAACTATACCCTTCACTCGATAAAGTACTC
AX-89778640	Affx-88816201	A/G	LG1	13341251	SNP					TGTAAAAATAGAGCTCAGCTTGCAGTGTGGAAAGA[A/G]TTCATCGCTCTTTTTAACTTTCATGACGAAATTGG	TTTATCTCGAGTCGAACGTCACACCTTTCT
AX-89778641	Affx-88816204	T/C	LG1	13350498	SNP					CAAAATGAATGGGTAGATGCTTAAACTGTTCAGTA[C/T]AGAGGTTGTATGAGACGAGACGCCTTTCTTCCGAA	ACTTACCCATCTACGAATTTGACAAGTCAT
AX-89778642	Affx-88816213	T/C	LG1	13358211	SNP	Y	Diploid	H	Y	AGAACACCAACATTCTTGATGAGAATATCATGAAC[C/T]ACCTCGAGCTTGACAATACTAAGCTCTAGGTTTGA	TGGTTGTAAGAACTACTCTTATAGTACTTG
AX-89778643	Affx-88816217	T/C	LG1	13359433	SNP	Y	Polyploid	K	Y	CAGTAAAGAATACCATTACGGTATATGGAATGAGA[C/T]TGGGGCCAATATATAGTAGTTTTCGTTATTAAATT	TTCTTATGGTAATGCCATATACCTTACTCT
AX-89778644	Affx-88816218	A/C	LG1	13359677	SNP					CACATGAATTTAATTTCGGGGAAGGCACTGGCAAA[A/C]ACTTGAACTCCTTGATTGCTGGATTGCATAAAACA	CTTAAATTAAAGCCCCTTCCGTGACCGTTT
AX-89778645	Affx-88816223	T/C	LG1	13363643	SNP					TATTGGTTTTCTTCTTCTTCATGTCAATGTTTTCT[C/T]TATAAATCCCCTTCTTCACATATATTATGTACCTC	CAAAAGAAGAAGAAGTACAGTTACAAAAGA
AX-89778646	Affx-88816225	A/G	LG1	13364142	SNP					CCGAATTCTGTTCATCACGCCTAAAGACCAAGCCA[A/G]CTCAGAGATAGAAAAATCAAGGAGCTCCTTGCAAT	AAGACAAGTAGTGCGGATTTCTGGTTCGGT
AX-89778647	Affx-88816226	A/G	LG1	13366769	SNP	Y	Diploid			GTAACGGTGTCTTGCACACTATTTCCTTTAAAACA[A/G]TAGCCACCACGCTGACGAAGCTCCACCATTACTCC	CCACAGAACGTGTGATAAAGGAAATTTTGT
AX-89778648	Affx-88816231	T/G	LG1	13381352	SNP					AAATATATGCACTAATGTTTTGGCCTAATCTCAAT[G/T]CCCCCAACAATTAGGCCACCTTTAAGATGTGCACC	ATACGTGATTACAAAACCGGATTAGAGTTA
AX-89778649	Affx-88816241	T/G	LG1	13404077	SNP					ATGGTGAAACATCTACCAAAATTTTCAGGGGCTAA[G/T]TCTGATGTGGCATCTTGTGCTGGCTTTTGTCTGGG	CTTTGTAGATGGTTTTAAAAGTCCCCGATT
AX-89778650	Affx-88816245	T/C	LG1	13404378	SNP					GTTCTAAAACCTGGGTTCTTGGCCTTACTAGATGA[C/T]CCTTTTGACACTGAACTTCTGGATATTATCATTTT	TTTTGGACCCAAGAACCGGAATGATCTACT
AX-89778651	Affx-88816248	A/G	LG1	13405914	SNP					GAACCAAACTCATGGGAAGATGTAATGAAAGATGA[A/G]TTGGAGCGCGAAAAAGTTCCGCGTATGCCATGGCA	TTTGAGTACCCTTCTACATTACTTTCTACT
AX-89778652	Affx-88816252	A/G	LG1	13408300	SNP					TTGAAGATAAAGAGTTTCTCGAATCATCCATGGCC[A/G]GACAGCCTTGGAAGGCCGGAAAGTTTTCTTATAGT	CTATTTCTCAAAGAGCTTAGTAGGTACCGG
AX-89778653	Affx-88816253	T/G	LG1	13409794	SNP					ATCCAAGGTGAGACATCCTCACTGAACTTGATCAT[G/T]ATGAAAAAGATGGCTCGGTAGACGACAATCATGCT	TCCACTCTGTAGGAGTGACTTGAACTAGTA
AX-89778654	Affx-88816254	A/G	LG1	13410378	SNP					ACACATGCATAGAGGCACAGCACAAAGAACAAGTA[A/G]TGCTCGAAGCCTGGATGGAGTCCGACCATGAAGTA	ACGTATCTCCGTGTCGTGTTTCTTGTTCAT
AX-89778655	Affx-88816256	A/G	LG1	13413086	SNP					GAAGAAGAAAAGAGAGATGGTGTAGAACATGATCT[A/G]CTACTCCCATTTTTATCCAACAATTAATGGTTTCT	TCTTTTCTCTCTACCACATCTTGTACTAGA
AX-89778656	Affx-88816262	A/G	LG1	13422389	SNP					CAACTATGCAGAGGAGGCTGAGAGAATAACTCAAA[A/G]AAATGGGAGAGTGTTCAGTTTAGATGATGAAACAG	TACGTCTCCTCCGACTCTCTTATTGAGTTT
AX-89778657	Affx-88816266	A/C	LG1	13433166	SNP					GATCAGCTCGTGAAAGAATGGTGGTAGTGCTCACA[A/C]AAGTTGTAAAAACCAACCCTCTACTTAAGGATAAG	CGAGCACTTTCTTACCACCATCACGAGTGT
AX-89778658	Affx-88816276	T/C	LG1	13443436	SNP	Y	Polyploid	HK	Y	CGGGACAGATATAGACTGAGAGATGAAAAGGATTA[C/T]GGCCGTGACAGGGATCGGGAGTGGGATGGTAGGGA	GTCTATATCTGACTCTCTACTTTTCCTAAT
AX-89778659	Affx-88809216	T/C	LG1	134469	SNP					GTCTGAAACTACCATCAGAAAGTTACCTGATACTA[C/T]TTGTACTTTGTATAATTTGCAAACATTACTGTTGT	TTTGATGGTAGTCTTTCAATGGACTATGAT
AX-89778660	Affx-88816281	A/G	LG1	13447162	SNP					AAGAGATACAGAGCATGGCAGAAGCCACTTGAAAA[A/G]ATTATGTTTAAGTATGTGGAGCTTTGTGTTGACTT	TATGTCTCGTACCGTCTTCGGTGAACTTTT
AX-89778661	Affx-88816287	A/G	LG1	13450858	SNP					AAGCTGCATATCAACAACGTTTATTGGAAGAAAGC[A/G]TACTTCACGAGCGTGAGCAACAGGTATCAATATTT	CGTATAGTTGTTGCAAATAACCTTCTTTCG
AX-89778662	Affx-88816289	A/G	LG1	13456944	SNP					AACACTCCCACATGTTATTCTTCAGATTTCTCATC[A/G]CAAGGCTTAACACTCGATGAGCAATTGCCCTTCAA	AGGGTGTACAATAAGAAGTCTAAAGAGTAG
AX-89778663	Affx-88816290	T/C	LG1	13459450	SNP					TTCTTCCAGCCTGTGATCTACAGTCAATAGTGAAA[C/T]CACACCTCCCTGGGTGTCTAATATGCATCTAGAAT	GGTCGGACACTAGATGTCAGTTATCACTTT
AX-89778664	Affx-88816293	A/G	LG1	13461989	SNP					CTGCCTCTACAAGTGCTTTAGAGGATGAAAACAAC[A/G]AAGAGAAGGCAGAGTACTCGTCTGTGATGGATGTG	AGATGTTCACGAAATCTCCTACTTTTGTTG
AX-89778665	Affx-88816294	T/C	LG1	13462960	SNP					CATGATGCTACACTTCAAAGTCCACGAAAGAGACT[C/T]AAGAGGCTGAAGAAAAAAGTTTACCGACCAAAAGT	ACGATGTGAAGTTTCAGGTGCTTTCTCTGA
AX-89778666	Affx-88816295	T/C	LG1	13463370	SNP					ATGGGAACTGAAAGATTATAGTAGAATAATGGAAC[C/T]AAATCTTCGACAGATACAAAAGAAAAAAAGGATGG	TTGACTTTCTAATATCATCTTATTACCTTG
AX-89778667	Affx-88816297	A/G	LG1	13465361	SNP					GTGAAATAGGAGATTATGGAAGATCAAATCAAGAA[A/G]ACATGCCATTTGATAAATCTGAGTGCTCATCAGGT	TATCCTCTAATACCTTCTAGTTTAGTTCTT
AX-89778668	Affx-88816301	A/G	LG1	13468046	SNP					GCCACTAAATCCAGCATCGCAGTCATATCTTGAGT[A/G]TACTACCAAATTAGAATATAAAATGAACGGATGTG	ATTTAGGTCGTAGCGTCAGTATAGAACTCA
AX-89778669	Affx-88816306	A/G	LG1	13476095	SNP					GGAACTCATGAATGGTTCAGAATTTTTCCGCAGAA[A/G]GGGTTTCCCACTGATAGGTGGTTTCAAGTTTCCAA	AGTACTTACCAAGTCTTAAAAAGGCGTCTT
AX-89778670	Affx-88816307	T/C	LG1	13476141	SNP					CTGATAGGTGGTTTCAAGTTTCCAACAAATTTCCA[C/T]GATCCACTCCCGCCTGTTTGTTTCCAGTCATTATA	TCCACCAAAGTTCAAAGGTTGTTTAAAGGT
AX-89778671	Affx-88816310	T/G	LG1	13489557	SNP					GATTATGTAGTTTCAGATGAAGAAAAGCTAGTTTC[G/T]GAGGACTTGGAAGAGGATTATTGCTCCTCTTTGGA	ACATCAAAGTCTACTTCTTTTCGATCAAAG
AX-89778672	Affx-88816311	T/G	LG1	13490304	SNP					CCTATAAGAAGGAAATCAAAGAAGCCTTCAAGAAA[G/T]AAACAAAAAAAGACTCGTACATTGAGGAGGAAAGT	TTCTTCCTTTAGTTTCTTCGGAAGTTCTTT
AX-89778673	Affx-88816317	A/G	LG1	13501235	SNP					CTATTGTTGATAGGATAGACTACAACATTCAGAAC[A/G]TTGCAAGTACAGTCGAGGATGGCCTCAAGCAATTG	CAACTATCCTATCTGATGTTGTAAGTCTTG
AX-89778674	Affx-88816321	T/C	LG1	13504083	SNP					AATCAGTTCTCGAATGTCATGATGTTGAATCTTTT[C/T]ATATTGACTTGTGTCGACTTTACTTATATTTATTG	CAAGAGCTTACAGTACTACAACTTAGAAAA
AX-89778675	Affx-88816326	T/C	LG1	13510629	SNP					TCATACTTTATCTGATCATGAGAACCACCAGATGT[C/T]GCATTTGATACTGCCCAGGCAGCTTCTTTCTTTAT	GAAATAGACTAGTACTCTTGGTGGTCTACA
AX-89778676	Affx-88816329	A/G	LG1	13511005	SNP					AGGGTAAGCAGACAAGGAAGAGCTTGATGTTGGAT[A/G]ATCACCTGGAAATAAACAACAGCTTATTATCACCA	TTCGTCTGTTCCTTCTCGAACTACAACCTA
AX-89778677	Affx-88816333	T/G	LG1	13519211	SNP					TATATTGTTGCAGCTCTGAGTTTGGATTATTGAAT[G/T]GTAGACTAGGCAAAGGCTTTGAAAGGCTAAATAGA	ACAACGTCGAGACTCAAACCTAATAACTTA
AX-89778678	Affx-88816337	T/C	LG1	13524516	SNP					GAAGAGGATGAGAGCTGCTGTTCAGTGTACAAACA[C/T]TGCAAAGGTATTCAGTTAATTTCTTGATTTTGATT	CCTACTCTCGACGACAAGTCACATGTTTGT
AX-89778679	Affx-88816339	A/G	LG1	13525456	SNP					AAAATGGAATTCTCAAATTCTTATGAAGGCTTTAA[A/G]CTGGTATTTCTCTGCTCTGGTTTCCAACCAACTCT	CCTTAAGAGTTTAAGAATACTTCCGAAATT
AX-89778680	Affx-88816341	A/G	LG1	13526751	SNP					GTCTACTGAGTTTGTGATTGGGAAGCAGGGAAGAT[A/G]TGTTTTTGGTGCTTCATTGAAGTTGGGGCATGTGA	GACTCAAACACTAACCCTTCGTCCCTTCTA
AX-89778681	Affx-88816342	A/G	LG1	13526977	SNP					AGGAAGGATTGGAGGTTGAGTAGAGGAGAAGTGAA[A/G]GGTGTTGTTGAGAGTTTGTGTGGTGGAGGAGAGGG	CCTAACCTCCAACTCATCTCCTCTTCACTT
AX-89778682	Affx-88809218	T/C	LG1	135365	SNP					TAGTCACTAGTTCACCGGACTCTAAACTCTTAAAC[C/T]TGGAAAGCTTGCTGTTAAAGTGGTGTCCGAATATT	TGATCAAGTGGCCTGAGATTTGAGAATTTG
AX-89778683	Affx-88816344	A/G	LG1	13537198	SNP					TCGACTTATACTGTGAAGGGTTCAGTCACTTAATT[A/G]TATCTGCTCTACGCCGTTTCCTAAAAGAAGAAGCT	AATATGACACTTCCCAAGTCAGTGAATTAA
AX-89778684	Affx-88816359	A/G	LG1	13555430	SNP					GGGTCTTCTGTTTAGGTGAAGATGGTCAAGATTTT[A/G]TTACTGTGGAGCTCTGCGGTGATGAGTTTCTTTCA	AAGACAAATCCACTTCTACCAGTTCTAAAA
AX-89778685	Affx-88816360	T/G	LG1	13555502	SNP					GGCTGGCTGAAACCGTTCAAGACACTGAAGAATGG[G/T]ATGATTTACAAGCAATGGAGTCTGAAGCTTGTGGA	CGACTTTGGCAAGTTCTGTGACTTCTTACC
AX-89778686	Affx-88816361	A/G	LG1	13556091	SNP					TGATTTTTCTTTTTGTGCTGTAGGATTGTAAAAGC[A/G]CCATTACTCGAGACGCAGTTCCATCAATTTCTAGT	AAAGAAAAACACGACATCCTAACATTTTCG
AX-89778687	Affx-88816363	A/G	LG1	13557039	SNP					TTTCATTTTCTTGTTTGAAGGAAAGATAAGCCGTC[A/G]TGCAAGCTTCTGTATGTAACTCCTGAGAGAATTGC	AAAAGAACAAACTTCCTTTCTATTCGGCAG
AX-89778688	Affx-88816366	A/G	LG1	13558609	SNP					GGGCTGGCAGAGATGATCTTCCTTCAGCATGCATT[A/G]TCCTGTACCAGAAGAAGGATTTCAGTCGGGTTGTA	CCGTCTCTACTAGAAGGAAGTCGTACGTAA
AX-89778689	Affx-88816368	T/C	LG1	13562019	SNP					ATCACAGCAAGGAAAAGAGAATGTAGAGAATTTCT[C/T]ACAGACCCAGCTCAGTAGGGTAGGAAATGATTCTC	TCGTTCCTTTTCTCTTACATCTCTTAAAGA
AX-89778690	Affx-88816372	T/G	LG1	13563011	SNP					AACCAGAAGGAACAGAATGAGGTCAAACAAAATGA[G/T]TTATCCAAAAGCCGGCAAAGCACACAGAGACCTGT	CTTCCTTGTCTTACTCCAGTTTGTTTTACT
AX-89778691	Affx-88816373	A/G	LG1	13563165	SNP					GAATGACTTCAAAGAATGTGGTCTCTAATCAACCT[A/G]CAAGAAAATTGAGGCCAACTAATGGGTCTAGTCGG	TGAAGTTTCTTACACCAGAGATTAGTTGGA
AX-89778692	Affx-88816374	T/C	LG1	13563490	SNP					AAAACAAGACATGGATGTTGTCTCATTTACATTCA[C/T]GTCGCCCCTGAAAAAATCCATTTCTGAATTGCAGT	TTCTGTACCTACAACAGAGTAAATGTAAGT
AX-89778693	Affx-88816375	A/G	LG1	13563696	SNP					TTTTGGAACAAAAGCTTCAGGAATTGACATGCAAA[A/G]TTGAGTCATCTCAGCGTAACCTGTTCGGTGAAGGG	CTTGTTTTCGAAGTCCTTAACTGTACGTTT
AX-89778694	Affx-88816379	T/C	LG1	13571572	SNP					GTGTTTCTGAAGGATTTTCTTCACAGGAGTAAAAG[C/T]GAAGGAAGAAGCAACAACAAATTCTGGGCCACAAT	AGACTTCCTAAAAGAAGTGTCCTCATTTTC
AX-89778695	Affx-88816381	T/C	LG1	13577259	SNP					AGCGATATCCTTGTATTTGTCAGCATCAAGGTTAG[C/T]GATCACTACATCTCCATCCAACTTAAATGCTGCTG	ATAGGAACATAAACAGTCGTAGTTCCAATC
AX-89778696	Affx-88816382	A/G	LG1	13577309	SNP					CATCCAACTTAAATGCTGCTGCAACCTTCTCATAA[A/G]TCTGGTAGAACACAGATGTTAACATGTCAGGTTTT	TTGAATTTACGACGACGTTGGAAGAGTATT
AX-89778697	Affx-88816389	T/C	LG1	13583625	SNP					TCATCACTGCTCTTGAAGGATTTGAATATACGTCT[C/T]AAGTGCTTCCAACCCTTCTTACGAGATGTGGGAAG	TGACGAGAACTTCCTAAACTTATATGCAGA
AX-89778698	Affx-88816390	A/G	LG1	13585048	SNP	Y	Polyploid	K		GCACATTAAGGTTTCCACTTTCGTTCAATCTATAC[A/G]CTTCGTTACAACCAGAATAAATCTGCAGATTACAG	AATTCCAAAGGTGAAAGCAAGTTAGATATG
AX-89778699	Affx-88816391	T/G	LG1	13585379	SNP					CAATGAGAACAGTAGTGAAACCAAGGAACTTCTGT[G/T]TTGGAGGGAAATTACAGAAAGTCATTTTACTGGTG	TCTTGTCATCACTTTGGTTCCTTGAAGACA
AX-89778700	Affx-88816395	T/C	LG1	13588285	SNP	Y	Polyploid	K	Y	TGCCTGTGGTGAAGTTGTTCAGACCAAGGTGATAT[C/T]GCAACTCTTCTTCTGATGCTGCATATGGTATGTCG	CACCACTTCAACAAGTCTGGTTCCACTATA
AX-89778701	Affx-88816396	A/G	LG1	13589853	SNP					ATAGAACCAATCCCACAAGAACATGGCTGGATCGA[A/G]ATCAGAGAGAGAGAGAGAGAGAGAGAGAGAGCTGG	TGGTTAGGGTGTTCTTGTACCGACCTAGCT
AX-89778702	Affx-88816408	A/G	LG1	13639145	SNP					TCCTTGTTGCTGAATTCAGGGAACTCAGCTGATAT[A/G]GCATAGAAACGGTAGTCCTCACTGGTTTGGATACC	CAACGACTTAAGTCCCTTGAGTCGACTATA
AX-89778703	Affx-88816413	A/G	LG1	13643268	SNP					ACAGGAATGATAACTGATTTGTAACCTAAAGCCAA[A/G]CCGAAAATCACATTTGTTGCAGCACCAGTCCTGCA	TTACTATTGACTAAACATTGGATTTCGGTT
AX-89778704	Affx-88816415	A/C	LG1	13643475	SNP					AGTACTCAGTAGTATATCCAATAACAAGACCAGCC[A/C]ACAAGCCAATTGATACACAAAAGAAAAGGTACCTG	AGTCATCATATAGGTTATTGTTCTGGTCGG
AX-89778705	Affx-88816420	T/C	LG1	13651297	SNP	Y	Polyploid	K	Y	GGATCTTCTTCATTTTCACCCAAAACCTCAAGAAC[C/T]CTATCTGGGTCTCTCCAGAACCTCAAAAACTCAAT	AAGAAGTAAAAGTGGGTTTTGGAGTTCTTG
AX-89778706	Affx-88816421	T/G	LG1	13651822	SNP	Y	Polyploid	H	Y	TGAATAAGCCAAACCTTTGGGATGATCCTGTACAT[G/T]CTGGGAAGATAAGCCGCGAACATGGTTCACTGATG	TTCGGTTTGGAAACCCTACTAGGACATGTA
AX-89778707	Affx-88816425	T/G	LG1	13653680	SNP					TTTATCAGCTTCCTTGGATAAAGATGAAGATGACC[G/T]CTAAATGAGTTTTATTTTTGAAATAAACTCTGCAT	GTCGAAGGAACCTATTTCTACTTCTACTGG
AX-89778708	Affx-88816429	A/G	LG1	13656946	SNP	Y	Polyploid	H	Y	AGGGAGGAGATGTAAATACCTGATACTGGTGAAGT[A/G]GAATCTGTGTAACAGAGAGATGCTTTTGTTTCTTC	CCTCTACATTTATGGACTATGACCACTTCA
AX-89778709	Affx-88816430	A/C	LG1	13657032	SNP					TCTAGGATCCAGATGTGTTGGGAATTGTAACGGTA[A/C]GTTGGAAGGGATTTCCGCTCCAAGGCTACCAAATT	CTAGGTCTACACAACCCTTAACATTGCCAT
AX-89778710	Affx-88816431	A/G	LG1	13657131	SNP					TGATTGGAAGTAAGGAGATCTTTGACTTGGGAAAG[A/G]TCTCTGGCTCATCTCTAAAAACCGGCTTTCACATT	CCTTCATTCCTCTAGAAACTGAACCCTTTC
AX-89778711	Affx-88816432	A/C	LG1	13657381	SNP					ACCTAAAGATTCTTTTACCTGTGAATGAGAGCTGC[A/C]CCGCCGGTGAAATCTGTTGCGGGATTCCACATAGT	TTCTAAGAAAATGGACACTTACTCTCGACG
AX-89778712	Affx-88816433	T/G	LG1	13657590	SNP					AAACTTGAAAGAAGCATAACCTCAATCTCTAGAAT[G/T]CCAGGTTGGTTTTCTTCAATTACAGCTCTAATAGC	ACTTTCTTCGTATTGGAGTTAGAGATCTTA
AX-89778713	Affx-88816434	A/G	LG1	13664666	SNP					TAAATAGATAATATAGAGGAAAGATGACATACTCC[A/G]CCAATTGGAAGGATCCTGCCAGTTAGTGTTACTTC	TCTATTATATCTCCTTTCTACTGTATGAGG
AX-89778714	Affx-88816435	A/G	LG1	13664933	SNP					ATTTGTGTACTTTCTTTCATAACATCTCCAAGTTG[A/G]CCAGTAGCATGAAGCGCTCCTTTCCCCTCTAATTC	ACATGAAAGAAAGTATTGTAGAGGTTCAAC
AX-89778715	Affx-88816436	A/G	LG1	13665471	SNP					CATCATCAGAATCAGCAACAACTGCAGGTTCATCT[A/G]GCTGATCAGTCTTACTGGCGGGAGTTTGTACTTCG	AGTCTTAGTCGTTGTTGACGTCCAAGTAGA
AX-89778716	Affx-88816440	A/G	LG1	13667797	SNP					ACTCGAACTGGCCTCCAACAGCTGTAATTTTGTAA[A/G]CTCTTCTTCTATAACTTGCAAAACATGAGGTGGAC	TTGACCGGAGGTTGTCGACATTAAAACATT
AX-89778717	Affx-88816444	T/G	LG1	13671584	SNP					GGTTGGGAGTGTTGAATATGTTTACAGGGAGATGA[G/T]TAGGAGGAGAATTAAGCCGAATTTGTATACTTTTA	CCTCACAACTTATACAAATGTCCCTCTACT
AX-89778718	Affx-88816446	A/G	LG1	13672588	SNP					AGCGACCAAATGTTGCAACATATAATTTGTTGATC[A/G]AGGGATATGCAAAGAAGGATAAACTTGAAGATGCA	GGTTTACAACGTTGTATATTAAACAACTAG
AX-89778719	Affx-88816449	T/G	LG1	13675304	SNP					AAGATTCTTACATTAGTCAATTGGGCAGCTGGGTA[G/T]GAGATAGGATTAAATTGATGGTCTATGATATGGTT	AGAATGTAATCAGTTAACCCGTCGACCCAT
AX-89778720	Affx-88816462	T/C	LG1	13693723	SNP					TCTGGGAGATTGGCTTGCATCCAAAAAGCAGACAG[C/T]AAGTCTGCTATTTGATCCTCACTAAACTTCATTAT	CTCTAACCGAACGTAGGTTTTTCGTCTGTC
AX-89778721	Affx-88816465	T/C	LG1	13694909	SNP					GCAATCTTCAATTGAACTCTGTAGCATGGTATTAA[C/T]GCTAGACTCTTGCTCTCCAACTGATTCAGCAGTGG	GAAGTTAACTTGAGACATCGTACCATAATT
AX-89778722	Affx-88816467	A/G	LG1	13695070	SNP	Y	Polyploid	K	Y	CACTAGCAACCTGAATGATGTGAGATTTGAGTTGT[A/G]GATCATGTGAAACGTTCTTGTGGTCAAGATGACGG	CGTTGGACTTACTACACTCTAAACTCAACA
AX-89778723	Affx-88816468	A/G	LG1	13695562	SNP	Y	Polyploid	K	Y	TTGTAGAGTTTCAATAATTCCTACCTTGTGAGAAG[A/G]GAAGGATCCTTCTTTTCTGGCCGTGGCCTGATGAC	CTCAAAGTTATTAAGGATGGAACACTCTTC
AX-89778724	Affx-88816471	A/G	LG1	13712515	SNP					CAGCATGGAGCACACTCTTTTAAGATACAACAACT[A/G]TCAAACAACGACAAGTGTGGCCCGTGGATCATCCT	ACCTCGTGTGAGAAAATTCTATGTTGTTGA
AX-89778725	Affx-88816476	T/C	LG1	13718920	SNP					GTCTGACGAGTCATGAAGGGAAACCACACGTTCAA[C/T]AATTGTCATGATACGATCATCACTCTCGTCATCAT	TGCTCAGTACTTCCCTTTGGTGTGCAAGTT
AX-89778726	Affx-88816479	A/G	LG1	13725428	SNP					ATTGCAATAGCACTATGACTGTCTCTAGGAACAGG[A/G]ACATCACCCTTCACCTCAGGGGAAGTCCATCTCAT	TTATCGTGATACTGACAGAGATCCTTGTCC
AX-89778727	Affx-88816481	T/C	LG1	13730325	SNP	Y	Polyploid	H	Y	GGAGAAGACCAAACTACCTCCAGTTTGGGTTGTGC[C/T]AACTTTTCGACTGTGAAAAACCACATTGTACATGC	TCTGGTTTGATGGAGGTCAAACCCAACACG
AX-89778728	Affx-88816486	T/C	LG1	13764236	SNP					TTATTTCCGTAGAAATTGAGCATGGTCATGACACA[C/T]TTCTTTGGTTTTGTCTTTTATACGAGCGTCAGTAA	AGGCATCTTTAACTCGTACCAGTACTGTGT
AX-89778729	Affx-88816493	T/G	LG1	13786343	SNP					GTGGGAACTGGTTCTCGACCACTATTGCATCATGG[G/T]CCAGGGGATGCGTACAGCAAAGTATGTCATTTATG	TTGACCAAGAGCTGGTGATAACGTAGTACC
AX-89778730	Affx-88816506	T/G	LG1	13845410	SNP					TAAAAAACGACAAGGCAATGCATGAAGCCCTGATA[G/T]CAGCAATGTCAAACAAGGCCACCATTTTGGAATGT	TTGCTGTTCCGTTACGTACTTCGGGACTAT
AX-89778731	Affx-88816515	T/G	LG1	13855431	SNP	Y	Diploid	K	Y	AAGAAAATGAAAGAAGGAAACTGGCTTCAAAGCTC[G/T]CACAGCACGAGATTTCCCAGACTAAAAGTAAGAGC	TTACTTTCTTCCTTTGACCGAAGTTTCGAG
AX-89778732	Affx-88816521	T/C	LG1	13859534	SNP					TCTAAGTATGAACCAAGAAGCTTCAAGTTCCAATC[C/T]ATCAACTCCAGCTCCTTGGGCGGCTTCACCACTGG	CATACTTGGTTCTTCGAAGTTCAAGGTTAG
AX-89778733	Affx-88816531	A/G	LG1	13877401	SNP					TACAAGGCAGATCGAGCAAGTTCTACAATATGAAA[A/G]CTTCATCATCATCATCAGCTGAAGTTCAGGATCAG	CCGTCTAGCTCGTTCAAGATGTTATACTTT
AX-89778734	Affx-88816533	T/G	LG1	13877512	SNP					AACTCATCAAGCCTTGCATCAACTGTCTGGGACTC[G/T]ATGACTACTCCACCGTTCAATACGATCATATAGTT	TAGTTCGGAACGTAGTTGACAGACCCTGAG
AX-89778735	Affx-88809816	T/C	LG1	1390576	SNP					TGATGAGTCTGTCAATGCCACTGATGAAGCTAGAC[C/T]TGTTGCTGATAATGTTGACACTGCTCCAGGGCCTG	TCAGACAGTTACGGTGACTACTTCGATCTG
AX-89778736	Affx-88816540	A/C	LG1	13907213	SNP					ATGGTGGTATATATGTCCAAAGGAATCCAGGACTG[A/C]AAATCAAGGTGGTGGATGGAAGTAGCTTAGCTGTT	CCATATATACAGGTTTCCTTAGGTCCTGAC
AX-89778737	Affx-88816541	A/C	LG1	13908072	SNP					GTTAACTAAGGTTATATATCAATTGTGAAAATCAG[A/C]ACTGGTTGCCGAGGAGAGTGATGAGTGCTTGGCGT	GATTCCAATATATAGTTAACACTTTTAGTC
AX-89778738	Affx-88816548	T/C	LG1	13911285	SNP					CTCTAACAGAAACAGAGAATTCAGTCATTGTCCAA[C/T]TGAGAGTGTTAAACAGGCGATTGAGAAAAGCTGAG	TGTCTTTGTCTCTTAAGTCAGTAACAGGTT
AX-89778739	Affx-88809821	T/C	LG1	1392140	SNP					AGAGCTGATTTCTAAATATGAAAATGTGAGAGATG[C/T]TGAGGCTTTGTTTTGGAAGCAGAAGTCTAGGGATA	ACTAAAGATTTATACTTTTACACTCTCTAC
AX-89778740	Affx-88816555	T/C	LG1	13924825	SNP					ATGGCTCCTCTGACGGAGAACCCGGAAGTTGAAGT[C/T]GAAGCAGAGGAGGAGGAGGACGAAACCGAAGCGCT	AGGAGACTGCCTCTTGGGCCTTCAACTTCA
AX-89778741	Affx-88816558	T/G	LG1	13938792	SNP					GGAGCACTCATCTGTTGTCCTCCAAGTGAATAAAA[G/T]CCACCAATATTACTGAGAAGATCCACCTTATTAGT	TGAGTAGACAACAGGAGGTTCACTTATTTT
AX-89778742	Affx-88816561	A/G	LG1	13962612	SNP					AACGCCTCAAATTTGTTAAAAGCAATGGTCTCTCC[A/G]AGCAGGTCTGAAGTGAACAAGGAAACCAGTATTTC	GAGTTTAAACAATTTTCGTTACCAGAGAGG
AX-89778743	Affx-88816562	T/C	LG1	13962681	SNP					TCAGGAGTAGATTCCAGTACGGATGCCTCCTTGAG[C/T]GATAAATGTTTTTCTTCAGAATCTGCTGCTGACAT	TCATCTAAGGTCATGCCTACGGAGGAACTC
AX-89778744	Affx-88816565	A/G	LG1	13967113	SNP					GATTCAAAACTTACTCAACAATTCAGAGGACCTTG[A/G]AAATATGGGGATTTGTTGTATCTTTCCTTGTCAAG	TTTTGAATGAGTTGTTAAGTCTCCTGGAAC
AX-89778745	Affx-88816567	T/C	LG1	13968452	SNP					TTTCAGGATCAAGTTCCTCCTTTCCCATCAGAAAC[C/T]GCTGTATCAATTGTGGAAGAAGAGCTTGGAGCTCC	CCTAGTTCAAGGAGGAAAGGGTAGTCTTTG
AX-89778746	Affx-88816574	T/C	LG1	14005730	SNP					AGTGGGCATATGTTGACTGTGAAATGGTTACGGGT[C/T]GGGCTGGTCAAGCACAAGAAAGATTTTGCCAAGGA	CGTATACAACTGACACTTTACCAATGCCCA
AX-89778747	Affx-88816577	T/C	LG1	14017761	SNP					ACATGTATGCAAAATGTGGAGATTTAAACAATGCT[C/T]GGGAGCTCTTCTATGCTTTGCCAGTGAGAACTGTT	ATACGTTTTACACCTCTAAATTTGTTACGA
AX-89778748	Affx-88816579	A/G	LG1	14019621	SNP					AGGTTGTGAATACTCTCATTTTGTGAGAGGGACAA[A/G]CAAGGCACCACCGAACACCAACACCAACACCAACA	CACTTATGAGAGTAAAACACTCTCCCTGTT
AX-89778749	Affx-88816589	T/C	LG1	14041263	SNP					CGAGCTACTTGGTTAAAAGAGGGTGATAGAAACTC[C/T]GCTTACTTTCATCGAAAAGCATCAAACCGCAGAAG	ATGAACCAATTTTCTCCCACTATCTTTGAG
AX-89778750	Affx-88816590	A/G	LG1	14041514	SNP					TGACTTGATGAAACCTTATACCAGTGATGAGATTC[A/G]CCATGCACTTTTCCAGATGCACCCTTCCAAAAGCC	ACTACTTTGGAATATGGTCACTACTCTAAG
AX-89778751	Affx-88816599	A/G	LG1	14061295	SNP					CGACCACGAACCTTCATCAAAAGGTTCAATTTTAC[A/G]GAGAGATATGAAAATATAGAGCATAATCATTCAGA	TGCTTGGAAGTAGTTTTCCAAGTTAAAATG
AX-89778752	Affx-88816609	T/C	LG1	14138151	SNP					CCCGCTGCTCCTTGGTGCAATATGAGCGAAGCAAA[C/T]GCAATTTGGTCAGCACATGTTGAATCTCCACATCA	ACGAGGAACCACGTTATACTCGCTTCGTTT
AX-89778753	Affx-88816610	T/C	LG1	14138587	SNP					TTAGCTCTCTTTCTTGCCATATGAACTGTCAATTT[C/T]CTAAGACACCCAACAAGAAAATCCCAAATCAGCTA	AGAGAAAGAACGGTATACTTGACAGTTAAA
AX-89778754	Affx-88816616	T/C	LG1	14142396	SNP					CCCCCAGATTCCCAATTATGGCATTCTCGCCAATC[C/T]CTGTTGCCCACCTTGGCACGAATGCTACTTGTACC	TCTAAGGGTTAATACCGTAAGAGCGGTTAG
AX-89778755	Affx-88816624	T/G	LG1	14151411	SNP					CAGTGGTTACTACTCCTGAAATCGCAAGTGTACTG[G/T]CACAGAAAATACTGTTCAACACTTATGGTGGAAAC	CAATGATGAGGACTTTAGCGTTCACATGAC
AX-89778756	Affx-88816625	T/C	LG1	14153209	SNP					CTGCCAAGGCAGAAACTGCGGTTTTGTTTGAAAAA[C/T]TTCGAGGTATTAACTATTAAGAGACCCTCTCAATA	TTCCGTCTTTGACGCCAAAACAAACTTTTT
AX-89778757	Affx-88809823	A/G	LG1	1419240	SNP					TTTTCGTGATATTGTGCAGGACTTAATCGATCAAG[A/G]AAAACTCAAATTCCCAGACATGGTGGCTCCTACAA	CACTATAACACGTCCTGAATTAGCTAGTTC
AX-89778758	Affx-88816643	A/G	LG1	14197111	SNP					TGAGTATGAGAACGTTGTTGTGGTGATTAAAAGTG[A/G]AGATGAAGATGGTGAAGTTGAAGCTGAAGCTGAAG	TACTCTTGCAACAACACCACTAATTTTCAC
AX-89778759	Affx-88816644	A/G	LG1	14198308	SNP					GAGTATTTTCGTTGACATTGTTGTTATACACATGC[A/G]ATTGCTCAGCAAAATGCTTAATAGAGTTGTGAGAG	AAAAGCAACTGTAACAACAATATGTGTACG
AX-89778760	Affx-88816645	A/G	LG1	14198344	SNP	Y	Polyploid	K	Y	ATTGCTCAGCAAAATGCTTAATAGAGTTGTGAGAG[A/G]AAGCAACGATGGATTCTTCAACTGTTACCTTAGTA	AGTCGTTTTACGAATTATCTCAACACTCTC
AX-89778761	Affx-88816646	A/G	LG1	14199215	SNP					ATGGTTGCGAATTCTTCTTTCCTTGGGAACACCTT[A/G]TGCTTTATATATTGTTGTGATTCTAGAGTGACATC	ACGCTTAAGAAGAAAGGAACCCTTGTGGAA
AX-89778762	Affx-88816650	T/C	LG1	14214574	SNP					TAACCACAAAATTCCACTCGAAGTTAATTTGATCC[C/T]TTATTAACAAGAACACATCATGAGTGAATTTCTCC	TGTTTTAAGGTGAGCTTCAATTAAACTAGG
AX-89778763	Affx-88816655	T/C	LG1	14225681	SNP					CTTCATAAACTCAGCCGTATCATCAACTGCAGTCA[C/T]GACTTACAATGTGGCCGATTTAGGAGCCAAACCAG	ATTTGAGTCGGCATAGTAGTTGACGTCAGT
AX-89778764	Affx-88816661	T/G	LG1	14233213	SNP					TTTGAATAGGTTTCCGGAGTTCAAATTAGCGACGT[G/T]ACGTATCAAGACATCCACGGGACATCAGCGACAGA	TATCCAAAGGCCTCAAGTTTAATCGCTGCA
AX-89778765	Affx-88816662	T/C	LG1	14237318	SNP					AGTCACTTACACTGTGACAAGTCTAGGAGCGAACC[C/T]TGATGGCAAGACCGACTCGATCAAAGCATTCCACT	GAATGTGACACTGTTCAGATCCTCGCTTGG
AX-89778766	Affx-88816680	A/G	LG1	14298232	SNP					ATATTCCTGCAATTATTTCAGGGTGGCTGTACATC[A/G]CTACATCCTTAAGGTTCAAAACAATTATCCTCTTC	GGACGTTAATAAAGTCCCACCGACATGTAG
AX-89778767	Affx-88816684	A/G	LG1	14304808	SNP					CAGCTCTTAGTCACCGGAAGCTTGGACAAGACTCT[A/G]AAGTAAGTAATACAAAGCAGTCCTGCTATAATGTT	GAATCAGTGGCCTTCGAACCTGTTCTGAGA
AX-89778768	Affx-88816686	A/C	LG1	14309294	SNP					GCGCCCTCCATTGGTAGGCCACTGCAAGTTATACA[A/C]ACCATTCCGTGTCTCCACGGCCTCTTCCACAGATG	GAGGTAACCATCCGGTGACGTTCAATATGT
AX-89778769	Affx-88816687	T/C	LG1	14310709	SNP					TCCATAGAATCATCTCCAGAACTTCTCTCTAAATT[C/T]AATTTTTCCGAGTACCCCACATCCGCACTATCATT	TCTTAGTAGAGGTCTTGAAGAGAGATTTAA
AX-89778770	Affx-88816697	A/G	LG1	14352859	SNP					AAAGCCAGATACTTGCTTTCAAAAATCCAAATCTC[A/G]AGAGCTTGCGTCCCGTGCACCTTTTTGCATCGCAT	GTCTATGAACGAAAGTTTTTAGGTTTAGAG
AX-89778771	Affx-88816703	A/G	LG1	14363902	SNP					TTCCCAGTTCTTTATCAAAGAGGGATTCTCCCAGA[A/G]CTCTTGCAGTTTCCTTTACAGGCCCCATTCCTTCA	TCAAGAAATAGTTTCTCCCTAAGAGGGTCT
AX-89778772	Affx-88816712	T/C	LG1	14372393	SNP	Y	Polyploid			ACTTCTGGCAATTTGCCACAAGAATGTAGAGAGAA[C/T]GAAGATGATCAATCACAGAAAGAGCCAATTTGACT	ACCGTTAAACGGTGTTCTTACATCTCTCTT
AX-89778773	Affx-88816716	A/G	LG1	14377543	SNP					GATGGGACATTGGCAAGTGTTGCCCAATGCATTGA[A/G]CAGCTGCGTCAAAGTTCCTCATCTGTACCAGAGAA	CTGTAACCGTTCACAACGGGTTACGTAACT
AX-89778774	Affx-88816719	T/G	LG1	14378752	SNP					TTGATCACAATGGCAACAAATGAAGTTCAGGATGA[G/T]CTTATGAGAGCTCTTCTAGCTCTTTGTAACAGTGA	GTGTTACCGTTGTTTACTTCAAGTCCTACT
AX-89778775	Affx-88816721	T/G	LG1	14379341	SNP	Y	Polyploid			ATGATGCCATTGAGACGATGATAAAAATATTAAGC[G/T]CAAATAAAGAAGAGACTCAAGCCAAGTCTGCATCA	CGGTAACTCTGCTACTATTTTTATAATTCG
AX-89778776	Affx-88816722	T/G	LG1	14379406	SNP					GCATCAGCTTTAGCTGGAATTTTTGAAGCTAGAAA[G/T]GACTTGCGGGAAAGTAGTGTTGCTGTTAGAACTCT	TCGAAATCGACCTTAAAAACTTCGATCTTT
AX-89778777	Affx-88816723	T/C	LG1	14379475	SNP					CTATGCTCTGCTATCAAGTTGCTTAATGTTGAATC[C/T]GGTAATATCCTTGCAGAGGCTTCACGTTGCCTGGC	GAGACGATAGTTCAACGAATTACAACTTAG
AX-89778778	Affx-88816730	T/C	LG1	14380695	SNP					ATTGATTTTAAAGAAGATAGCAGCATATGGATTTG[C/T]ACTATGCTGCTAGCAATCTTGTTTCAAGACAGAGA	AAAATTTCTTCTATCGTCGTATACCTAAAC
AX-89778779	Affx-88816733	T/C	LG1	14381292	SNP					GGTCTGCTATTTGGTAGTGCTGAAATAAGGAAACA[C/T]GAATCTGCATTTGGTGCTGTCGGTCAACTTGTGGC	CGATAAACCATCACGACTTTATTCCTTTGT
AX-89778780	Affx-88816734	T/C	LG1	14381577	SNP					GTTGCAGACGTTGAAATGAATGCAGTAGATGTTCT[C/T]TGCCGGATCCTTTCATCAAATTGTTCGATGGAGTT	TCTGCAACTTTACTTACGTCATCTACAAGA
AX-89778781	Affx-88809833	A/G	LG1	1438378	SNP					TAGAAGCACAAGAGAGTGGATACCTTTAAGAGAAT[A/G]TCCTCGTGTGTCACGTTGGCATAGATCAGGTGAAC	CGTGTTCTCTCACCTATGGAAATTCTCTTA
AX-89778782	Affx-88816747	T/C	LG1	14387732	SNP					ACAATCACAAGTTATGAAGGATCTCCTTGGAAGTA[C/T]TGCTATAAGACCAGGTAAGTTTTCATGAAAATTAA	GTGTTCAATACTTCCTAGAGGAACCTTCAT
AX-89778783	Affx-88816751	T/C	LG1	14415771	SNP					GGTCTACCACGTTTGTAACTGCTGTCAAAGACTGT[C/T]CCGTCACCGAATCTTGCAGTGTAGTGAATCTGCAT	TGGTGCAAACATTGACGACAGTTTCTGACA
AX-89778784	Affx-88816752	A/G	LG1	14416960	SNP					GTTTTGGGAATGTGAGAGTGAAGCTTTGGAGTAAT[A/G]GTGAGAGCAGCGACTGCCATAGCGAATGCTATCTG	CCCTTACACTCTCACTTCGAAACCTCATTA
AX-89778785	Affx-88816757	A/C	LG1	14424499	SNP					TACGGTGATAAAGGGAAATCTCACAAGAACATGCT[A/C]GCTTGGAAGAGGGTGTCTCATCCATTTTACCTAAG	ACTATTTCCCTTTAGAGTGTTCTTGTACGA
AX-89778786	Affx-88816778	A/G	LG1	14487734	SNP					TCAGGTTGTGGGCCTATGCAATTGTTATTCATGAC[A/G]GGCCCAAGTGTTGGGCTTGGAGTGTTTCTGGGCTG	AACACCCGGATACGTTAACAATAAGTACTG
AX-89778787	Affx-88816779	T/C	LG1	14489911	SNP					GGCAAGACTTTGATTTAGCCGGGACTTAACATCGT[C/T]CCAGGCCGGGCCTGCTGGCGGTACTGTCGGAGGGG	CTGAAACTAAATCGGCCCTGAATTGTAGCA
AX-89778788	Affx-88816790	T/C	LG1	14513729	SNP					GAGAATTCTGAGTCCCTTTGCAAATATCTGCTCGA[C/T]AAGGGTCAGGTATGTGTTACTGAATGAATTACTTT	AAGACTCAGGGAAACGTTTATAGACGAGCT
AX-89778789	Affx-88816796	A/C	LG1	14518059	SNP					AACAAGGCAGACTTGACACGAACTATCATGATTCC[A/C]GAAACTGTGATAGCCATAGGATATTGTTCAGTGTC	CCGTCTGAACTGTGCTTGATAGTACTAAGG
AX-89778790	Affx-88816798	T/G	LG1	14518485	SNP					ATGGAAGCGAGGATTGCTGTTGGAGTGAAATACAA[G/T]AGCCTTGTAAAAAATTCCAGTGATATGGTCACCGT	TCGCTCCTAACGACAACCTCACTTTATGTT
AX-89778791	Affx-88816800	A/C	LG1	14520723	SNP					TCTCCCTCACAGTGTCCATGAGCTCATGCCATAGA[A/C]CTGGGGGTTCTGGACCATTCAGTACCCATTGTGAC	GAGTGTCACAGGTACTCGAGTACGGTATCT
AX-89778792	Affx-88816803	T/G	LG1	14532457	SNP					TGGCGTTGCTGCTCCACCTGGACAAGAACAAGTAC[G/T]CATTTGCCGACCATGCCTTCCGACTCGTCGCAAAT	AACGACGAGGTGGACCTGTTCTTGTTCATG
AX-89778793	Affx-88816804	A/G	LG1	14534690	SNP					GTCGACTTGCGGAGTTTGAAGCTCGCACCTACAAT[A/G]GGGACTTTGAGCTTGGACAACTTCCTCCGTGCTCA	GAACGCCTCAAACTTCGAGCGTGGATGTTA
AX-89778794	Affx-88816808	A/C	LG1	14565449	SNP					AGCTGTATACAACCTTCAAAAGCCAATATTTCGAG[A/C]TTTGGACAACCATTGAAGTCCGGGGTCTTGCAAAG	ATATGTTGGAAGTTTTCGGTTATAAAGCTC
AX-89778795	Affx-88816814	T/C	LG1	14585230	SNP					TGTGCTCGAGAGGGATTTTTATTCCGCCATACATG[C/T]GGCGTATTATGGTCCTGAAATTGAGTCTATTGATT	AGCTCTCCCTAAAAATAAGGCGGTATGTAC
AX-89778796	Affx-88816817	T/C	LG1	14586744	SNP					GAACTTTAGATCTTGAAGATGCAAAAAGAAAGAAA[C/T]ATACATTCAGGGATGTTGTCGACAGAAACCTGTTC	AATCTAGAACTTCTACGTTTTTCTTTCTTT
AX-89778797	Affx-88816824	A/G	LG1	14594612	SNP					GGACTTTGGATGTCATTGAGGAAAAGATTGCAAGA[A/G]CAACAATGCTTCCCAGGACTCATGGAGAGGTACTA	AACCTACAGTAACTCCTTTTCTAACGTTCT
AX-89778798	Affx-88816825	A/G	LG1	14595658	SNP					TGCTCATGAATGTATGGGTTTGAGAGTGAAGCCAC[A/G]CAGAGGAGACGGTCTTCTGTTTTATTCTTTGCTCC	TACTTACATACCCAAACTCTCACTTCGGTG
AX-89778799	Affx-88816829	T/C	LG1	14603887	SNP					ACTAACAAAGGCACAAGAGAATTGAAAAGCTACCA[C/T]TTTGCTCTTGCCGAGATCTTGAATGCCATAGGCTG	GTTTCCGTGTTCTCTTAACTTTTCGATGGT
AX-89778800	Affx-88816840	T/C	LG1	14620507	SNP					TCAGTGGACCGGTTCTAGTGACTCAGTGGCAATCT[C/T]AGCAGTGGAAATCTCATCAAAATGTTTTTTCTTAC	CCTGGCCAAGATCACTGAGTCACCGTTAGA
AX-89778801	Affx-88816841	A/C	LG1	14624080	SNP	Y	Diploid			GAAACATATACCTCTCATTAATCTATGAAATGTCG[A/C]TGCAAAAGGCCAGGATGCTCCGATCTTTACGGAGT	TATATGGAGAGTAATTAGATACTTTACAGC
AX-89778802	Affx-88816846	T/C	LG1	14632432	SNP					AGCTTCTCACTTCAGCCTTGAAGAGAACCAGTGAA[C/T]GGTTTGCTTCGTGTCTTTCTTTTTGCAAATCTGAT	GAGTGAAGTCGGAACTTCTCTTGGTCACTT
AX-89778803	Affx-88816851	T/C	LG1	14636754	SNP	Y	Polyploid	HK	Y	TCAAAACTTGGAAAAACCAAGGAGGCATTTTAAGC[C/T]TCTCATCCTGTCTCAATTGCTCTTCACACCCACCC	TGAACCTTTTTGGTTCCTCCGTAAAATTCG
AX-89778804	Affx-88816852	T/C	LG1	14669437	SNP					GGAGTACTGCTGAACCACTGAGATTGTTGGTAAGG[C/T]GAATGAAATACTTGTGCCCCGGTAGGGCTATGGTT	TGACGACTTGGTGACTCTAACAACCATTCC
AX-89778805	Affx-88816855	A/G	LG1	14679982	SNP					TCAAATCAAGTGCAGTCCGGAAGTCTAGTACAGAT[A/G]CTGAATAAGGCCTGCTTGGTCTTTGTAAGTTTCTC	AGTTCACGTCAGGCCTTCAGATCATGTCTA
AX-89778806	Affx-88816863	T/G	LG1	14706370	SNP					GGTTTACGACATAACGACAACACAGACGGAAGTCC[G/T]GTCAACGAAGCCGGCGCCGTGGATGAGGTCGAGCC	TGCTGTATTGCTGTTGTGTCTGCCTTCAGG
AX-89778807	Affx-88816873	T/C	LG1	14734179	SNP					TGATAGTTTGGTGGAAGCTTTTGGAAAAGATCGAG[C/T]CAATGGGTTGGGGGCTGAAGGACCTGCTGAAGTGG	CAAACCACCTTCGAAAACCTTTTCTAGCTC
AX-89778808	Affx-88816874	T/C	LG1	14734350	SNP					TAGTTCAACTCGGACTAGAAAACGAACCAGAGATG[C/T]TTATGCTCAATGCTTGGGAGACAGGTCTAGCACAC	GTTGAGCCTGATCTTTTGCTTGGTCTCTAC
AX-89778809	Affx-88816883	A/G	LG1	14758920	SNP					GGGGATGGTAAGAGGCTGCATCAAAACCGTTACAT[A/G]CGGCAAGAAGCACTCCAGAAATAGTAAAAACGTTA	ACCATTCTCCGACGTAGTTTTGGCAATGTA
AX-89778810	Affx-88816884	T/C	LG1	14769600	SNP					GCTGGGGCTCGAATTAAAAGATCAGAAACTGTAGC[C/T]TCCTCAAGTTGCTGGCTAATTCTCCTCATCAATTC	CCGAGCTTAATTTTCTAGTCTTTGACATCG
AX-89778811	Affx-88816886	T/C	LG1	14769965	SNP	Y	Polyploid	HK		CCAGTCTTTTGGAACCATCTGCTGTTTACCTACAC[C/T]ATTCCATAGTGGATCATTCCCATTCTCAGATGGCA	GAAAACCTTGGTAGACGACAAATGGATGTG
AX-89778812	Affx-88816887	T/C	LG1	14770328	SNP					CATACCATAACAGAACTTGGCACATATTTCAAAAG[C/T]AGCCGGTCCACCTGGAATATCATGGATGTGGATTT	GTATTGTCTTGAACCGTGTATAAAGTTTTC
AX-89778813	Affx-88816888	T/C	LG1	14777481	SNP					TTGCAGATCATTAAGTGCAATGGATCCCGGAAAGC[C/T]GGGGGAGATACTGAAGTAAGTTTGTTTAGTCGATT	CTAGTAATTCACGTTACCTAGGGCCTTTCG
AX-89778814	Affx-88816889	A/G	LG1	14777880	SNP					AATGATGATGCGCAAGTATTACGCTATTATGTCAG[A/G]GCATGGTAAAGTAAAAAAGGTATATCTCTTTCTTA	ACTACGCGTTCATAATGCGATAATACAGTC
AX-89778815	Affx-88816891	T/C	LG1	14781117	SNP					TAAAGTAAGAGAACTCTCTGAATGCATCCTGTACT[C/T]GACGCGCTTCTTCCTTCTCCTTCTCATCAGTAGTA	ATTCTCTTGAGAGACTTACGTAGGACATGA
AX-89778816	Affx-88816900	A/G	LG1	14793808	SNP					TGGGTTGTGGGTTTGGTCTAGTTGGAAATGGGTCA[A/G]TGGAAGAGAGCTTTCTGGTTCTTGGTTTTGCCTCT	ACACCCAAACCAGATCAACCTTTACCCAGT
AX-89778817	Affx-88816904	A/G	LG1	14803678	SNP					AAGCAATCAGTCTCAGTCTCAGACTTCGAGTACTA[A/G]TTCGGTTCCTCACTCGAAACGAACCTCACCGAAAT	TAGTCAGAGTCAGAGTCTGAAGCTCATGAT
AX-89778818	Affx-88816906	A/G	LG1	14804097	SNP					AAACGAAACCTCTTCAAAGAGCTGAGAAAAGCTTA[A/G]GCTCTGCAGAGAGTTTGGAGAATGATGATTCTGGA	TTTGGAGAAGTTTCTCGACTCTTTTCGAAT
AX-89778819	Affx-88816907	A/G	LG1	14806052	SNP					AGATCTAAATCTAATCATTATTCAGGAAGCAAGTG[A/G]AGAATTGAAGAACAGTCGATTATTCCTAAAACTCC	ATTTAGATTAGTAATAAGTCCTTCGTTCAC
AX-89778820	Affx-88816908	A/G	LG1	14806548	SNP					GAGGAAATTCGTAGGATCAAGGATGATGAGAAAAA[A/G]GCATTATTTTTGGTGAAAGAGGTTACTGAATATTT	TTAAGCATCCTAGTTCCTACTACTCTTTTT
AX-89778821	Affx-88816913	T/C	LG1	14812312	SNP					AGAGATGTGAAAGCACCAACAAGGCTACAACAAAC[C/T]CCTCCATTTCTTTTTCTTCATAGCTAAACAGAAAC	ACACTTTCGTGGTTGTTCCGATGTTGTTTG
AX-89778822	Affx-88816919	T/C	LG1	14824189	SNP					ACAGTGACCAAGTTCCCTCCTTGGACTCTGAAGAA[C/T]CCCCAAACTGTTGGGCACTTCCTGTTGTGACATTA	CTGGTTCAAGGGAGGAACCTGAGACTTCTT
AX-89778823	Affx-88816920	A/G	LG1	14824530	SNP					AGATTTGAAGAATCTAAAAGGAAGCGTAGAGATAA[A/G]TTTGGGTGTGTAATGGATGTGAGTCCTTCAAAATG	ACTTCTTAGATTTTCCTTCGCATCTCTATT
AX-89778824	Affx-88816921	T/G	LG1	14852576	SNP					TTTTTTGTTTCTGAAAATGAAGATGAGTATGTTGA[G/T]AACTTGTTTCTGAAGGAGAGTTATTGCTTTGGATC	ACAAAGACTTTTACTTCTACTCATACAACT
AX-89778825	Affx-88816924	T/C	LG1	14853497	SNP					CAATTAACTAGAAATCTTCTGGACCTTAAGATGAG[C/T]TCGATATCATTCTGGCATTCCGAAGATTATGTGAG	TTGATCTTTAGAAGACCTGGAATTCTACTC
AX-89778826	Affx-88816925	T/C	LG1	14853777	SNP					CCAACACAAGCAAGCACAATTGATGTGCTTGAAAA[C/T]TCAGGGGGAACAAAGAGAAGGCTTACCTTCAGTGA	TGTTCGTTCGTGTTAACTACACGAACTTTT
AX-89778827	Affx-88816929	A/G	LG1	14866153	SNP					CAGTGATATCTAGCTGTAACTCCGTAAAGTCGTAG[A/G]AGGCTACCAACACTGTGTAGTCATCGGTGGCGGAT	TATAGATCGACATTGAGGCATTTCAGCATC
AX-89778828	Affx-88816930	T/C	LG1	14866278	SNP					ACATATGATTCGGGTAATTTCTTGACGAATCCAAG[C/T]GATGGGTTCCAGACATAATAGAATTTCTTATCAAC	ACTAAGCCCATTAAAGAACTGCTTAGGTTC
AX-89778829	Affx-88816941	T/G	LG1	14880761	SNP					TCGGAACACCTCCTTTGCCAAGTCAAAACAAACTA[G/T]TTCATAGTTAATGAGGAAGTCATCATTTATTAGCC	TGTGGAGGAAACGGTTCAGTTTTGTTTGAT
AX-89778830	Affx-88816956	T/C	LG1	14889130	SNP					CACGAAGCAAACAAGTGCTTTATAATCTATCGTAT[C/T]CTGCCCCAATCTATTTCTTAGAACTTGTATGTAAC	TCGTTTGTTCACGAAATATTAGATAGCATA
AX-89778831	Affx-88816957	A/G	LG1	14889252	SNP					TGCATTGTCCATCTAAAACCTTAGTTCCAGCAACA[A/G]GGACAGGGTTTTCAGGAGTTACCACTATAGGCTTA	ACAGGTAGATTTTGGAATCAAGGTCGTTGT
AX-89778832	Affx-88816958	A/G	LG1	14889688	SNP					GCAGATCTGAATGAAGCTTCAGACAATGAACCAGC[A/G]ATCCGCGGTTTCTCCTGCACAGTTTAAATCAGAAT	AGACTTACTTCGAAGTCTGTTACTTGGTCG
AX-89778833	Affx-88816961	A/C	LG1	14893157	SNP					AGAAATGGTCAACAAATGTGAGCATGCTAACCTGT[A/C]AAACAAGCCGAGGAGAAATTAACAATCAGTGCAAC	ACCAGTTGTTTACACTCGTACGATTGGACA
AX-89778834	Affx-88816963	A/G	LG1	14895405	SNP					ACAAAGAAACCACGCTGCTCACTCTCAGTAAACTT[A/G]TTAATGCCGAAAATCTCTTGTCTTCGAGTGTTCAA	CTTTGGTGCGACGAGTGAGAGTCATTTGAA
AX-89778835	Affx-88816973	A/C	LG1	14915183	SNP					TTCTATTTGTTTTGTAGTTGGAAGTTCAGTACTTT[A/C]ACGACCATGCCTCCTTCACCACAGCTGTTGCTTTG	AAACAAAACATCAACCTTCAAGTCATGAAA
AX-89778836	Affx-88816976	A/C	LG1	14928369	SNP					AAGTTCTGATTCGAGTTCAGGGAAAATGTTTCCAA[A/C]TACACAAGGTTTGTCGATTCCCTCTATTGTTAAGT	GACTAAGCTCAAGTCCCTTTTACAAAGGTT
AX-89778837	Affx-88816980	A/C	LG1	14937042	SNP					CTGCAGGTTTTACTGGGGTTGATGATCCATATGAG[A/C]CACCACTAAACTGTGAGGTATGTGTGTAAATGAAG	CCAAAATGACCCCAACTACTAGGTATACTC
AX-89778838	Affx-88816983	T/C	LG1	14939786	SNP					ATTTCTCTGGCAATAGAAGGAACACATCTTTCTCC[C/T]TTATTGAGCTGTGCAACTCTTTCCTCTTCTCGTTT	AGACCGTTATCTTCCTTGTGTAGAAAGAGG
AX-89778839	Affx-88816984	T/G	LG1	14943251	SNP					TTGGATTTGGTGCAGGAGTATAGTTCCGTATATCC[G/T]AAAGTTCGGGAAGCATCCGGTGACCGGAGCTCCGT	AAACCACGTCCTCATATCAAGGCATATAGG
AX-89778840	Affx-88816987	A/G	LG1	14945137	SNP					CTCAAAGAGCTTGGAACTGAGAAAGGAAAGCAAAC[A/G]GCATTGCATGGAGGTGGTGGCTCAAAAGCCCAAAA	TCTCGAACCTTGACTCTTTCCTTTCGTTTG
AX-89778841	Affx-88816989	T/C	LG1	14945939	SNP					AGGAATTTTATGATTCAAGGCGGTGATCCTACTGG[C/T]ACTGGGAAAGGTGGTGAATCTATATGGGGGAAGCC	AAAATACTAAGTTCCGCCACTAGGATGACC
AX-89778842	Affx-88816990	A/G	LG1	14952271	SNP					CGTGCAAGGGTTTCAGGAATGCTTGAGATGGTTTA[A/G]GGTTTACTTTGAGGCTCTAGACGAGAGCTTCGCCA	TTCCCAAAGTCCTTACGAACTCTACCAAAT
AX-89778843	Affx-88816991	A/G	LG1	14957087	SNP					TCTGGATAGTGTTTCGAAATTGCAGAAATCGCAAA[A/G]ATTTGCTGATATAATGCAGGTGTGTTTCAAATTGA	TATCACAAAGCTTTAACGTCTTTAGCGTTT
AX-89778844	Affx-88816995	A/G	LG1	14962248	SNP					TCATTGTTCCATTTCCATAAGTCCTTGGAAGAATA[A/G]CAACCGACTCCTAAAATGTCAACCTGCAGAAAAGA	CAAGGTAAAGGTATTCAGGAACCTTCTTAT
AX-89778845	Affx-88809840	T/G	LG1	1496374	SNP					ACGATATTCTGAGGTAGAAGCTCACTGTAGTAGAG[G/T]AGCGTTGTGACCGAAGCTGCCGGATCACGAACCAG	TAAGACTCCATCTTCGAGTGACATCATCTC
AX-89778846	Affx-88816996	A/C	LG1	14963876	SNP					TAGTATGTTCCTGATTTTTCATCATATAAAATACC[A/C]CCTCCATGGGCTTGAATAGGATTTTCTTCAGTGTC	ACAAGGACTAAAAAGTAGTATATTTTATGG
AX-89778847	Affx-88816997	T/C	LG1	14963940	SNP					CAGTGTCCAACCAAATCCTTCCAGGGTAATAGTAA[C/T]AGCTATCATTCCCAGCATCCTTCAATGGATCTATA	AGGTTGGTTTAGGAAGGTCCCATTATCATT
AX-89778848	Affx-88817004	A/C	LG1	14969723	SNP					AGACCATGACATCCAACTAGAAAACTTATTCAAGT[A/C]TGCATTTGGGATAGGATTGTTTCAAGTTGCGGAAA	TACTGTAGGTTGATCTTTTGAATAAGTTCA
AX-89778849	Affx-88817005	A/G	LG1	14970379	SNP					TCAATCGTGATTGGGAACGGTTCACAATTCCATCT[A/G]AAGTGATATCAAAGTTGCATAAATTAGAAGAATTG	GCACTAACCCTTGCCAAGTGTTAAGGTAGA
AX-89778850	Affx-88817007	T/C	LG1	14973429	SNP					TGAGAAGTTTTGCCAAAGAGATTTTAACAGCCATT[C/T]TAGAAACCTTGGAGAGTACTCAAGGTACTTTGACT	TCAAAACGGTTTCTCTAAAATTGTCGGTAA
AX-89778851	Affx-88817010	A/C	LG1	14976465	SNP					AGATTAGTTACTCACTTGTGAAGGAAGAAATCTAA[A/C]CCAGCCAATATCCAAACTAGACTTGTTAATATCCA	TCAATGAGTGAACACTTCCTTCTTTAGATT
AX-89778852	Affx-88817013	A/G	LG1	14977138	SNP					TTGAAAGAATAAAATTTACTTACGGGGCTTGAATT[A/G]CCTGGTTAAGTGTATGGCTGTTGTTGTCAGCCAAT	TCTTATTTTAAATGAATGCCCCGAACTTAA
AX-89778853	Affx-88817016	T/C	LG1	14982041	SNP	Y	Polyploid			AGCAAATCTTCACTTAATGGTATCCCATTGCTGAT[C/T]CTGGGTAACAAGATTGATAAACCAGGAGCTCTGAG	TAGAAGTGAATTACCATAGGGTAACGACTA
AX-89778854	Affx-88817021	T/C	LG1	14987043	SNP					GATATTGCTGCCTATCATAGCATTGCTGTTACACT[C/T]GGTCAAACAGGTCGTCTGAAGGAATTACTAAAAGT	ACGACGGATAGTATCGTAACGACAATGTGA
AX-89778855	Affx-88817024	T/C	LG1	14988730	SNP					GAATATGTGTACAAGGAGATGGCTCTCTCAGGATA[C/T]CAAATAGATCAAAGTAAAAATGCATCAATACTCAT	ACACATGTTCCTCTACCGAGAGAGTCCTAT
AX-89778856	Affx-88809842	A/G	LG1	1500076	SNP					TTTGTTCTGGTTCACTTTTGTTTCAAACAGTGAGG[A/G]AAAGTACTTCTCTTATTATCTGAAGAACAATCTCA	AGACCAAGTGAAAACAAAGTTTGTCACTCC
AX-89778857	Affx-88809843	T/C	LG1	1500365	SNP					TTTCTGAATGGAACTGAATTCACATACAGTGATAA[C/T]AGTACTAACTTGGCTCTGAGTGATTGTCATTCTAC	CTTACCTTGACTTAAGTGTATGTCACTATT
AX-89778858	Affx-88817033	T/C	LG1	15008365	SNP					TCAATAGCCAAGGAACAGGCTGTTGCAACTTCATA[C/T]GTGCTGAAATTTATAAAAAGCATATCATTGACCAG	TCGGTTCCTTGTCCGACAACGTTGAAGTAT
AX-89778859	Affx-88809845	T/C	LG1	1500955	SNP					TTGAGGTCTCAACCGTCCGAGATTGAGGAAATATA[C/T]AGGCTCAAAATAGGCAAAAGGAGAGGACAGGAGTT	CAGAGTTGGCAGGCTCTAACTCCTTTATAT
AX-89778860	Affx-88817035	A/C	LG1	15013522	SNP	Y	Diploid			TAATAAACTAGACCAACTCCATGAAGCATGATAAC[A/C]TTTCACTGCAGTAAAAAAGTCGCAATCCGGGAAGT	TTGATCTGGTTGAGGTACTTCGTACTATTG
AX-89778861	Affx-88817040	T/C	LG1	15017723	SNP					CTCTATATCAGCGATAAGCACACCCAATAAGTCAA[C/T]CCCCAGATCCGAAACTTGAGAAGTCGACCCACTGT	ATAGTCGCTATTCGTGTGGGTTATTCAGTT
AX-89778862	Affx-88817042	T/C	LG1	15024828	SNP					AGCAAACCTAGGCCAGATGAAATACATGAAGCCAG[C/T]GTAGAATTTCTCGATCCAGGCCTCGGGAACTTATA	TGGATCCGGTCTACTTTATGTACTTCGGTC
AX-89778863	Affx-88817043	A/G	LG1	15025424	SNP					GATCTAATATAACTTACCTGTGAAAGCATAAGAAC[A/G]GCTACGAACCGGATTGTCCACAAAACAAACAGAGA	TTATATTGAATGGACACTTTCGTATTCTTG
AX-89778864	Affx-88817044	A/C	LG1	15031841	SNP					CGTACTGAAGAATTCTCACCCACGAACAAAGCAGC[A/C]TCATCCAATGTATTTTTCTCAGTCCACTCAGCTCC	ACTTCTTAAGAGTGGGTGCTTGTTTCGTCG
AX-89778865	Affx-88809848	A/G	LG1	1504673	SNP					TGCACTTATTAGGATTATCTTTCAGCAACTTTTCT[A/G]ATCCTTCAACTTCCATCTGGTCTTTAGGCACTTCC	AATAATCCTAATAGAAAGTCGTTGAAAAGA
AX-89778866	Affx-88809849	A/C	LG1	1504797	SNP					ACTCATCCCAATTAACTTCTTGTGACTTGTAACAG[A/C]CAAATTTGCATCATGTTTTAAGCCGTGGCTAGATG	AGGGTTAATTGAAGAACACTGAACATTGTC
AX-89778867	Affx-88817056	T/G	LG1	15061822	SNP					ACCTTGGATCATGTTGCTCTGTTTCTGGGTAATAA[G/T]TCTTCAGTACTTCTGTTGGCAGCGGAACTTGTAGG	CCTAGTACAACGAGACAAAGACCCATTATT
AX-89778868	Affx-88817061	T/C	LG1	15065302	SNP					CTTCACAGACTTCTTAGCAGCAAACTCCTTCAACA[C/T]ATCTGCACATCCCACAAAAAATAACATTCGTTAAA	GTCTGAAGAATCGTCGTTTGAGGAAGTTGT
AX-89778869	Affx-88817062	T/C	LG1	15065438	SNP					GAGCCGGTAAACCTGTCCGATATGCAAAGTGTCGT[C/T]CGGCCTCAGAAGCTTGAGATGCTTAACCGGCGCGC	CCATTTGGACAGGCTATACGTTTCACAGCA
AX-89778870	Affx-88817068	T/G	LG1	15098458	SNP					CCTTAACAGTTGCAAATGTAAAGTTGTTTGAGTAT[G/T]CAACGGAGTATCTGCACACAGCAAACGACAGTAAG	TGTCAACGTTTACATTTCAACAAACTCATA
AX-89778871	Affx-88817069	T/C	LG1	15098778	SNP					AGTGCAAGTCAACCTGTATATAAGGGCTCGATAAC[C/T]TCTAGTAGTGAGAGATTGATGATAGCTAAGCACAC	TTCAGTTGGACATATATTCCCGAGCTATTG
AX-89778872	Affx-88817072	A/C	LG1	15100046	SNP					TTGTCCATCACCACTACCTTTTACTATTTCTTGAG[A/C]TATAACAGGGACTATCATGCCACAGTACGAGTCAC	GTAGTGGTGATGGAAAATGATAAAGAACTC
AX-89778873	Affx-88817073	T/C	LG1	15101168	SNP					AAGAGAACCAGGAAATCCAGGAAGAGACTTGACAA[C/T]TGAGCAAGTAACCACCTTGGAATTTGATAAAAGCA	TTGGTCCTTTAGGTCCTTCTCTGAACTGTT
AX-89778874	Affx-88809851	A/G	LG1	1510424	SNP	Y	Polyploid	K	Y	CGAGGTTTGCCTGAGAATAATCTTCTCAAGAGTGT[A/G]TCAGTAGATAAAGAGAGGGCCAATAATGTTGCCAA	AAACGGACTCTTATTAGAAGAGTTCTCACA
AX-89778875	Affx-88809852	T/G	LG1	1510641	SNP					CAGGTGCGCAAGAGGCCACTAAATAAAAAGGAGAT[G/T]ACAAAGAAAGAGGAAGACATCATTACGATAGAACC	CGCGTTCTCCGGTGATTTATTTTTCCTCTA
AX-89778876	Affx-88817077	T/G	LG1	15108154	SNP					GATCAAGTATCCTTCTTATTAAGGCTGCTGCACCA[G/T]GTGAAAACCAATCGGGTATGTTGAAATTCCCCTTA	TCATAGGAAGAATAATTCCGACGACGTGGT
AX-89778877	Affx-88817078	A/G	LG1	15109131	SNP					GGATTTAATTAGTTTAAACACCATGCATCAAAGCC[A/G]GATATATGGGAAAATGGTTTCTCTGCCAAACCCAT	ATTAATCAAATTTGTGGTACGTAGTTTCGG
AX-89778878	Affx-88809856	A/C	LG1	1511974	SNP					TATACGGAGGAAAACTTTTTGATCTCCTAAATGAT[A/C]GGAAGTAAGTTCTTTATTCCTCGTAAACAATAAAT	CCTCCTTTTGAAAAACTAGAGGATTTACTA
AX-89778879	Affx-88809857	T/G	LG1	1512121	SNP					CAAGTATGTATTGTTGGCTTGCAAGAGTACAGGGT[G/T]TCAGATGTTGAGACAGTCAAGGTGTTGATTGAGAA	TACATAACAACCGAACGTTCTCATGTCCCA
AX-89778880	Affx-88809858	T/C	LG1	1512316	SNP					GTAGGAAAGCTATCTTTCATAGACCTTGCTGGAAG[C/T]GAACGCGGTGCAGATACTACAGATAATGATAAACA	TTTCGATAGAAAGTATCTGGAACGACCTTC
AX-89778881	Affx-88809860	T/C	LG1	1512755	SNP					ATTTCACCAAGCTCAGGATCATGTGAACACACTCT[C/T]AACACACTAAGATATGCTGACAGGTATTCTCTTTT	TGGTTCGAGTCCTAGTACACTTGTGTGAGA
AX-89778882	Affx-88809861	A/G	LG1	1512884	SNP					CATCATGAACTTGCCACTTTCAGGGTGAAGAGTTT[A/G]TCGAAAGGGAACAGCTCCAGAAAGCAACAACTACC	ACTTGAACGGTGAAAGTCCCACTTCTCAAA
AX-89778883	Affx-88817082	T/C	LG1	15146840	SNP					CCAAATTGTTGACAAGCCCGTTATTGAAGAAAAAC[C/T]AGTGAAAGAGACCAAATATCCACTGCCGCCCTCCA	AACAACTGTTCGGGCAATAACTTCTTTTTG
AX-89778884	Affx-88817083	A/G	LG1	15149300	SNP					TCACATCGTGACCTGAAGTATCTGTCACATAAATT[A/G]ATCCCACGGCTCTCTCGCCATATGTTCCGATCTCG	AGCACTGGACTTCATAGACAGTGTATTTAA
AX-89778885	Affx-88817084	A/G	LG1	15149470	SNP					GAGATCCTTCTCTCTATTGCAGCAACTAAACATAG[A/G]GTGAGCTTGTGCCTTTCACTTTCTGCGTTCAAAGT	GGAAGAGAGATAACGTCGTTGATTTGTATC
AX-89778886	Affx-88817085	T/C	LG1	15150052	SNP					CCTCCTTTCAACCCATCTTCGACATAGAAGATACT[C/T]GCTGTTCGGGAGCTGTGGGTCCAAGTTACGGCTGC	AAAGTTGGGTAGAAGCTGTATCTTCTATGA
AX-89778887	Affx-88817106	T/G	LG1	15227093	SNP					ATCCGGTAGCGGTATTTTATCCCGAGGACAAGTTT[G/T]CTCAGGGTGATTATGACACTAACTAGTTGTTACTT	CATCGCCATAAAATAGGGCTCCTGTTCAAA
AX-89778888	Affx-88817107	A/G	LG1	15239262	SNP					CATGAAATTCTTTGTTTGTCTTTGAGAATGGTACT[A/G]GTCGACGGTCGTCATCCCATGCATAGCGTGAACTC	TTAAGAAACAAACAGAAACTCTTACCATGA
AX-89778889	Affx-88817108	T/C	LG1	15240569	SNP					CACATGAATTCTTGCACGAAAACACAGAGTACTTG[C/T]TCTTCAATTTCGACCCGATTATCCCCACAGAGCCT	CTTAAGAACGTGCTTTTGTGTCTCATGAAC
AX-89778890	Affx-88817112	A/G	LG1	15246506	SNP					GTGAATCAGTAGAAACAAGGCCAAACTCTGATTGC[A/G]ACGATTCTACCATGGGGAAATCTCGTTTTGGGACG	AGTCATCTTTGTTCCGGTTTGAGACTAACG
AX-89778891	Affx-88817116	A/G	LG1	15248434	SNP					CAGGATCTCTGTTGCTTGAAAGACAACCCAGATCC[A/G]TGACCCGGTTTGGTCTCGGGTCCTGAGACATGAGA	AGAGACAACGAACTTTCTGTTGGGTCTAGG
AX-89778892	Affx-88809862	A/C	LG1	1525779	SNP					TTACTTAAAAGCTTATGCCGAGCGTTTTGATCTGA[A/C]GCCGGCTTTCAACACGACGGTGGTGAGTGCCAAGT	ATTTTCGAATACGGCTCGCAAAACTAGACT
AX-89778893	Affx-88809863	T/C	LG1	1527426	SNP					GGAAACGAGCATGTTTAGTGAGAAAAATGGATTGC[C/T]GAGGAAGGCATTTCCGAACGGGTGGAAAGGGGAGA	GCTCGTACAAATCACTCTTTTTACCTAACG
AX-89778894	Affx-88817127	T/C	LG1	15285018	SNP	Y	Polyploid			ACACAGCAAATCTCACCCACTTTGACTACTAATAC[C/T]GAGTGTGTAGCCACCATTGATTCTTCCAAGAAAAG	CGTTTAGAGTGGGTGAAACTGATGATTATG
AX-89778895	Affx-88817130	T/C	LG1	15285620	SNP	Y	Polyploid	HK	Y	TCATTCCAAGATTTATGTTTGTTAGGAGGTTATGA[C/T]ATGGAACAAAAAGCTGCAAAAGCTTATGATCTAGC	GGTTCTAAATACAAACAATCCTCCAATACT
AX-89778896	Affx-88817134	T/G	LG1	15296102	SNP					AGAAAAATGGCTCTTGAAGAAGGCAAGATCACTCA[G/T]CTTATGCCTGATTATTGAAGACCCTATCTAGTCTA	TTACCGAGAACTTCTTCCGTTCTAGTGAGT
AX-89778897	Affx-88817136	T/C	LG1	15300795	SNP					AAGTAGTTGCCATGGATTTGTTATATATAGTCCAA[C/T]AATGCCGGGGACCTAAGAAAATAAAAGAAGGCAAT	CAACGGTACCTAAACAATATATATCAGGTT
AX-89778898	Affx-88817139	T/C	LG1	15304324	SNP					GCACAGATAAAATTAATCTCCTTGACAGGTAGAGG[C/T]GCCTTCTTGTTTTGTGGGATTAATTTTGGAAAATT	CTATTTTAATTAGAGGAACTGTCCATCTCC
AX-89778899	Affx-88817142	T/C	LG1	15307088	SNP					CGGTCTCAATACACACAGAGCTTGCCAACAAACTT[C/T]CATATGTAAACTCATCTGGTTTCTCTCCTGCCCTC	AGTTATGTGTGTCTCGAACGGTTGTTTGAA
AX-89778900	Affx-88817144	T/C	LG1	15310092	SNP					TGTTTTCAAAGGGGCATGTGAAGGAGGCTTGTTCA[C/T]ACTGCTTGGACATGATGGAGGCAGATGTGATGCCA	AGTTTCCCCGTACACTTCCTCCGAACAAGT
AX-89778901	Affx-88817154	A/G	LG1	15314264	SNP					TGTGATATAACCAGTAGTGCCAATTATTTTGCTCA[A/G]AGACATTATCTGACATTTCTGCAAACAATTTGATC	ATATTGGTCATCACGGTTAATAAAACGAGT
AX-89778902	Affx-88817156	T/C	LG1	15315110	SNP	Y	Polyploid	K	Y	AGAAACTTAGGGTGTCCTTCAAGAATAATGTATGG[C/T]TTCTCTTGAGGAATTACCACTTTTTCACTGTCAGG	GAATCCCACAGGAAGTTCTTATTACATACC
AX-89778903	Affx-88817158	A/G	LG1	15315516	SNP					GAGAGACTCCATATTATTTGTTAGCAGGTTGCAAC[A/G]GACTTTTGACTGCAAGGAGATGGTGAAGTGGTGAT	TGAGGTATAATAAACAATCGTCCAACGTTG
AX-89778904	Affx-88817159	A/G	LG1	15316323	SNP					GACAATCTTTGAAAACAAAACCAGTAGTTTCATTT[A/G]GACCTTCACGACCCTGTGCTGTAATAAAACCTGTA	AGAAACTTTTGTTTTGGTCATCAAAGTAAA
AX-89778905	Affx-88817167	A/G	LG1	15334050	SNP					AAGTATTCATGAATTTCTTTAATCATTGGGTGGGA[A/G]CTTTCTTCAGCCACAAAAACATGTACCCTCTTATT	AAGTACTTAAAGAAATTAGTAACCCACCCT
AX-89778906	Affx-88809864	T/C	LG1	1533764	SNP					TGTTTACTTGTTTGATTATGCCCTCAAAGAAGTCC[C/T]TGGCCTCAGCCTCGATCTCTTGCTTCTTCCTGGGG	TGAACAAACTAATACGGGAGTTTCTTCAGG
AX-89778907	Affx-88809865	A/G	LG1	1533897	SNP					TAGGCAGGGCAAGTGAGGCGAGAGTAGTAATGAAA[A/G]ACTTCTTGTACATCCAGAACATGATCCACATTGCT	TCCCGTTCACTCCGCTCTCATCATTACTTT
AX-89778908	Affx-88809869	T/C	LG1	1539830	SNP					AGCGAAGCTGTCCTTCACTTTTCCTTGCAATGGCA[C/T]CAGACCCACCTCAGAGCAGACAGAGCTTCCTCTTC	TCGACAGGAAGTGAAAAGGAACGTTACCGT
AX-89778909	Affx-88817184	A/G	LG1	15443269	SNP					ATTTTCACTTCGGCGTTCCGGCTCAAAGATAAGAA[A/G]TCTGGATGATTTTCATGGTCGATCTTCTGAACAAA	GTGAAGCCGCAAGGCCGAGTTTCTATTCTT
AX-89778910	Affx-88817186	T/G	LG1	15451597	SNP					GTAACAGAAGCCTACCAAGAGGCCCAAAAGCGTAA[G/T]CTGCGAGTCAAGGGCGTTCTGGTCACCAACCCATC	TCTTCGGATGGTTCTCCGGGTTTTCGCATT
AX-89778911	Affx-88817187	A/G	LG1	15451700	SNP					AGCTCAACATGCTCGTTAACTTCGTTGAAGACAAA[A/G]GCATTCATCTGGTTAGCGACGAGATTTACTCCGGC	TTGTACGAGCAATTGAAGCAACTTCTGTTT
AX-89778912	Affx-88809870	T/G	LG1	1545471	SNP					CTTCTTTGCTTCACTTAGTTTGCCTTTCATTACAA[G/T]CCACCGAGGAGACTCCGGCATTGCTATCACCCCAA	AACGAAGTGAATCAAACGGAAAGTAATGTT
AX-89778913	Affx-88809871	A/G	LG1	1545612	SNP					AGACAATGCAAAGTTAACTATGTACCCAACTAACA[A/G]ACCAAAAGTGATGAACACCTCAGGGAGAGAGGTCA	TACGTTTCAATTGATACATGGGTTGATTGT
AX-89778914	Affx-88809873	T/C	LG1	1546219	SNP					TTTGTCGAAATAGTGAAACTGTTTGATGAGGAGGA[C/T]CTGGGATTCGATTTTCTCAGGTGGTTGTTGAGGGT	GCTTTATCACTTTGACAAACTACTCCTCCT
AX-89778915	Affx-88817194	T/C	LG1	15468958	SNP					GCTTCCAATATTGATATAGAGGCTGCAAATGATGT[C/T]ATCTTCTTCCTCAGAGAACCCACCGTGCTTGATAT	GTTATAACTATATCTCCGACGTTTACTACA
AX-89778916	Affx-88817200	A/G	LG1	15477753	SNP					TGAGCACACTTCATGACATACATATAATCGGTAGG[A/G]AGAAACCCAAAGCCAAGATTGTCCCATTCTATGTC	TGTGAAGTACTGTATGTATATTAGCCATCC
AX-89778917	Affx-88817203	A/C	LG1	15482790	SNP					ATTTAATTTACCATGTGAATTAGGATCATCATTTA[A/C]TGATGTTGCCTGCTTCAAATATCTTGTAGAAGTTT	TAAATGGTACACTTAATCCTAGTAGTAAAT
AX-89778918	Affx-88817204	T/C	LG1	15483090	SNP					TCTCTCAGTTTCAAGTCTTTTCCTTTCTGAAGCAA[C/T]CTCTTCCATCTCTTTTGCAGCTTTTTCATTGAGAG	GTCAAAGTTCAGAAAAGGAAAGACTTCGTT
AX-89778919	Affx-88817205	A/C	LG1	15483202	SNP	Y	Polyploid	HK		ACCACCTCTTTTTCTTTCAAAGAACATTCCAACTC[A/C]TCATGTTTTTTGTCAATACAGTCCTCCAATTCCCT	GAGAAAAAGAAAGTTTCTTGTAAGGTTGAG
AX-89778920	Affx-88817208	A/G	LG1	15484409	SNP					AAGGTGTTAAATATGAACCTCCTCTCTATTAGCCA[A/G]AGAAGTCTCAGTCAGCTCCACTTTAAATTTGTGAT	CAATTTATACTTGGAGGAGAGATAATCGGT
AX-89778921	Affx-88817210	A/C	LG1	15485495	SNP					AGCGGTCTCAGAAGAGGCTTTAAGTTTCTCATACT[A/C]AGCATTCAACCTCTTCTTTTCCAATATGAGAAGAC	AGAGTCTTCTCCGAAATTCAAAGAGTATGA
AX-89778922	Affx-88817211	A/C	LG1	15486368	SNP					AGCCTTATCTCTGCGCTTAATCGACTCCTCATCAA[A/C]CCCAGCCTCTCTCAGCCGCTTCCAGATCGCTTCGT	ATAGAGACGCGAATTAGCTGAGGAGTAGTT
AX-89778923	Affx-88817213	T/C	LG1	15488966	SNP					ATACACTTATGCCTTCAAATACACGCTCCAAAGTG[C/T]TAGTCCCATCAGGACAACCATCGATCCTTCTACAA	GAATACGGAAGTTTATGTGCGAGGTTTCAC
AX-89778924	Affx-88817214	T/C	LG1	15489622	SNP					CATACCCTGAAATCATTGGAAACAATGTCGTAAAA[C/T]GTCTCTGTCGGCACAATATCTTCAAACTGAAGAAT	GGACTTTAGTAACCTTTGTTACAGCATTTT
AX-89778925	Affx-88809229	A/G	LG1	155150	SNP					TCTAACTGCTTTCTTGACTGCATATACTCATCTTT[A/G]TCACTCCTCTCACTTTCACGAATCTTACTCCTGTG	GACGAAAGAACTGACGTATATGAGTAGAAA
AX-89778926	Affx-88817215	T/C	LG1	15528166	SNP					TACAGAAAGAGGTACAAGAACTCAAGGCTCTGAAG[C/T]TCAGCCAACAACAACCGTTGTTCATGCACATGCCG	TTTCTCCATGTTCTTGAGTTCCGAGACTTC
AX-89778927	Affx-88817218	T/C	LG1	15549810	SNP					GGATATCGCTCACTAAATGTCAACCGCAAACTGAA[C/T]ACACCACCTGAATTGAACTCCCAACACATCAAAAA	AGCGAGTGATTTACAGTTGGCGTTTGACTT
AX-89778928	Affx-88817219	T/C	LG1	15551989	SNP					ACCGATCTTGGCTTTGATTCTTCGAAGATAGAAGC[C/T]CAGGTTGAGAAGCTTAATGAAAACATTGCTAAATA	AGAACCGAAACTAAGAAGCTTCTATCTTCG
AX-89778929	Affx-88817223	T/C	LG1	15552811	SNP	Y	Diploid	K	Y	GTTGGTGGCCTTCATTTGTAATAGCATTTGTCACA[C/T]AGTTTGCCTCTCTGTATACATTGTTAAAGCAAATT	ACCGGAAGTAAACATTATCGTAAACAGTGT
AX-89778930	Affx-88817226	A/C	LG1	15564993	SNP					TGAATTAGTTGAGTTCCTCATCGATCACGCAAGAG[A/C]GTTAAAGATTGATGCAGCAGATGTGGAGACCGGAC	ATCAACTCAAGGAGTAGCTAGTGCGTTCTC
AX-89778931	Affx-88817234	A/G	LG1	15574186	SNP					CAGGAGGAGAAGAATCTGGTAATGCTAAGGAGAAC[A/G]AAGCTTCCTCAAGTACAAATGACAACACTGAGGCG	CCTCTTCTTAGACCATTACGATTCCTCTTG
AX-89778932	Affx-88817235	A/G	LG1	15574292	SNP					CCCTGAAGAAGAAAAAGAGGCTCGTATAGACCTGG[A/G]CACTTTGCCAGATAGCAAAGTTGAAGTGCATAACA	TTCTTCTTTTTCTCCGAGCATATCTGGACC
AX-89778933	Affx-88817236	A/G	LG1	15575430	SNP	Y	Polyploid	H	Y	GCTTAATGGTGGTCTTCATTCTTGATTTCAAAGAG[A/G]CCATCAGGACCTGTATACCAGAGACAAAACACATT	TACCACCAGAAGTAAGAACTAAAGTTTCTC
AX-89778934	Affx-88817237	T/C	LG1	15578599	SNP					TCATCGCCTCGGATAACAAAGCTTATGTGAAAAAT[C/T]TGAAGAAGGGTGATTTTATGGTGTTACCTCGAAGT	CGGAGCCTATTGTTTCGAATACACTTTTTA
AX-89778935	Affx-88817239	T/C	LG1	15579243	SNP					CTAGTCGGTGGTGATTGGTGAAGTCGTGGCTCAAA[C/T]CTGGTTGAAGAATACGGCGGAGGAGAAGGGGTGGT	GCCACCACTAACCACTTCAGCACCGAGTTT
AX-89778936	Affx-88817242	A/C	LG1	15580159	SNP					CATAGGTCCCTAGCACATTGTCGATTCGAGCTACG[A/C]CTTTTTCATTACGCATACCAATGCGTAATCCTTTC	CAGGGATCGTGTAACAGCTAAGCTCGATGC
AX-89778937	Affx-88817243	T/G	LG1	15602878	SNP					ACTCCAAATACGTTACGTTCTCATCAACAACCTCG[G/T]TCTGGTCATGAAGACCAAGCGAGTACACCACATCT	TTTATGCAATGCAAGAGTAGTTGTTGGAGC
AX-89778938	Affx-88817244	A/C	LG1	15606515	SNP					CTTTGACGGTTTTGCATATAAAACAGCCTCACTAA[A/C]TTGAGTAGTGGTCTCTTCTCCTACTGCTTTCAAAG	TGCCAAAACGTATATTTTGTCGGAGTGATT
AX-89778939	Affx-88817253	T/C	LG1	15617467	SNP					ACAATGGAGAAGTTTTTGTGCTCACAAGTGATACC[C/T]GTCCAGTTGCATGGACTGTGGTTGCTGCCGGGAAC	CCTCTTCAAAAACACGAGTGTTCACTATGG
AX-89778940	Affx-88809881	A/G	LG1	1562842	SNP					GCAACAAGGTTTCTTCTATTCTCTAAACTCTCTTT[A/G]CTAGTCACCATCTCAAAAAGAACAGCATCATAGGA	TTCCAAAGAAGATAAGAGATTTGAGAGAAA
AX-89778941	Affx-88817255	T/C	LG1	15634417	SNP					CAGTTCTAATACCTGGAATAGTGGTTCCTTCTTTT[C/T]GAGTAGCAAGTGTTAGTGTTGGTGATACTTCACGA	GATTATGGACCTTATCACCAAGGAAGAAAA
AX-89778942	Affx-88817256	T/C	LG1	15634776	SNP					TATTCTTCATGAATTGGATGCCAAGCTAGAGCAGT[C/T]ACCTCAATCCGATGCCCATGGAACGACTCGAGTTC	AAGTACTTAACCTACGGTTCGATCTCGTCA
AX-89778943	Affx-88817259	A/G	LG1	15646283	SNP					TAAGGACCGCAAAGATCAGGGTTACCCAAAAACGA[A/G]GTGTAATTGAAGTAGCTGAACTGACCAGTACCAGG	TGGCGTTTCTAGTCCCAATGGGTTTTTGCT
AX-89778944	Affx-88817260	T/C	LG1	15646502	SNP					TCACCAGATAGCTCATTTCGACTGAGATCAACATA[C/T]GCCAGCACCTTGCATCGGCTAATCTCTGGCGCTAT	TCTATCGAGTAAAGCTGACTCTAGTTGTAT
AX-89778945	Affx-88817263	A/G	LG1	15666318	SNP					GAGGCAGCGAGATATAAAGCACCAGTTCCTGAACC[A/G]CCATGAGAATTTTCAATAACAACATTGTCCGAATG	TCGCTCTATATTTCGTGGTCAAGGACTTGG
AX-89778946	Affx-88817264	T/C	LG1	15667152	SNP					GAGTTGGTAAGGAGTCATGAGTTTTGAAGGCACAA[C/T]ACATTGGCCAAATAATGCTGTTTCCTTTGCCATCT	CCATTCCTCAGTACTCAAAACTTCCGTGTT
AX-89778947	Affx-88817269	T/G	LG1	15673938	SNP					TATATACCTGAGAAACGACAGTGATATCAAGAGTT[G/T]AATTGCCAAAGGGCAAGAAGCTGCTATTCAGAATG	TGGACTCTTTGCTGTCACTATAGTTCTCAA
AX-89778948	Affx-88817270	T/C	LG1	15674580	SNP					TAGAACGTGATCTTGAGCATGTAAGGGACTTCTAG[C/T]GACAGTAGCAGCCCTCTTGATCCCTTGGCCATATG	GCACTAGAACTCGTACATTCCCTGAAGATC
AX-89778949	Affx-88817271	T/C	LG1	15675030	SNP	Y	Polyploid			AAAGTTCATTTCATACTGATTCAGGAATGTGGGAT[C/T]TTCCATTTCCTATAAAAACCAAAACCAAAATACTT	AGTAAAGTATGACTAAGTCCTTACACCCTA
AX-89778950	Affx-88817274	A/C	LG1	15685421	SNP					TTTGGCAAGATCCGTCACCGTCATGTTGAATTCAT[A/C]ATCCATCTGCAAGAAATAGTAAACATAAATTTTAC	GTTCTAGGCAGTGGCAGTACAACTTAAGTA
AX-89778951	Affx-88817276	T/C	LG1	15686029	SNP					ATACTTAGCTAGTACCTTTTTTAGGCCAGGAACGA[C/T]GGCAGAAAGAGCTATGAATCTCTGACTGAGCTTTT	ATCGATCATGGAAAAAATCCGGTCCTTGCT
AX-89778952	Affx-88817277	T/G	LG1	15686100	SNP					CTCTTCTCTTTCTCTCAGCCATTATGTGGTCTTGA[G/T]CATGTGATGGTGTTCTAGTCATTGAGTAAGGCCTC	GAGAAAGAGAGTCGGTAATACACCAGAACT
AX-89778953	Affx-88809884	T/C	LG1	1569853	SNP	Y	Polyploid	HK	Y	TTATTCATCTTGAGATGAAGAATCTTTGCTAGATC[C/T]TCAGGACTGAAGTCACTAAAGTTGAAAAACTTGGT	GTAGAACTCTACTTCTTAGAAACGATCTAG
AX-89778954	Affx-88817289	T/C	LG1	15728160	SNP					CAGAGAAGAGTAATACCTCCGAACATCAAATCTGG[C/T]TTACTCTGTCAAAAGTTCCAATAAATAGGTATTTG	TTCTCATTATGGAGGCTTGTAGTTTAGACC
AX-89778955	Affx-88817294	A/G	LG1	15730781	SNP					CAAATCTAGAAACTTACACATCCGCCATAGACATA[A/G]CCTATAGCAACTCCAGTTGGTATACACATGTAAAA	GATCTTTGAATGTGTAGGCGGTATCTGTAT
AX-89778956	Affx-88817295	A/G	LG1	15730830	SNP					CAGTTGGTATACACATGTAAAACGTTGCCAGCCAT[A/G]CTGTTTTCTACACCCACAATGAGCAAATACTCAGA	CCATATGTGTACATTTTGCAACGGTCGGTA
AX-89778957	Affx-88817297	A/C	LG1	15731438	SNP					GCCAATGATGCAAATATGGGTGAGGCCAGAAGAAG[A/C]CCAACCATAAATGCAGATGATAGAACACCATCTTG	ACTACGTTTATACCCACTCCGGTCTTCTTC
AX-89778958	Affx-88817304	T/G	LG1	15738693	SNP					TCACTCTTCTGAGCTTCTCTGAAGAGCCGCCAAAT[G/T]TCAGTCTCCTTAGCTCCCTCCGGCTTCAAATTCCA	GAAGACTCGAAGAGACTTCTCGGCGGTTTA
AX-89778959	Affx-88817316	T/C	LG1	15751303	SNP	Y	Polyploid			TGGCAATCACCACATACACGAAGATTCTTGATTAC[C/T]CTAATAGGTGAACGAGCTGAGCTGGAAAGAAGACC	TAGTGGTGTATGTGCTTCTAAGAACTAATG
AX-89778960	Affx-88817317	T/C	LG1	15752601	SNP					CTGCTGATACTGTCCATTACCTTTATAATAATCAT[C/T]TAAATTTTGCTGCTTTTGTGCAGAACTGCTTCCTA	CTATGACAGGTAATGGAAATATTATTAGTA
AX-89778961	Affx-88809891	A/G	LG1	1575754	SNP					CTTGTACACGATTTTGACAGATAAACAATGCTGGT[A/G]CAAATAAAGGATTTAGACCCTTGCTTCAGTTTAGT	TGTGCTAAAACTGTCTATTTGTTACGACCA
AX-89778962	Affx-88817321	A/C	LG1	15765967	SNP					TCTCCTCCTCAAAATCAAAGGCAAAGATACCTGGT[A/C]CTCTCACAGCATCAAAGTTACGCTGGAGAGAGTCA	AGGAGTTTTAGTTTCCGTTTCTATGGACCA
AX-89778963	Affx-88817322	T/C	LG1	15768447	SNP					AAGTGGCTGCAGCAACCACAACTTTGTAGTCATCA[C/T]TCATAAGTAGCCGATAAGTGGCCAAAACCACTGTA	CGACGTCGTTGGTGTTGAAACATCAGTAGT
AX-89778964	Affx-88817326	A/G	LG1	15775810	SNP					AGCTAAAATCTGGCGTTTTCGAAGCCGTGTAAATC[A/G]CTGACTCTGTTCATCGACTTTCTCATTATCGCCAC	TTTAGACCGCAAAAGCTTCGGCACATTTAG
AX-89778965	Affx-88817327	T/C	LG1	15777040	SNP					TTGACTTTCAACACGACGGCGTAAGTCTCGTAACT[C/T]TTCCCAGCCGCCACCACCGCGGATTCCGGCAACAA	AAAGTTGTGCTGCCGCATTCAGAGCATTGA
AX-89778966	Affx-88809894	A/G	LG1	1582248	SNP					GTTCACAAAGGAGTTCTTCCTAATGGGAAGGAAGT[A/G]GCGGTCAAGCAGTTGAAGGCTGGAAGTGGGCAAGG	GTTTCCTCAAGAAGGATTACCCTTCCTTCA
AX-89778967	Affx-88817333	T/G	LG1	15824498	SNP					CTTTTGTTGCCTGAAACAACATTTTTCTGGGATGA[G/T]GAACAGATTCCATCTTTTGAAGGAAGCAGAGGAAA	CAACGGACTTTGTTGTAAAAAGACCCTACT
AX-89778968	Affx-88817337	A/G	LG1	15850355	SNP					ACTGATAAGGCAAATTGTGGTGGATCGAAGAGTAA[A/G]TCCAAAATTTCTTTGGATAAAGAGAAGGTCTCTGG	ATTCCGTTTAACACCACCTAGCTTCTCATT
AX-89778969	Affx-88817338	T/C	LG1	15854623	SNP	Y	Polyploid			TGAAGCAGCTTATAACACACTGTTGAATCTCAAGG[C/T]CAAGTGCTTCTATAGTGCTCACTGTTGAAAGCAAC	GTCGAATATTGTGTGACAACTTAGAGTTCC
AX-89778970	Affx-88817342	T/G	LG1	15862742	SNP	Y	Diploid	HK	Y	AGACATGTTGAGATATGAATCATACATCATGAAAA[G/T]AAGATATTGCTTGTGGGTTGGCGTCACCAAGAGCA	ACAACTCTATACTTAGTATGTAGTACTTTT
AX-89778971	Affx-88809900	A/G	LG1	1586413	SNP					ACCGGAGTCCACCAGCTCCGTGTGTTATCATCAAA[A/G]AATCTCATCTTCACCATCGTGTCTACATTATACCA	TCAGGTGGTCGAGGCACACAATAGTAGTTT
AX-89778972	Affx-88809901	T/G	LG1	1586876	SNP					CTTGTGATGGAGGACTGTATACCCTAAGACTAACA[G/T]TGCCGCTAATCTCTCCTGAAAACTGTGCACCTTCT	CTACCTCCTGACATATGGGATTCTGATTGT
AX-89778973	Affx-88817345	T/C	LG1	15869184	SNP					TAACATGTTCTCTTTACAAATAAACAGGTGGAAGG[C/T]TGACTATGACTTGGTATTTTGAGTCATTCACAAAC	ACAAGAGAAATGTTTATTTGTCCACCTTCC
AX-89778974	Affx-88809902	A/G	LG1	1587163	SNP	Y	Polyploid	H	Y	GAGTAGGGGCAGTCTGTATAATCAAGAATATTAGG[A/G]AAGATGCTGGCACGAGGTTGATAATTCTTCAGGAT	CCCCGTCAGACATATTAGTTCTTATAATCC
AX-89778975	Affx-88817352	A/G	LG1	15880522	SNP					GTTTTATTTTCACTTGTTAATTTCTCACATTGCTT[A/G]GGTTCATAATCCAGCTTTCTCCCTGGGAAGAATTT	TAAAAGTGAACAATTAAAGAGTGTAACGAA
AX-89778976	Affx-88817357	T/C	LG1	15884295	SNP					CCGGAAAGTTTGAACGTACCTGAGAACAGTTCCGA[C/T]GACGATTTAAGGTGGGGTCTGAGAGATTGAAGCTT	TTCAAACTTGCATGGACTCTTGTCAAGGCT
AX-89778977	Affx-88817359	T/C	LG1	15898082	SNP					GGAGTTGACCCGAGTGACAGAATCTGGTTAACGAA[C/T]TCAACTGTCGACCCGGGGACCTACCTCATACCAGA	ACTGGGCTCACTGTCTTAGACCAATTGCTT
AX-89778978	Affx-88817360	A/G	LG1	15898431	SNP					CAGCAAATTGGTATCTGAATCTAACTCTGGTCAAG[A/G]CCTCTGAGTCTGAAAATGGACCCATTTGCAATGCC	TTAACCATAGACTTAGATTGAGACCAGTTC
AX-89778979	Affx-88817361	A/G	LG1	15898653	SNP					TATGGCACGTTATTAGTGGAAGTGATTTTGGAGGT[A/G]AGGAGTGAGTTGCTGGAGAGGAATGAGAAGAATGA	GTGCAATAATCACCTTCACTAAAACCTCCA
AX-89778980	Affx-88817362	T/C	LG1	15899276	SNP	Y	Polyploid	K	Y	AGTTTATTGGCCAAATTCCAGAATTTCTTCAATCT[C/T]CCTTGTTGATTTCAGTGTAAATTTCTCTTTAGACT	TAACCGGTTTAAGGTCTTAAAGAAGTTAGA
AX-89778981	Affx-88817363	T/C	LG1	15900182	SNP					AGCTCACTGAAGTTAGTCCATCAACCTTCAAAGCC[C/T]TAAAAGTTACAACAGAGTATGAATCTATTTGTCTC	TGACTTCAATCAGGTAGTTGGAAGTTTCGG
AX-89778982	Affx-88817378	T/C	LG1	15955131	SNP					ATTTACTGTGAATCTTACAGTGAAATTAAGTGGAG[C/T]AAAGTGCGCCATCATTGTGCAAAGGCGAGTCTATG	GACACTTAGAATGTCACTTTAATTCACCTC
AX-89778983	Affx-88817384	T/G	LG1	15971612	SNP	Y	Polyploid			TTGAAGATTTTAGAAAGGGGACAAAATGTTCTGGA[G/T]GGAACGTGAGAGGGAGAACAACAAAGAGCAAAACG	CTAAAATCTTTCCCCTGTTTTACAAGACCT
AX-89778984	Affx-88817387	T/C	LG1	15974221	SNP					ATAGATACAAAGAATGCCGGTCTCTTTTTTATTCC[C/T]AAATAAATGGTAAGCTTAGAAATGTTATTCTGAGC	ATGTTTCTTACGGCCAGAGAAAAAATAAGG
AX-89778985	Affx-88817389	A/C	LG1	15977000	SNP					AAATTGGAGTGATGAGGATCATTCATACAGGAAGA[A/C]GAGCAGGTAGTTTAATGTAATAAAACATAATCATA	CCTCACTACTCCTAGTAAGTATGTCCTTCT
AX-89778986	Affx-88817393	T/G	LG1	15993711	SNP	Y	Diploid	H	Y	AAGATGATCATTTGCAATAGGTGTCAAATAGCTGT[G/T]CACCAAGAATGCTATGGTGCAAAACATGTTCAGGA	CTAGTAAACGTTATCCACAGTTTATCGACA
AX-89778987	Affx-88817397	A/G	LG1	15994539	SNP					CACCGGGTTTGTTTTGGTAAATCTGGAATACATAA[A/G]TGGGGACTATTTGCACGTAGGAACATACAACAAGG	CCAAACAAAACCATTTAGACCTTATGTATT
AX-89778988	Affx-88817398	T/G	LG1	15994684	SNP					GACAAGGCAAAGATTGCTATCTTTTCAAAATCAGC[G/T]AGGAAGTAGTTATTGATGCTACATGTAAAGGAAAT	CCGTTTCTAACGATAGAAAAGTTTTAGTCG
AX-89778989	Affx-88817402	A/G	LG1	16001982	SNP					AGAGGGTATGCACATCAAAGAGAATGCTCAAAAAG[A/G]TAGGTGCATTCTCAAAGGACCCTATTCCTGATACG	CATACGTGTAGTTTCTCTTACGAGTTTTTC
AX-89778990	Affx-88817403	A/G	LG1	16002637	SNP	Y	Polyploid	K	Y	GATTAAAGCTCTGCGCTAGTCTCATCATTGGTAAC[A/G]ACTTCCTTTACCTTCTCTGCTGTCTTGTGCACAGC	TTCGAGACGCGATCAGAGTAGTAACCATTG
AX-89778991	Affx-88817413	T/C	LG1	16016971	SNP					ATTGTGTGTCTTTTATATGTTCAGATTGAATATGG[C/T]GAGACAGATGCATGGTTGTCTATGGGACTCATGTT	CACAGAAAATATACAAGTCTAACTTATACC
AX-89778992	Affx-88817422	A/G	LG1	16020039	SNP	Y	Diploid	K	Y	ATGCTGCTTCTCAAGAAAAAGAAATATGCAGCTGT[A/G]AAAGAGATAACGAAAAACGAGAAAAAATATGAGGT	CGAAGAGTTCTTTTTCTTTATACGTCGACA
AX-89778993	Affx-88817426	T/C	LG1	16022252	SNP					CAGTTTTGTTTCAATGTACTACAAGGGCATAATGA[C/T]GGTAATCTACCTCTTGTAGCATTCTTGGGACACAC	AACAAAGTTACATGATGTTCCCGTATTACT
AX-89778994	Affx-88817434	A/G	LG1	16041349	SNP					TATGACAGTGCTAATTTGACCACGCCGGATATTAA[A/G]TGGCTGGGAATTAGGCCGAGCGATTTGGATAAGTA	GTCACGATTAAACTGGTGCGGCCTATAATT
AX-89778995	Affx-88817439	T/C	LG1	16046244	SNP					GCCATGAAAAAGCCGATAAACCTCGCCAGATGTCA[C/T]GAGCTTCCTCAGATGAAGTGGTTCAAGTCGATTTT	CTTTTTCGGCTATTTGGAGCGGTCTACAGT
AX-89778996	Affx-88809911	T/C	LG1	1605429	SNP					GATACCTTGAGTGTCAACATCGTGATAGTAGCATA[C/T]ATCTGTTGCAATATGCCAGTAAAGAATGCTCTTGT	GAACTCACAGTTGTAGCACTATCATCGTAT
AX-89778997	Affx-88809912	T/C	LG1	1605476	SNP					TATGCCAGTAAAGAATGCTCTTGTGAAATGGTAAG[C/T]GAGGGCCAGTCACGGTCCAACTGAGTTGCTCTAAA	GTCATTTCTTACGAGAACACTTTACCATTC
AX-89778998	Affx-88817457	T/C	LG1	16121618	SNP	Y	Polyploid			ACAGTCTAAGTTGGCCAGTGAGGTACAAAATAGCA[C/T]TTGGCTTGGCCTCAGCTGTTTTGTACCTTCATGAG	GATTCAACCGGTCACTCCATGTTTTATCGT
AX-89778999	Affx-88817459	T/C	LG1	16121916	SNP					CCTTGAAATCAGTTGTGGAAGAAAACCAGTTGAAG[C/T]CAAAGCAGAAGCAAGCAAAGTGAGGCTTGTGGAGT	TTTAGTCAACACCTTCTTTTGGTCAACTTC
AX-89779000	Affx-88817460	T/C	LG1	16138196	SNP	Y	Polyploid	H	Y	TCACAACATTGTTGATTTTCCTCTTCTTGTGAACC[C/T]TATTCTAACACCATACTTGAAATAGAGATCGTATG	TGTAACAACTAAAAGGAGAAGAACACTTGG
AX-89779001	Affx-88817464	A/G	LG1	16147444	SNP					TGGATCAAATTAGAATGGTTTTCAAGCTTGAACAA[A/G]CCAAGTAAGTAGAAACTGCAAAAGTATCGATCCGG	GTTTAATCTTACCAAAAGTTCGAACTTGTT
AX-89779002	Affx-88817469	T/C	LG1	16154097	SNP					TACTAGATGGCTGAAGAAGTCAAAAGATGGCCATA[C/T]AATTTCACTCAATCCGAAGACTTTCCTCCTTCAGA	CTACCGACTTCTTCAGTTTTCTACCGGTAT
AX-89779003	Affx-88809914	T/C	LG1	1616997	SNP					GTGGACATCCGAAATCGAAGAAAAGCTCCACAATG[C/T]GCGGCCATGGAACTTGAGCGTCTACAGAGTGCCAA	GTAGGCTTTAGCTTCTTTTCGAGGTGTTAC
AX-89779004	Affx-88817473	T/C	LG1	16175299	SNP					TTCCAGCTTAATTTTAAGAGAGAAAATGGCCAAAG[C/T]TCCAGAGCACGAACACCCTAAGAAAGCCTTTGGAT	CGAATTAAAATTCTCTCTTTTACCGGTTTC
AX-89779005	Affx-88817487	A/C	LG1	16262461	SNP					GCCACGTCTGTTGGCTGACCTAAAACCTTTAGGAA[A/C]GGCGAGGCGAAGAGGTAGAGCGGCAGGAGGAGAAT	CAGACAACCGACTGGATTTTGGAAATCCTT
AX-89779006	Affx-88809928	T/C	LG1	1631642	SNP	Y	Polyploid	HK		GTAAATGGATATTGTAAAGAAGGTAACATGACAGA[C/T]GCTTTGAAGTTTGTATATAGAATGAAGGATATTGG	ACCTATAACATTTCTTCCATTGTACTGTCT
AX-89779007	Affx-88809930	A/G	LG1	1631999	SNP					CAGCAGGGCTGATGGAAAAATGCCAGGATATCTTT[A/G]ATGACATGATAAAGGCAGACATTGAACCAGACATC	CCCGACTACCTTTTTACGGTCCTATAGAAA
AX-89779008	Affx-88809934	A/C	LG1	1632445	SNP					AGACTCCTCAATGAGTCAGAAGATGATTCAGAAGT[A/C]ACACTAAACAAGGTACCTGAACAGAGTTTGGAGAC	GGAGTTACTCAGTCTTCTACTAAGTCTTCA
AX-89779009	Affx-88810439	T/G	LG1	2400591	SNP					GCAGTAGAATATGTAGTTGGTGACAGCTTAGGCTG[G/T]ACTCTTCCACCAAACACCTCCTTGTATTCAGATTG	TCTTATACATCAACCACTGTCGAATCCGAC
AX-89779010	Affx-88817500	A/G	LG1	16400759	SNP					CTTGTGAGAGGTATATTGAGGAGTGGAAGATGAAG[A/G]AGAGGGAGGAAAATAAAGAGGATGAGTTCAATTCC	CTCTCCATATAACTCCTCACCTTCTACTTC
AX-89779011	Affx-88809942	A/G	LG1	1640124	SNP					CAAGGTTTAAATTTGCTCCATTCTCTTATATTATT[A/G]GTGGAAGTAAAATATATGTGTCGAGCAGGGAAGTC	AAATTTAAACGAGGTAAGAGAATATAATAA
AX-89779012	Affx-88817503	A/C	LG1	16401441	SNP					CTGTAAGAAGCACATCCAAATACCTGATGGCAGTA[A/C]ATCGTACTCAGCCAGGAGGTGACTACTGATCTGAG	TCTTCGTGTAGGTTTATGGACTACCGTCAT
AX-89779013	Affx-88817505	A/G	LG1	16406015	SNP					AAAATCTAAAGCTTACCATTCAAGGCGTCCACATC[A/G]AGATCACTGGAGCATGAAGAAGAGTCATCATCTGT	GATTTCGAATGGTAAGTTCCGCAGGTGTAG
AX-89779014	Affx-88817511	A/G	LG1	16418354	SNP					CAAAGTTAGTGATGTACTGTACCAGAACATTAGAG[A/G]AACATCAGCAACAGCAGTCGCAATAAAACTTGATT	AATCACTACATGACATGGTCTTGTAATCTC
AX-89779015	Affx-88817512	T/C	LG1	16419466	SNP					TTTCATATAAGAAGCATTCTTACCTTGGACATCTT[C/T]GATTTCGCTTTCACTTTAGGAGCCTTTTCCTCAAT	ATATTCTTCGTAAGAATGGAACCTGTAGAA
AX-89779016	Affx-88809944	A/G	LG1	1642752	SNP					ATCCAAGTCCATATAGTTGCAAAGAGAAAGGCTTC[A/G]TTGGTCGTCTCCATATTGGTATCTTTGGTAGTTTC	TCAGGTATATCAACGTTTCTCTTTCCGAAG
AX-89779017	Affx-88809948	T/G	LG1	1644248	SNP					TACCCTACTTTGGATGTTGGAGATAGAATTGTAGC[G/T]GAGAAGGTTCGATTTTTGTTTCGTTTTTTGGTTTT	ATGAAACCTACAACCTCTATCTTAACATCG
AX-89779018	Affx-88809950	A/G	LG1	1647477	SNP					CCCCAAAGAATCAAGCAGAAAATGGAAAAGATGAC[A/G]ATGAAGCCAAACAAAGCCATCAAAATCTGACACCT	TTCTTAGTTCGTCTTTTACCTTTTCTACTG
AX-89779019	Affx-88817530	T/G	LG1	16510984	SNP					ATGTATTGATAGATTTCTATACAAAGTGCGGTCAA[G/T]TCCTGGCAGGACAGAAATTATTTGATAAGGTGGTG	AACTATCTAAAGATATGTTTCACGCCAGTT
AX-89779020	Affx-88817534	T/G	LG1	16513758	SNP					ACGATTGTAACAAAGTTGCTCATGCTATTGCTAGG[G/T]TTGTAGCCTGAGAGAAATAGGCGATTGCTACGTCG	ACATTGTTTCAACGAGTACGATAACGATCC
AX-89779021	Affx-88809952	T/C	LG1	1654972	SNP					CGAGAAGGAAGAAACTCATACCATCCAGTCATGAA[C/T]TTCTTTGACGCCCAACTTCTGAAAACTTTGTAGAA	TCCTTCTTTGAGTATGGTAGGTCAGTACTT
AX-89779022	Affx-88809953	T/C	LG1	1660792	SNP					CTTGCTCACCGGAGCTTAAAGCTTCGAAAAGAGCT[C/T]GAATACTTTTTCGCCTATTGCGGTGTTCTCACACT	AGTGGCCTCGAATTTCGAAGCTTTTCTCGA
AX-89779023	Affx-88817555	A/C	LG1	16632333	SNP					CAATCTTGTTCACAGCATAGATGCAAGGCATGTAT[A/C]CCCTACTGCCTTCAATTACATCTATGAGATCATCG	AACAAGTGTCGTATCTACGTTCCGTACATA
AX-89779024	Affx-88809238	T/C	LG1	166569	SNP					AGAGGTCATCAACAGCTCACTGAACCTACGAGCAT[C/T]GATACCCTTCTCATTGTTCTTCTTGAAATCCATTC	AGTAGTTGTCGAGTGACTTGGATGCTCGTA
AX-89779025	Affx-88809240	A/G	LG1	166913	SNP					ATTCATCCACGATATTCCGAATCAACTCAAATTCC[A/G]CATCAACATTATCATTCCAAACTTCCCTAATAAGA	AGGTGCTATAAGGCTTAGTTGAGTTTAAGG
AX-89779026	Affx-88817568	A/G	LG1	16726472	SNP					GGCAGCTACCACGGATGATGCTTACTATGCAACTG[A/G]CACATATTTAAGGGGAGACAATGTGACACTACATT	GATGGTGCCTACTACGAATGATACGTTGAC
AX-89779027	Affx-88817569	A/G	LG1	16726546	SNP					ATGCTGATGGCCATCTCTACTTGGTGAACAACACT[A/G]GTTTCACTATCTTCAATCTTACGAAGGGAGGTGAT	CTACCGGTAGAGATGAACCACTTGTTGTGA
AX-89779028	Affx-88817574	A/G	LG1	16730208	SNP					TATTAGTCATCTTTTCTATATCTTCATAAGCATAT[A/G]GCCGTGGAGTCACATCCTCATTCCACTCAGCATCA	CAGTAGAAAAGATATAGAAGTATTCGTATA
AX-89779029	Affx-88817584	A/G	LG1	16744212	SNP					CGTTCAAGGCTGCCAGAGTTTGGTTAGGCACATTC[A/G]ACACAGCAGAAGCCGCCGCGCAAGCCTATGATACA	TTCCGACGGTCTCAAACCAATCCGTGTAAG
AX-89779030	Affx-88817586	T/C	LG1	16744488	SNP					GGGCGCCTATGAATCTTTATGATCAGATGGTTTTG[C/T]TGTCTTCGTCTTCATCTCCATCAGCTACTACTTCT	GGATACTTAGAAATACTAGTCTACCAAAAC
AX-89779031	Affx-88817588	A/G	LG1	16746459	SNP					GTCTCCAAGTTTGTAGCCCACGAATTAAGGACATT[A/G]TTACTATCTTTTGCAGTTTGGAAACAAATTATGCC	GTTCAAACATCGGGTGCTTAATTCCTGTAA
AX-89779032	Affx-88817589	T/C	LG1	16747422	SNP					TCCAAGGGAAACTTACATGTTCAATTATCCTCTGC[C/T]TTAGATCTTCAGCTGCTTTGTCACCCAAAGGGCCT	CCCTTTGAATGTACAAGTTAATAGGAGACG
AX-89779033	Affx-88817593	T/C	LG1	16754629	SNP					GTTTCGATCATCGGAAATCTGCACTTGCTGAGTTA[C/T]CCTCCAACGGGGAGGATTGTCCTGAAAACCTCACG	CTAGTAGCCTTTAGACGTGAACGACTCAAT
AX-89779034	Affx-88817595	T/C	LG1	16755255	SNP					CAAATAAATTACTGGATAAAGCTTTGAAAATAAGG[C/T]TGGGCAGAGGATTTTATGGGGAGTGTCTGGTAACT	TTTAATGACCTATTTCGAAACTTTTATTCC
AX-89779035	Affx-88817601	A/G	LG1	16779118	SNP					ACTCATCCAAAGAAGGAAAGAAGAGGCGAACAATT[A/G]TAGTGAGTTATGTTCTATAGTAATGCACGTTTTTG	AGGTTTCTTCCTTTCTTCTCCGCTTGTTAA
AX-89779036	Affx-88809964	T/G	LG1	1678567	SNP					GGGCAGTATTATTGGAATTTTCATATTTCTGTAAT[G/T]GAAGTGTCCATGATCCTGGTAAGAATGATCGAGTT	CATAATAACCTTAAAAGTATAAAGACATTA
AX-89779037	Affx-88817605	A/G	LG1	16797485	SNP					TTGCAAGCAAAACTTGAATGAGTTGTTTCAAATCT[A/G]CCACCTCATCCGTAAGAGTTTCAACTTTATGTTTC	TCGTTTTGAACTTACTCAACAAAGTTTAGA
AX-89779038	Affx-88817613	T/C	LG1	16827920	SNP					AAAGCAAGATTAAAGCCACAAGAACAAGGTGCTTG[C/T]ATCGTATCACAGCTGCCATTTGTAGGTATCTGATA	TTCTAATTTCGGTGTTCTTGTTCCACGAAC
AX-89779039	Affx-88817620	T/G	LG1	16845255	SNP					AAATGATGTACTAGACCTTTCAAGACTTGAAGATG[G/T]CAGCCTTCAACTTGACATAGCAACTTTTAACCTCC	TACATGATCTGGAAAGTTCTGAACTTCTAC
AX-89779040	Affx-88817624	A/G	LG1	16852170	SNP					CAAGAACACCTATGCTGCTTACATGAGAATGCACA[A/G]ATATCTGAATGATACGTGCTACATCAGTGATATCC	TGTGGATACGACGAATGTACTCTTACGTGT
AX-89779041	Affx-88817625	A/G	LG1	16858505	SNP					GGTCGTCATCTGTGGTAATTATTCCATATTCAAAT[A/G]TCATGAGAGCAACTCTCACCTTCTCATAATGATCA	AGTAGACACCATTAATAAGGTATAAGTTTA
AX-89779042	Affx-88817632	T/C	LG1	16862231	SNP					CTCTCAAACTGTTCATATGCCTGTCCAATGAACAT[C/T]TCTGAGCCACTAACAACTATGGCACCAGACTCTTC	TTTGACAAGTATACGGACAGGTTACTTGTA
AX-89779043	Affx-88817633	T/C	LG1	16865956	SNP	Y	Polyploid			ACAATAACTTTGAACTTTTCAGGCTTCTTATCACG[C/T]ATGAAGTCAACAAATTCTTGAGCAACCTTTAACAG	TTGAAACTTGAAAAGTCCGAAGAATAGTGC
AX-89779044	Affx-88809971	A/G	LG1	1688023	SNP	Y	Polyploid	K	Y	GTACTAAAAGCAGCAATGGCAATCAATGCTCAAGT[A/G]CTATCAGAAATGGAGGTACCTGAGAACTACATTGA	TTTTCGTCGTTACCGTTAGTTACGAGTTCA
AX-89779045	Affx-88817634	A/C	LG1	16893281	SNP					AGAACAACAGAAAGAACAAGGGCCCTGCATGGTAC[A/C]ATAGCCATATCTTGAAGCTCCTGGTCTGGTTTATA	TTGTCTTTCTTGTTCCCGGGACGTACCATG
AX-89779046	Affx-88817636	A/G	LG1	16897218	SNP					TGTTGTCAAGTCCTTGAGCAGAAATTCCTTTTCAT[A/G]TACCTATCATTTCAATAGATAATTAGCACCAGTGA	AGTTCAGGAACTCGTCTTTAAGGAAAAGTA
AX-89779047	Affx-88817637	A/C	LG1	16898292	SNP					CTTCATGGTAGGATACTTCTTGCCTATGGCAATAG[A/C]AAATCGTGGCTGTACCTTCGGGATAGCTACTAAAG	ACCATCCTATGAAGAACGGATACCGTTATC
AX-89779048	Affx-88817639	A/G	LG1	16899529	SNP	Y	Polyploid	K	Y	TAAATAAGTAAGAGTGTTCATACCTGAAAAGACAG[A/G]ATGACAAGCTACATGTTAAACCAGCAACATGTTCA	TTCATTCTCACAAGTATGGACTTTTCTGTC
AX-89779049	Affx-88817640	A/C	LG1	16900618	SNP					CTTATTTGTGAGGTAACACACTGTATATGAAGGAT[A/C]ATGATTTTGAACTCTCGAAACTTGTCCGGGAAGAG	AACACTCCATTGTGTGACATATACTTCCTA
AX-89779050	Affx-88817641	T/C	LG1	16901750	SNP					AGACAATTGATCTTTCAATTGGATTTGATGTTATA[C/T]GATATGTTAACCCCCTTTCGGCAAACCTTGAAAGC	TAACTAGAAAGTTAACCTAAACTACAATAT
AX-89779051	Affx-88809979	T/C	LG1	1692152	SNP	Y	Polyploid			GCAAGCTTGTGGGTAAATTGTTCACACAGGAGAAT[C/T]CTCTATCAAACACAAAAGCAAGTTCATTCTTTAGT	GAACACCCATTTAACAAGTGTGTCCTCTTA
AX-89779052	Affx-88817647	T/G	LG1	16924981	SNP					AGAGAAGGAAGAGGGTGGCAAACTATAACATGTAT[G/T]CTGTGGAAGGTAAGTTCAAGTCGTCGCTGCGCAAC	TCCTTCTCCCACCGTTTGATATTGTACATA
AX-89779053	Affx-88817652	T/C	LG1	16932435	SNP					TCCGTTCATCATTGTTCATATATGAAAAATTCATC[C/T]GTTCTGTATTAGATTCTTGCTGAGCAGGGTCTTGC	AGTAGTAACAAGTATATACTTTTTAAGTAG
AX-89779054	Affx-88817657	A/G	LG1	16946530	SNP					ATATTCTTTGGGAAAGAGGGTCTCAATCATCAAGT[A/G]GTATTAGGTATGTTCATTGCGATCATGGGAATGAT	GAAACCCTTTCTCCCAGAGTTAGTAGTTCA
AX-89779055	Affx-88817658	T/C	LG1	16955819	SNP					ATTTCTAGCACCCAAATCAGATAAAAGATGAAACC[C/T]CACAGACCCGTTTCACCACCCTTCTTTCTTCTTCT	ATCGTGGGTTTAGTCTATTTTCTACTTTGG
AX-89779056	Affx-88817661	A/C	LG1	16958356	SNP					GAAGCTAACAGGTGCCCGAGAAGCATTGAGCATTA[A/C]CCTTTCCACATTTGAGAAGCCACTTCAAAAGCTCA	ATTGTCCACGGGCTCTTCGTAACTCGTAAT
AX-89779057	Affx-88817666	T/C	LG1	16959332	SNP					GGAGGTTTTGGTGCAGTTGAGATGGTTGAGATGAG[C/T]ATAAAAGAAGACCCTGAACCGGGCAAGCAGTAGCT	AAAACCACGTCAACTCTACCAACTCTACTC
AX-89779058	Affx-88817667	A/G	LG1	16963757	SNP					CTTCGAGTTTCAATTCAATGAACAAGAGGAGAAGA[A/G]CCGGATTCTTCACGGATACCTTTCGTTTTTCAACA	TCAAAGTTAAGTTACTTGTTCTCCTCTTCT
AX-89779059	Affx-88817670	A/G	LG1	16972200	SNP					CTTTCAACTACAAAGAAGAGAATGACTTGGATCTG[A/G]CTTTGAAAAGGTACTTCATTTTTGGAAAACAAAAA	TTGATGTTTCTTCTCTTACTGAACCTAGAC
AX-89779060	Affx-88817672	A/G	LG1	16973269	SNP	Y	Diploid	K	Y	TATCTGCAGATGCTCGAGGAGAACGCTCTATTAAA[A/G]CAATTGTTTTACTCAGCGACTTGGGAGGTAGAGAA	CGTCTACGAGCTCCTCTTGCGAGATAATTT
AX-89779061	Affx-88817675	T/C	LG1	16973816	SNP					AAGATCCAGAACACTATTATAATTGATCTTCTTCA[C/T]TGTAATGCAGGATGACGGCAAACGATGATCTGTAT	GGTCTTGTGATAATATTAACTAGAAGAAGT
AX-89779062	Affx-88817682	T/G	LG1	16987333	SNP					TTGATTTATCAAGAATAATATGGCATACTTATAGA[G/T]CACGCAGGGATATCGGATAACTACCATTCTTCAGG	AATAGTTCTTATTATACCGTATGAATATCT
AX-89779063	Affx-88817685	T/G	LG1	17021615	SNP					CAGCCCCAGCTAAACTTGTCGGAATTTCGTGAAGC[G/T]TACATTTCACCTACAAGACAGTTATTATTGTTGCT	GGTCGATTTGAACAGCCTTAAAGCACTTCG
AX-89779064	Affx-88817688	A/C	LG1	17022261	SNP					TCTGAAGCCACTGGAAATAGTGAGTTTAACAAAGC[A/C]AATGGAAAAAGTGAAAGTCCCCATGCTTGTAATGT	TCGGTGACCTTTATCACTCAAATTGTTTCG
AX-89779065	Affx-88817691	A/G	LG1	17023592	SNP					TTTTTCTCCATTGGGAATTACTCAGCTTATGAGAC[A/G]CCAAAATTCACGTGATCAGAGGGGTTCTCAAATGG	GAGGTAACCCTTAATGAGTCGAATACTCTG
AX-89779066	Affx-88817695	A/G	LG1	17027312	SNP					TCTGCCCTTAGCAGTTCTTCAACTACATCTTCATC[A/G]TTCAAGAGATTCATTTTCTGGAAAGGAGCCTCATG	GGAATCGTCAAGAAGTTGATGTAGAAGTAG
AX-89779067	Affx-88817704	A/G	LG1	17034221	SNP					TCACTGTCGAAGATGGTTTCAGTGCTTTGTGAGCA[A/G]CACCTGTTCCTGCCTTTGTTAAGAGCATTTGAAAT	CAGCTTCTACCAAAGTCACGAAACACTCGT
AX-89779068	Affx-88817705	T/C	LG1	17034530	SNP					TTTTCACAAATGCGCCTTTCTGAAGCATCAGCACA[C/T]TTAGGTTCATTTTCTGCCCGAATCAAAGAAGATTC	TGTTTACGCGGAAAGACTTCGTAGTCGTGT
AX-89779069	Affx-88817706	T/C	LG1	17035874	SNP					GCTCTGGAAAAAGATCTTCCAGCTAGGGAGCTTCA[C/T]GAGCTGTTGCTGCTTTCACTACAATGGTTAAGCGG	CCTTTTTCTAGAAGGTCGATCCCTCGAAGT
AX-89779070	Affx-88817708	T/C	LG1	17036550	SNP					GGCTGTTCTTTCTTTATTAGAATTTGGACAAATAG[C/T]TGCTGCAAAGCAACTCCAGCATAAGCTGTCTCCAG	AAGAAAGAAATAATCTTAAACCTGTTTATC
AX-89779071	Affx-88817715	A/G	LG1	17037850	SNP					GGCATGCACTAATGCGCTTGGTTATTACTGGACAA[A/G]AAGTACCACATGCTTGTGAGGTACTACTGCTAGAA	CGTGATTACGCGAACCAATAATGACCTGTT
AX-89779072	Affx-88817717	T/C	LG1	17038205	SNP					TTGGCCCGTCTGATAACTGGAGTAGGAAACTTCCA[C/T]GCCCTGAATTTCATTCTTGGAATTCTTATTGAAAA	GGCAGACTATTGACCTCATCCTTTGAAGGT
AX-89779073	Affx-88809178	T/C	LG1	17039	SNP					TTCACCAAGCCTGTAGTGGATCATACCCAAGAACT[C/T]CCTGAAGTTTGTAGGTACTTTCTAATTATCACTGT	GTTCGGACATCACCTAGTATGGGTTCTTGA
AX-89779074	Affx-88817726	A/G	LG1	17046289	SNP					TCAAGTGTTATTGGGAGAGAAGGTGACAAACAACA[A/G]ATTCTCAAGCATCTGTTGAATGACACTGATTTCTC	ACAATAACCCTCTCTTCCACTGTTTGTTGT
AX-89779075	Affx-88817728	T/C	LG1	17046658	SNP					GGAGTAACACGAGAAAAATGGATTGTTTTAAAGAC[C/T]CTGTTAAATGTGGGAGCTAATGGAAGTAAAATCAT	TTGTGCTCTTTTTACCTAACAAAATTTCTG
AX-89779076	Affx-88817729	T/C	LG1	17046749	SNP	Y	Diploid			AAGTTGCTTCAATTGTGAATTCCTCATACAAGCAT[C/T]CTTTAGAAGGTCTTCCTCATGAAGACAGCATGTCC	CGAAGTTAACACTTAAGGAGTATGTTCGTA
AX-89779077	Affx-88817730	A/G	LG1	17046852	SNP					GGAGCACCGGTACCCACACTTGATAGAAATTGGAA[A/G]GGATATTGTGAAGAAGTGTGGAGGAGTTCCTTTAG	TGGCCATGGGTGTGAACTATCTTTAACCTT
AX-89779078	Affx-88817733	A/G	LG1	17051197	SNP					GCTCATGCCCGAAGAGCTCAACTTGGAGCTGATTA[A/G]ATCAGCTAGTGTTTCATTATGGATCCATTAGCTTG	ACGGGCTTCTCGAGTTGAACCTCGACTAAT
AX-89779079	Affx-88817738	A/G	LG1	17058113	SNP					AGATAACCTGCCTGCAACCTTGTCTTTATAGTATC[A/G]ATGGGATATAAAGCAGTTTCAACAACAACACCAGC	TGGACGGACGTTGGAACAGAAATATCATAG
AX-89779080	Affx-88817742	A/G	LG1	17061482	SNP	Y	Polyploid	K	Y	ATTGTTTATTTCCGTTACAGATAGAAAGTAGTGCT[A/G]CAGATTTGGTTGCATTGAGTCTTTCTACAGGACTC	AATAAAGGCAATGTCTATCTTTCATCACGA
AX-89779081	Affx-88817745	T/C	LG1	17062778	SNP	Y	Polyploid	HK	Y	AAACATGCCCAAGAATGGGTTAAAGAAAATATCAC[C/T]AAATATGATCATAATGGGGGCGTCGATATCAGGTT	ACGGGTTCTTACCCAATTTCTTTTATAGTG
AX-89779082	Affx-88809992	T/C	LG1	1706760	SNP					AGTATTATCTCCAGAATTTCTTGGTCTGTAACAGA[C/T]AGAGGCTGCAAACCATATCCCAGAAAATCCAATGA	ATAGAGGTCTTAAAGAACCAGACATTGTCT
AX-89779083	Affx-88817753	A/G	LG1	17069298	SNP					AGCTTTGTTATGAAGAAAGACTCTCATTTCTATCA[A/G]AGACGAGCAAGGTTTTTGTTCTATTATCCTTTTTA	ACAATACTTCTTTCTGAGAGTAAAGATAGT
AX-89779084	Affx-88817755	T/C	LG1	17071035	SNP					TTCTCCAGGGTACTCTAGCAGGTGACAAAGATAAA[C/T]TGCTTAAGCAATTTGGTACTGACTACAGCGAATTG	GTCCCATGAGATCGTCCACTGTTTCTATTT
AX-89779085	Affx-88817761	T/C	LG1	17073837	SNP					GTTGTGTGCTGCACCCTTGGAATATCCTTTCTAAT[C/T]TTAGTGGCACGGTGGTTGAAAAGGTTCATCAAGAA	CACGACGTGGGAACCTTATAGGAAAGATTA
AX-89779086	Affx-88817764	T/G	LG1	17088985	SNP					TGGGTGGCACATAAGGTTTGTCAGGGATCTTTGCA[G/T]CCAACCCAAGACAATTGTGCTTCTGCAGCACACAC	CCGTGTATTCCAAACAGTCCCTAGAAACGT
AX-89779087	Affx-88817765	T/C	LG1	17089155	SNP					TTCCTACAGTTGGGATCCAAGAGACAGTTTAATAT[C/T]TGAGGTCCACAGTTCTTCACCATGCAGCTGAGAGT	TGTCAACCCTAGGTTCTCTGTCAAATTATA
AX-89779088	Affx-88817766	T/C	LG1	17089279	SNP					CATTGATTATAACCAACAAACAAAACCTTATATCA[C/T]CAGAATTGTGCCGCTTCCACGCCTGTGACACAGTC	TAATATTGGTTGTTTGTTTTGGAATATAGT
AX-89779089	Affx-88817767	A/G	LG1	17092108	SNP					TATCAGAGTGTTCTTAACAAACATGTTGCTAGCTT[A/G]GGGCTGCTGGAGGACCCCTATGGTGGACTTGACTG	CTCACAAGAATTGTTTGTACAACGATCGAA
AX-89779090	Affx-88817769	A/G	LG1	17094482	SNP					AAGATTGAAGGAGAGCATTTCTTTTGTTAGAAGCA[A/G]AACGAGGAACCCTAAACCGAGAAGTGTGACGTCAA	ACTTCCTCTCGTAAAGAAAACAATCTTCGT
AX-89779091	Affx-88817770	T/C	LG1	17094764	SNP					GTATGCAACTTTTCTCCATGTAGAAGAGGTCATCA[C/T]TTCGCTCTCCATCACGACCCAAATCAAATCGAAGA	GTTGAAAAGAGGTACATCTTCTCCAGTAGT
AX-89779092	Affx-88817772	T/C	LG1	17098525	SNP					CGTTGGGTAACAGTGTTTTGGGTTGAAGAGAGAAG[C/T]CACTCAAGTAACCCATTTGTCTTCTCTCCATCTCC	CCATTGTCACAAAACCCAACTTCTCTCTTC
AX-89779093	Affx-88817775	A/G	LG1	17101266	SNP					CATTGCAGGTATTCAAATATCTTTGTAACTGCACC[A/G]AGCCCTGAGAACTTGAAAACCTTGTTCGAATTTGT	GTCCATAAGTTTATAGAAACATTGACGTGG
AX-89779094	Affx-88817776	T/C	LG1	17104445	SNP					ATTTCTCGTAAATCTGCAATCAAAAGTTTAAGTGA[C/T]GGTCATCAGCCTTCTGGTGATCAGCTACCATGGAA	AGCATTTAGACGTTAGTTTTCAAATTCACT
AX-89779095	Affx-88817777	T/C	LG1	17107407	SNP					ACCATTTCAGATCTCTATTTTCAAGAAAAACTTCC[C/T]GTAACATTGTCATATGCTCAAGCTTCAATTTTGCT	AAGTCTAGAGATAAAAGTTCTTTTTGAAGG
AX-89779096	Affx-88817779	A/G	LG1	17109214	SNP					AAGGATGGTGTTATTAGTGTGAAATCAAGTAGAAA[A/G]GAAAAAGAGGAGCGTGGAAAACATAGAGAGAGTGA	ACCACAATAATCACACTTTAGTTCATCTTT
AX-89779097	Affx-88817785	A/G	LG1	17115748	SNP					CTGAGCAGCATGTTAGAGAAGGTTCTGTATCACAA[A/G]CTACACAGGCTCTCGAAGGAGCTGCATCTGCTCTT	GTCGTACAATCTCTTCCAAGACATAGTGTT
AX-89779098	Affx-88817787	A/G	LG1	17122432	SNP					TCACTGTAGTCCAATTGCATGCCATACAAGAAGAG[A/G]AGGCTCTTTGGATCGCAAACTGCAAAAAACAAGAA	CATCAGGTTAACGTACGGTATGTTCTTCTC
AX-89779099	Affx-88817792	A/G	LG1	17134473	SNP					GATCCTGCAACGGTTCTGTTCGGTGGAAGAAAGAT[A/G]CCAGATACTGAACTAGGGTTTCAACATATTCCCTA	ACGTTGCCAAGACAAGCCACCTTCTTTCTA
AX-89779100	Affx-88809996	T/C	LG1	1713577	SNP					TGAACCTTGAAGGCCCTAATCCTGCAGTACCATGA[C/T]GAGCAACAGGGACAGAAGACGAAGACGGTGCAGGA	GAACTTCCGGGATTAGGACGTCATGGTACT
AX-89779101	Affx-88809999	T/G	LG1	1715002	SNP					TCCAAACACTAAGTATACATACCCGACTATCCCTT[G/T]GTCCATGTGGGCTGCTTGCAATTTTTGGCCTGAAT	TGTGATTCATATGTATGGGCTGATAGGGAA
AX-89779102	Affx-88810000	T/C	LG1	1715052	SNP					CTTGCAATTTTTGGCCTGAATGCATTTGGATTACG[C/T]TCCAAAGTAGCTTCGACTGCATCTCGTCTAGCACC	TTAAAAACCGGACTTACGTAAACCTAATGC
AX-89779103	Affx-88810001	A/G	LG1	1715160	SNP					CAACCGTCACAGTAAATTCCAGATGCAAAACACTC[A/G]CAATACCTGGTCACCAAATAGAAAAAATATCAACT	CAGTGTCATTTAAGGTCTACGTTTTGTGAG
AX-89779104	Affx-88817793	T/C	LG1	17168660	SNP					TTCGATTGGGTTCTTCCACATCTTATATCCGGCAC[C/T]GTAGTGGAATTTTCTTTCACGTTCGAGTTGATTGC	AACCCAAGAAGGTGTAGAATATAGGCCGTG
AX-89779105	Affx-88817807	A/G	LG1	17189181	SNP					GTCGTCGTTGAAAAGACTGCGGTTCTTGTAGTTCA[A/G]GTAACCGAATTTTTCAAGGTAATTTTTGAGGTCAT	GCAACTTTTCTGACGCCAAGAACATCAAGT
AX-89779106	Affx-88817810	T/C	LG1	17195657	SNP					CACACTGTGGAGCACAGAATGATTGAATGGCAATT[C/T]GACCAACACAAGAAATGTTGCTGTCATTTCTGTAG	ACACCTCGTGTCTTACTAACTTACCGTTAA
AX-89779107	Affx-88817813	T/G	LG1	17198915	SNP					TCGAAAAGAACATGTCTGAAGCAACAATTTCATTT[G/T]CCGAAGAAGTGCAGGCCTATGGATGGGCTGCTAGA	TTCTTGTACAGACTTCGTTGTTAAAGTAAA
AX-89779108	Affx-88817815	A/G	LG1	17206391	SNP					GCAGCGCCTATTTTGTTTCAGAATCTGGAGATTTC[A/G]AAACCGAAAGAGTCTGCCGGAGGAGGAGATACGGC	CGGATAAAACAAAGTCTTAGACCTCTAAAG
AX-89779109	Affx-88817818	T/C	LG1	17215156	SNP	Y	Polyploid	K	Y	TTTTACCAACCATTAGTTTTGTTTTCTGAAGCTCA[C/T]TTGTGTCAACTTGCTTCTTGACAGGACCCAACTCA	GGTTGGTAATCAAAACAAAAGACTTCGAGT
AX-89779110	Affx-88817827	T/C	LG1	17229024	SNP					GATTCACAAGGATGTTCAATCATTGACGTAGTAAA[C/T]CCTGTAAGCTCCCAAAATTCAATTTGATGTCACCG	TGTTCCTACAAGTTAGTAACTGCATCATTT
AX-89779111	Affx-88817828	A/C	LG1	17229134	SNP					TGATTGTATACTTGGATTTCTAATCAGGCAACACA[A/C]GATACTGTTTCTCATGTTCCTCTAACTACCTATGA	CATATGAACCTAAAGATTAGTCCGTTGTGT
AX-89779112	Affx-88817830	A/G	LG1	17229411	SNP					CTTGCCATGAATATCACCTTAGAGCAGGGTAAGAC[A/G]TTGAAGGGTGCTGAGAGTGATGTGCTCCGTGGTAT	GTACTTATAGTGGAATCTCGTCCCATTCTG
AX-89779113	Affx-88817834	T/C	LG1	17235168	SNP	Y	Polyploid	K	Y	TGGAAGGATTTACCTAGCTTAGAATCATCATTAGC[C/T]GTGCATCCATTGTATGAGACAAATAGATTAAGCAG	CCTAAATGGATCGAATCTTAGTAGTAATCG
AX-89779114	Affx-88817836	T/G	LG1	17236055	SNP					TTCGGAGAAGATGTTCATGTCAACAGCATCTCAAA[G/T]GACTGAGGAATTAGCTGTTGCTTCTCAACCAGCCT	TCTTCTACAAGTACAGTTGTCGTAGAGTTT
AX-89779115	Affx-88817839	T/C	LG1	17244370	SNP					GCAATCAACTGAATCTATAGAAGCAATGGCTGTAA[C/T]GAGAATACCTACGAGTTTTTCAGATATCAATGCTG	GTTGACTTAGATATCTTCGTTACCGACATT
AX-89779116	Affx-88817846	T/C	LG1	17258107	SNP					ATTGGAGCAGTTCTTCCGGCCCATAACAAAGGAAC[C/T]GCAATTGAGGTTAGTTTAAAAACCTTCAAATACAA	TCGTCAAGAAGGCCGGGTATTGTTTCCTTG
AX-89779117	Affx-88817849	A/G	LG1	17259837	SNP	Y	Polyploid			TCTTTTTACTACTCCTTAATAGAGCAAAGGCAATG[A/G]CTAGCTTTTCGCTGTGATAGTACAAAGACCTCTTC	AATGATGAGGAATTATCTCGTTTCCGTTAC
AX-89779118	Affx-88817850	A/G	LG1	17260251	SNP					CATGAAGCTTACATGCACCTAACAGTGCCCTCCAT[A/G]CTACTAAATCTGGATTTTTTACTTCTTTTATCAAT	TCGAATGTACGTGGATTGTCACGGGAGGTA
AX-89779119	Affx-88817854	T/C	LG1	17260843	SNP					AGCCAACTCTTCTCTACCATTTCGAACAAGAGCCA[C/T]GATAAGAGATGTCCAAGTTACTAGGGTAGGATGCT	TGAGAAGAGATGGTAAAGCTTGTTCTCGGT
AX-89779120	Affx-88817858	T/C	LG1	17280883	SNP					CCTACTTAATCAATGAGAGACTACAATGAGTTCAA[C/T]CCTCCCAACAAGATCATCAAACATGAGCTTTCTCA	AATTAGTTACTCTCTGATGTTACTCAAGTT
AX-89779121	Affx-88810007	T/G	LG1	1730970	SNP					CCCTGTTTGCTTTACAACAGCTATCTGGTATAAAT[G/T]CCGTCTTTTATTTCTCCTCAACTGTATTCAAAAGT	AAACGAAATGTTGTCGATAGACCATATTTA
AX-89779122	Affx-88817869	A/G	LG1	17358905	SNP	Y	Polyploid	K	Y	GGGATGAAGACAATCAGAAGTATGAGCCGGAAAAG[A/G]AAAGACCAATTGAACTAGAAGCACGCAAGGTTTCT	CTTCTGTTAGTCTTCATACTCGGCCTTTTC
AX-89779123	Affx-88817875	A/C	LG1	17366081	SNP					AAGAATGAAGCTGATTTGGAAGATGGAAAGTTGGA[A/C]AAAGACAGAGTTAAAACACCACGAAGTAATAAGGT	ACTTCGACTAAACCTTCTACCTTTCAACCT
AX-89779124	Affx-88817885	T/C	LG1	17388257	SNP					CAGCATTCAGCTTTAGCCTTAGCAAGGTGGCATAT[C/T]TAGCAAGGTGGCATATCTGGTGGTGGAGGTAAGAT	AAGTCGAAATCGGAATCGTTCCACCGTATA
AX-89779125	Affx-88810016	A/G	LG1	1739353	SNP					TTTGTTGAACTATTACGCCAAGTAGCTGGTTTGAA[A/G]CGTCGTCTGTTTGCGTTGTTTGGACATCCTGCTGA	ACTTGATAATGCGGTTCATCGACCAAACTT
AX-89779126	Affx-88817886	A/C	LG1	17394393	SNP					ATACCTATCACCAAGGCAAAACTGTATACTTATCA[A/C]ACCAACAATTGGCTGGAATGGCCACAGCTCGCATT	ATAGTGGTTCCGTTTTGACATATGAATAGT
AX-89779127	Affx-88810019	T/C	LG1	1739917	SNP					CAGGCTTCGACCATTCAATCTTCTGGTGCTAAGAC[C/T]GGTGAAAACTTGACCAGTGAAGTATCTTCTACTGG	AAGCTGGTAAGTTAGAAGACCACGATTCTG
AX-89779128	Affx-88817894	T/C	LG1	17427444	SNP					GCCGAGGGTTCTAAAGGGGTGAAAAAGAACATATT[C/T]AAGGAGAAACCGCTGGCCAGTGCAGCCACAAGCAG	CCCAAGATTTCCCCACTTTTTCTTGTATAA
AX-89779129	Affx-88810029	A/G	LG1	1743122	SNP					ATGACGATGCCAATATCAAGAACTCTATTGAGATG[A/G]GTGAGGATACTTCTAGCATAAGCAAGCAGATTGAG	CTACGGTTATAGTTCTTGAGATAACTCTAC
AX-89779130	Affx-88810030	A/G	LG1	1743239	SNP					TGAGATACCATCCAGACAAAAATCCTGAAGGAAGG[A/G]ATAAGTTTCTTGCTGTGCAGAAAGCTTACGAGCGC	ATGGTAGGTCTGTTTTTAGGACTTCCTTCC
AX-89779131	Affx-88817897	A/C	LG1	17432774	SNP					GTGTCATGGTCAGTCGGCTGGCATGACCCAAAATC[A/C]ATTGCAATCGGCTTGGAATTCATACTACAATCAAC	TACCAGTCAGCCGACCGTACTGGGTTTTAG
AX-89779132	Affx-88817898	T/C	LG1	17432864	SNP					TTTACCTCTTCCTTTTCCTGATGAGCAGTTGGAAT[C/T]GGCGTACCTCCATTCATGCAACAGCCATCTTCTTC	GAGAAGGAAAAGGACTACTCGTCAACCTTA
AX-89779133	Affx-88810033	A/C	LG1	1743827	SNP					AAATCTCCTTTCCCGTTGCATGTGTGTAGTTCAGC[A/C]AACTACTTCTGCAAATGAACCGTCCGCCATAATTG	AGGAAAGGGCAACGTACACACATCAAGTCG
AX-89779134	Affx-88817903	T/G	LG1	17442225	SNP					ACATTTTCATTTGTCTCATTCCAGGTGATTGAGAA[G/T]TACAAGGAATTTGCATTTTCAGACTATGCAAGAGT	AAGTAAACAGAGTAAGGTCCACTAACTCTT
AX-89779135	Affx-88817904	T/C	LG1	17442533	SNP					GCAGAAAACCAGTTCACAATTGCAACTCTTCTTGA[C/T]CCTCACTATACAGACCTCTCATACGTAAAAGACAC	TTTGGTCAAGTGTTAACGTTGAGAAGAACT
AX-89779136	Affx-88817907	T/C	LG1	17445596	SNP					TAATCTTTTCGAGTGCTAGAACCTTGCTCTTGAAG[C/T]CAAACTCATTAGACTTGAGTACGTGTTTGACAGAA	AAAAGCTCACGATCTTGGAACGAGAACTTC
AX-89779137	Affx-88817908	T/G	LG1	17445796	SNP					ATTGGATCGTCAAGCTTCTGCATTGTGACTGGACA[G/T]GTCAGATTACCAGCGGCAAGCCATTTTTGAATGCT	TAGCAGTTCGAAGACGTAACACTGACCTGT
AX-89779138	Affx-88810034	A/G	LG1	1744724	SNP					TAACTTCTGTTAATGGATTGTGCTAGGTACCTTTT[A/G]CCAGTGCTGCTTCAGTATGACTCTACTGCAGATGA	AGACAATTACCTAACACGATCCATGGAAAA
AX-89779139	Affx-88817913	T/C	LG1	17455075	SNP					TGGTAATCATGGTTGGGGCATAGCATACTATTGAA[C/T]TATCTGATCCATTAGTCGTAATATTAGTCACGTTC	TAGTACCAACCCCGTATCGTATGATAACTT
AX-89779140	Affx-88817919	A/G	LG1	17463401	SNP	Y	Polyploid	K	Y	ATAGCATTAGCATTACTGGATGAAGGAAAAGTTGT[A/G]TTGGGAGTCCTGGCCTGTCCAAATCTTCCACTGGC	TAATCGTAATGACCTACTTCCTTTTCAACA
AX-89779141	Affx-88810039	T/G	LG1	1746779	SNP	Y	Polyploid	K	Y	GCCCTTGCAGATCATGTTGGATATCTTGGTTATGT[G/T]CCCAAACTTGTGGCTGCTGTGGCTTATGAAGGAAG	ACGTCTAGTACAACCTATAGAACCAATACA
AX-89779142	Affx-88810040	A/G	LG1	1746864	SNP					CAACGGGGGAGGTGAACAATGGAAACTATGTAGAT[A/G]GAGCAGAAGAGTCTGATGATGGATCCACACAGCCT	CCCCTCCACTTGTTACCTTTGATACATCTA
AX-89779143	Affx-88817932	T/C	LG1	17473064	SNP					TCATCTATGAATAAAACATGAGGCCTCATCACAAG[C/T]TCTCGAGCAATGCCAATACGCCTTCTCTCTCCATT	ATACTTATTTTGTACTCCGGAGTAGTGTTC
AX-89779144	Affx-88817934	T/C	LG1	17474432	SNP					GATAATGTGTAACTTACATATGAACCATATGGCAT[C/T]AACGATTTCGCACCGTTTACGAACACTTCACCATA	ACACATTGAATGTATACTTGGTATACCGTA
AX-89779145	Affx-88817938	A/G	LG1	17480291	SNP					GTCAGAGATCGTTTCTGGTTTGCCGGATTCAAAAC[A/G]ACGAGAGCAGAAATGGAAATGGGCCTCCGGGAGCC	TCTAGCAAAGACCAAACGGCCTAAGTTTTG
AX-89779146	Affx-88817942	A/G	LG1	17484739	SNP	Y	Diploid	HK	Y	TTGTAGCTTTCGTTCGGATATTGCAGACCTGAGAA[A/G]GGCAACGACTTCCTTACACAAACTGATTGTTAAGC	CGAAAGCAAGCCTATAACGTCTGGACTCTT
AX-89779147	Affx-88817943	A/G	LG1	17484809	SNP	Y	Diploid			CGGGAAGTTGAACCTCTAAATAGTGTTGTGAAGGA[A/G]GTCCACCGTGACAGCGTGATGGAGTCGCAAGGCAT	TCAACTTGGAGATTTATCACAACACTTCCT
AX-89779148	Affx-88817948	T/C	LG1	17500369	SNP	Y	Polyploid			CCTTTGAATTGCCTGCTTAACCTTCAATGATGGCT[C/T]TTCATACAACATGGCAGGGTCGTCAAACGTAGAAG	CTTAACGGACGAATTGGAAGTTACTACCGA
AX-89779149	Affx-88817950	A/C	LG1	17500601	SNP					GTGAACTGCAAACTTGCAAGTGGATCCAATGCATG[A/C]GCATCATACCTGAAACTTTTAGTTCAATGAATTGC	GACGTTTGAACGTTCACCTAGGTTACGTAC
AX-89779150	Affx-88817960	A/G	LG1	17513723	SNP	Y	Diploid	K	Y	AAATCATCCCTTCTTGAAATCCTAGCCGGAAAGGT[A/G]ACGCCACAAAATGGTTCAGTTTTCGTCAACCACAA	TAGGGAAGAACTTTAGGATCGGCCTTTCCA
AX-89779151	Affx-88817961	A/C	LG1	17513865	SNP					TTACAGTTGAAGAAACCCTAATGTTCAGCGCCAAG[A/C]TGAGACTGAGGATCCCTCAGCCCCAGCTCCGCTCC	CAACTTCTTTGGGATTACAAGTCGCGGTTC
AX-89779152	Affx-88817965	T/G	LG1	17517724	SNP					AAGACAAAGAGTTTGGTTTCTGGACTGCATGGGAT[G/T]TTCAAGCTCAGGCATGTCTTGAAGAAGATCTCGGT	TTTCTCAAACCAAAGACCTGACGTACCCTA
AX-89779153	Affx-88817967	A/G	LG1	17518183	SNP					AGAAGAAAGGAAAAGCAGCTGGGAATTGCTCAAAA[A/G]TTTCCCCAAGGCCATCACTTGAAGGACCTGAGAAC	TTTCCTTTTCGTCGACCCTTAACGAGTTTT
AX-89779154	Affx-88817970	T/G	LG1	17519742	SNP					TTCCAGTCACCATTAAAGAAATGCCTTGGTGAGAT[G/T]GTCCTGAAGAATGTTTTGAGGTGGGGATGTGATGG	CAGTGGTAATTTCTTTACGGAACCACTCTA
AX-89779155	Affx-88817977	A/G	LG1	17539365	SNP					ATTTGCAGGTGGTAAGCTTCTATTAGAGCTGAATC[A/G]TGTGTTGAGACCTGGTGGTTTCTTTGTGTGGTCTG	GTCCACCATTCGAAGATAATCTCGACTTAG
AX-89779156	Affx-88817980	T/C	LG1	17540616	SNP					GAAAGATTTGAAACTTTGGGTCATGAATATAGTCA[C/T]GATAGACTCTCCAGACACCTTACCCATAATTTATG	TAAACTTTGAAACCCAGTACTTATATCAGT
AX-89779157	Affx-88817988	T/C	LG1	17573968	SNP					AGCTGCAACTCCAACATTAATATTCACCACAATCA[C/T]AATCACAATAACAATCACAATCATCACCACCACAG	GTTGAGGTTGTAATTATAAGTGGTGTTAGT
AX-89779158	Affx-88817989	T/G	LG1	17574333	SNP					GCTAAATGTTCCAAAGCAACAAAGATTGGAGCAAA[G/T]GCTTCAGCAACAGCAACAACAGCAACAAGTAGTAC	TACAAGGTTTCGTTGTTTCTAACCTCGTTT
AX-89779159	Affx-88817992	A/G	LG1	17589510	SNP					TGGAGGATCAAATAAGCAATTGCAAAAATCATGAA[A/G]AAACCAAACACCATCCGACTCACTACCTCAGCCTG	CTAGTTTATTCGTTAACGTTTTTAGTACTT
AX-89779160	Affx-88817994	A/C	LG1	17590403	SNP	Y	Polyploid	K	Y	CTCACCAATACTTTCCAGAATCTCAGTAACAACCA[A/C]CCCAATTGACATCCCCACCAGATGCCCTATATCAT	GTTATGAAAGGTCTTAGAGTCATTGTTGGT
AX-89779161	Affx-88817995	A/G	LG1	17602227	SNP					GTTGTGCTGTGTAAGCCTCCAATAAACCACTCACA[A/G]TCACAGCTACGAGAATAGAGATCCAATGCTGCAAA	CGACACATTCGGAGGTTATTTGGTGAGTGT
AX-89779162	Affx-88817996	T/C	LG1	17603190	SNP					AGAAGAAGCCATGCCATACCTGACTATAAGAAGAT[C/T]TGAGTCACGGTGATCAGTGAAAGCACTCATGAATT	TTCGGTACGGTATGGACTGATATTCTTCTA
AX-89779163	Affx-88817997	A/C	LG1	17604456	SNP					AGAAGATGTTACCATATGAACGGATGCATTTGAAA[A/C]TCCTGAACAAACTGCATCCACGCTGGAATGAGCAC	TACAATGGTATACTTGCCTACGTAAACTTT
AX-89779164	Affx-88817998	A/C	LG1	17604645	SNP	Y	Polyploid			AAGACCATTGGAAAAAGAAGAAGACCAAGCAGTAA[A/C]CCCTGCATAAAATTAAACAACCTTTCAATCCAACA	GTAACCTTTTTCTTCTTCTGGTTCGTCATT
AX-89779165	Affx-88817999	A/G	LG1	17604925	SNP					TTTGCTATAGTGTATGCCAACATGTCACCAAAATA[A/G]AGAACAAGACCTGAAGCCACTAGACATGCTTCCCC	ATATCACATACGGTTGTACAGTGGTTTTAT
AX-89779166	Affx-88818002	T/C	LG1	17620299	SNP					TTACAATTGAAGATCATACTTGCTTTCGAGAATTT[C/T]CAAGTGCTGAACTGAGATGCTTTGCGTCAACAACT	TAACTTCTAGTATGAACGAAAGCTCTTAAA
AX-89779167	Affx-88818005	T/C	LG1	17623368	SNP					GGAAAATATAAGACAGCAAAGAGTTCATCCTACTG[C/T]CAGTTAGAGTTCAATTGCCTGTATCCTTACATATA	TATATTCTGTCGTTTCTCAAGTAGGATGAC
AX-89779168	Affx-88818011	T/C	LG1	17634547	SNP					ACCTTCTGTGTATCGTGCACTTCAAAGTAGTTGTG[C/T]CCTTGTGGCAAACGTTGTTCATGGGGGCTGGAGTG	GACACATAGCACGTGAAGTTTCATCAACAC
AX-89779169	Affx-88818014	T/G	LG1	17639919	SNP					CCAACTCCAACCAAGATGATTGACAGAGGATATTT[G/T]CTGTTTAAAAAAGTTCTGATAGTGAGGACACTATA	AGGTTGGTTCTACTAACTGTCTCCTATAAA
AX-89779170	Affx-88818015	A/G	LG1	17640235	SNP					CCGTCAGCTATAATGACAAGAACATGGTATTGTCC[A/G]TTGCTCTTTTCAACAATGTCAATTGCCGCATCAAT	TCGATATTACTGTTCTTGTACCATAACAGG
AX-89779171	Affx-88818017	A/C	LG1	17644952	SNP					TCTTCCATGGATGTTTTGGTTCTTCACATTCATAT[A/C]TCGTGTCGTTAGTCGGATGCGCAAGAATCGATCTA	GTACCTACAAAACCAAGAAGTGTAAGTATA
AX-89779172	Affx-88818022	T/C	LG1	17650182	SNP					GAAGAATGAGGTGTTTAAGGAAGATAATGACCAAA[C/T]AAATGCCACACTGTCTAAAAAGAATGAGATCATTG	TACTCCACAAATTCCTTCTATTACTGGTTT
AX-89779173	Affx-88818024	T/G	LG1	17658762	SNP					GGATGTTGGAAGACTTTACATCCCTATGGATCACA[G/T]GTTCTTCACAGCCATTGTGTAGATAGTTGAGTGCC	AACCTTCTGAAATGTAGGGATACCTAGTGT
AX-89779174	Affx-88818025	A/G	LG1	17659341	SNP					GGTAAGAAGTTTGATGTTGCCAACAAAAGTTCCTC[A/G]TAGCTAAACAGTCTACAGCTGGATGAGTATTTCTT	CTTCAAACTACAACGGTTGTTTTCAAGGAG
AX-89779175	Affx-88818039	A/C	LG1	17675460	SNP					AGCCATCGGTCTCTGTTCGAGGATAACTGATAAAA[A/C]CAGCTTGGTAAAGCTCTTCTGCTACCTACAGTCAA	AGCCAGAGACAAGCTCCTATTGACTATTTT
AX-89779176	Affx-88818042	T/C	LG1	17676321	SNP	Y	Polyploid	K	Y	TAGAACAAGGTTTCTGTCATCCGTAGCAGAATCAA[C/T]AACAAAAGCATCTCTCAGGAGCATAGTCTGAAACC	GTTCCAAAGACAGTAGGCATCGTCTTAGTT
AX-89779177	Affx-88818055	A/C	LG1	17760031	SNP					CAGTCCACAAGTTCATACAAATTCCGGCAGCATAG[A/C]CCCAGATTACATATGTCCTTAAGTGACAGGGAACA	GTGTTCAAGTATGTTTAAGGCCGTCGTATC
AX-89779178	Affx-88818061	T/G	LG1	17783051	SNP					TGGCCTCCATGGGAAAGAAGTTCGAGAACTTCTGT[G/T]ATGCCAGACACATTTGCACTTGACACATGCCCTTT	AGGTACCCTTTCTTCAAGCTCTTGAAGACA
AX-89779179	Affx-88818067	T/C	LG1	17789045	SNP					GCTGAGAATGTTGCAAGACTCATCCTGTCAAGATA[C/T]TTCAGTGGTGTACCTGTGAGTTTGGGAATCTTGAG	CTTACAACGTTCTGAGTAGGACAGTTCTAT
AX-89779180	Affx-88818069	A/C	LG1	17790170	SNP					CGTTTCAGATTTCATAATCTCATTCATGTGGGTAT[A/C]ATCAGGTGTTTTTGTCAAGAAATTTGTGCACAATG	GTCTAAAGTATTAGAGTAAGTACACCCATA
AX-89779181	Affx-88818073	A/C	LG1	17825468	SNP					ACTTTGATATACTGCAGGTTGTGATAACAAGCATA[A/C]ATATAGATGGCAATCTTCTTCTTATTGGTAGTCAT	CTATATGACGTCCAACACTATTGTTCGTAT
AX-89779182	Affx-88818081	A/G	LG1	17874381	SNP					ATACCATATACCACTCTATTTGAGCTCTGTAAGGT[A/G]CGACCTTGGATAGCCTGATGGCTAAGTTTGCACAG	TATATGGTGAGATAAACTCGAGACATTCCA
AX-89779183	Affx-88818089	T/C	LG1	17896202	SNP	Y	Diploid	HK	Y	ATGATTCAAGGACATATTTCAAGAAGTATATCAAG[C/T]CAAGTGGAAGTCCCAAGTATGAAGATGCTGGCATA	AGTTCCTGTATAAAGTTCTTCATATAGTTC
AX-89779184	Affx-88818103	A/G	LG1	17909404	SNP	Y	Diploid			ACCTCTTGGGAGATTTTGTTGATTATGACAAGACA[A/G]ATCAGAATACAAGAAAGCGAAGGTCATAATTTGTT	AACCCTCTAAAACAACTAATACTGTTCTGT
AX-89779185	Affx-88818106	A/G	LG1	17914965	SNP					ATGGCAACCCTGGATCAGACAAGAGCTTTGGTATG[A/G]CGCAAAGGCCTGATGGTGACATTGAGATTGATGAA	TTGGGACCTAGTCTGTTCTCGAAACCATAC
AX-89779186	Affx-88810055	T/C	LG1	1792307	SNP					AGAAATAAGGCTTTGGACTCCAAGAACTTAAAGAA[C/T]ATCAGCAGCAGTAAATATGTGAAAGTGGGAGCTGA	ATTCCGAAACCTGAGGTTCTTGAATTTCTT
AX-89779187	Affx-88818110	T/G	LG1	17939886	SNP	Y	Diploid	K	Y	CCTTCCATACATCTTTCGGGGCAAGATTTTTAGTA[G/T]TTGCATGAATAAATTCTTCAAATGATGAAGCCATT	GTATGTAGAAAGCCCCGTTCTAAAAATCAT
AX-89779188	Affx-88818114	A/G	LG1	17964140	SNP					AATTCGGAATCGTTTCATTTGATTGACCCAGATGA[A/G]AGTATTGGCCAGGAGCTTAGTATCTTCTTTTACCG	CCTTAGCAAAGTAAACTAACTGGGTCTACT
AX-89779189	Affx-88818118	T/G	LG1	17970450	SNP					GTGTCGGTTGCAAGTGCACTTACTCCTCAAATGCT[G/T]CCCCTGATTGTTAACACAAGTCTTGCAAAAGGAGC	CCAACGTTCACGTGAATGAGGAGTTTACGA
AX-89779190	Affx-88818120	A/C	LG1	17972137	SNP	Y	Diploid	HK		TTTGCTGACATTATCTTACTGGAGAAGGACCTGAA[A/C]GTACTCATTGCCGGAGTTGAACATGGCCGACTGAC	ACTGTAATAGAATGACCTCTTCCTGGACTT
AX-89779191	Affx-88818122	T/C	LG1	17973951	SNP					GACAAATTATTACGTAAGCTGTTGATGAATGTTTC[C/T]GAACAACTTGATAGCCTTGCTTGTAATACGAAACT	TAATAATGCATTCGACAACTACTTACAAAG
AX-89779192	Affx-88810060	A/G	LG1	1797595	SNP					AAACTATTCTGCATAGGATCTATGGAAAATTCATG[A/G]TGCACAGACCTTTTATAAGGAAAGCTGTCAGCAAT	TAAGACGTATCCTAGATACCTTTTAAGTAC
AX-89779193	Affx-88810063	T/C	LG1	1797822	SNP	Y	Polyploid	HK	Y	TCAGTGGGTATTTATCACCAGCAATTGACATATTG[C/T]GTTGTACAGTTTATAGAGAAGGACCCAAAGTTGGC	CCCATAAATAGTGGTCGTTAACTGTATAAC
AX-89779194	Affx-88810064	T/C	LG1	1797966	SNP					GAGTTAGAAGAGGTTTTGGAAATGACTAGCATGGA[C/T]GAGTTCCAAAAGATCATGGTCCCTCTGTTCCGAAG	TCTTCTCCAAAACCTTTACTGATCGTACCT
AX-89779195	Affx-88810066	T/C	LG1	1798354	SNP					AATACCCAAAACCACTGGAATCAAGCAGTACTCAA[C/T]CTGACAATGAATGTGAGGAAGATGTTTTGTGAGAT	GGTTTTGGTGACCTTAGTTCGTCATGAGTT
AX-89779196	Affx-88818135	T/C	LG1	18004136	SNP					TTTATTTTCCAAGACTACATTCACATTTATTCCAC[C/T]TGGTAGTTCTTTTCTAAATTCGGAAACATCTGCTG	AAAGGTTCTGATGTAAGTGTAAATAAGGTG
AX-89779197	Affx-88818138	T/C	LG1	18022253	SNP	Y	Diploid			ACACTTTGGCAAAAGCCTGAGACTCTCATCTTCCT[C/T]AAACTCACTCAAGCAAACAGAACAATCCGTCCCCT	AACCGTTTTCGGACTCTGAGAGTAGAAGGA
AX-89779198	Affx-88818139	A/C	LG1	18022395	SNP	Y	Polyploid	H	Y	GTGTGGATGTACCAAATGGGATGATCAAGAACAGG[A/C]CCATGATCCTCATCAAGAAAATCTTCCGATGTAGT	CTACATGGTTTACCCTACTAGTTCTTGTCC
AX-89779199	Affx-88818140	T/C	LG1	18026331	SNP					TCCAGGAACAAGATTGTATGCAATGTCTCAGGAGC[C/T]CCTACTCCATCTGGAGCACCTTCATGGTAATTATC	CTTGTTCTAACATACGTTACAGAGTCCTCG
AX-89779200	Affx-88818143	T/C	LG1	18032449	SNP					AGCCATTTGTGCAACCTCATCAATAATCTCATCTA[C/T]TTTTTGCTTCATCTCCTTGCTTCCCTGGATGAGAA	AAACACGTTGGAGTAGTTATTAGAGTAGAT
AX-89779201	Affx-88818144	A/G	LG1	18032625	SNP	Y	Diploid			GAGGTAAAGCATTACCTTGAAGTCGCACCTCAAGA[A/G]CCTTGCTTTCGTGGATGTTCAAAAGGGATTCAACC	TTTCGTAATGGAACTTCAGCGTGGAGTTCT
AX-89779202	Affx-88818146	A/G	LG1	18032942	SNP					ATCTTAATTCTGCAGGAACCATTAGGATACTCCTC[A/G]AGATTACATTCCACACCTGTAAAAAAGAAAAAATA	TTAAGACGTCCTTGGTAATCCTATGAGGAG
AX-89779203	Affx-88818149	T/C	LG1	18033968	SNP					GCATCCCCTCTCACAAGAAAAAAGTCCAGGATTGT[C/T]CTACTAGTAGCAGTGGTTAACACATCAAGGATTTC	GGGAGAGTGTTCTTTTTTCAGGTCCTAACA
AX-89779204	Affx-88818152	T/C	LG1	18034508	SNP					TCAACAGTCAAGAACCTTTTCTGAAGCTCCAGATG[C/T]TTGATCTCTGCACCGGCCCCAAACAATGCAACAGG	TCAGTTCTTGGAAAAGACTTCGAGGTCTAC
AX-89779205	Affx-88818153	T/C	LG1	18034699	SNP					AGCAAAAACCATAATCTCATTTTGATAATAATCGA[C/T]CTTGATACTGATAAGTTCGTCACTGCAAAATGTCC	TTTGGTATTAGAGTAAAACTATTATTAGCT
AX-89779206	Affx-88818158	A/C	LG1	18036178	SNP					TGCTACTCTCATCACATCAGAAACATAAGAAGCAA[A/C]ATTACTGGCAGTTCCTTCAGTGAAAGGGGGAACAT	GAGAGTAGTGTAGTCTTTGTATTCTTCGTT
AX-89779207	Affx-88818160	T/C	LG1	18041600	SNP					GTTCTCCTTAGTTATTGGTGTCAATAACGGGACCC[C/T]CCCAGCAACTGCCAAACCGTAACCTTTCAGTCCGC	GGAATCAATAACCACAGTTATTGCCCTGGG
AX-89779208	Affx-88818164	A/G	LG1	18044164	SNP	Y	Polyploid	K		AATGATTTGCTTACTTTGACCATAGCAATATGCTC[A/G]ATCCCATCAAGCATTGACCTATAACAGTAGGCTTC	AAACGAATGAAACTGGTATCGTTATACGAG
AX-89779209	Affx-88818179	T/C	LG1	18101197	SNP					TTTTGGCTGCTATGTTGGCTTTGAAATTTTGAAAA[C/T]CATTTTTCATGGATACCCACTTTGAGGCCAAGCCA	CGACGATACAACCGAAACTTTAAAACTTTT
AX-89779210	Affx-88818184	T/C	LG1	18103236	SNP	Y	Polyploid	K	Y	GGAAGTAGTGTTGCTTCAGCTAAAAGAATTGCGGC[C/T]GAAATGATACCGAGTAGGATAGCCAAAACTTTCTC	ATCACAACGAAGTCGATTTTCTTAACGCCG
AX-89779211	Affx-88818185	A/G	LG1	18103288	SNP	Y	Polyploid	HK		GGATAGCCAAAACTTTCTCAAGTTGTTTTCTAACT[A/G]TACAGCGCCACAAGAATTCTGCAAAGGCAACCATT	CGGTTTTGAAAGAGTTCAACAAAAGATTGA
AX-89779212	Affx-88818187	A/G	LG1	18104872	SNP					GATTTTTCATCAGTATCATAGTCCATATCATTTTC[A/G]CCTAATCGGCCACCTTGTGGTTTAAAGGATGGATC	AAGTAGTCATAGTATCAGGTATAGTAAAAG
AX-89779213	Affx-88818192	T/G	LG1	18108610	SNP					GGATCTCTAGTGAGGCTTTTATTTTGTTGTGATAT[G/T]AATGGTTTGTTTAGCCATGATTTGATTAAGGTTTT	AGATCACTCCGAAAATAAAACAACACTATA
AX-89779214	Affx-88818197	T/C	LG1	18122261	SNP					GTAGTTGTTTCAATTGATCTGTTCTGATTTTAGGA[C/T]GTCTATAACGGTGCTGAGGGCATACTTTCTGATGC	ACAAAGTTAACTAGACAAGACTAAAATCCT
AX-89779215	Affx-88810074	T/C	LG1	1812667	SNP					TTACTAAAAGCACGCAGTTTGTTTGCGGAGAGATA[C/T]TGGTTTTGGATTGGTATTGGTGCTTTGCTTGGATA	TTTTCGTGCGTCAAACAAACGCCTCTCTAT
AX-89779216	Affx-88818203	T/C	LG1	18130151	SNP	Y	Polyploid	K	Y	AGTGAGCTTAGCACATCTCATCTTCAGGAGAGCCA[C/T]GATACTAGTCTTTCCGTCAGGGATGATTTAGAGAG	CGAATCGTGTAGAGTAGAAGTCCTCTCGGT
AX-89779217	Affx-88810077	A/G	LG1	1813319	SNP					AAGCAACAGGGAATACAAGAAGAGAGATTGCAGCT[A/G]TTGGTTGATGTAACTGGAGCGTTTAGGCCCGGGGT	TGTCCCTTATGTTCTTCTCTCTAACGTCGA
AX-89779218	Affx-88810079	A/C	LG1	1813498	SNP					TTATCCAAAAAAGCAAGAAACTTTCGCTAGAATTT[A/C]CGGTTACTGTGAGCAATCTGATATTCACTCCCCCT	GTTTTTTCGTTCTTTGAAAGCGATCTTAAA
AX-89779219	Affx-88818219	A/G	LG1	18165344	SNP					GCTGTGAAGAAGGAGATTACTGAGGTTGAGAAGAA[A/G]ATTACTGATGTGGAGGTGGACGTGATGTGGTCGGA	CTTCTTCCTCTAATGACTCCAACTCTTCTT
AX-89779220	Affx-88818227	A/C	LG1	18179641	SNP					AGTGAGAGCTTAGCCAAGAAGAGATCAAGACTCTC[A/C]TCTGCCACCAAGCCATCTGCTGCTTAGTTGTCTGG	CTCGAATCGGTTCTTCTCTAGTTCTGAGAG
AX-89779221	Affx-88818229	T/G	LG1	18180818	SNP					CTAGCTTTTCTCTAAACTTGGGTTCAATGGCAGGG[G/T]CCGGCTTGCCAGTGCCAGATTGGTTATACAGCTGA	AAAAGAGATTTGAACCCAAGTTACCGTCCC
AX-89779222	Affx-88818233	T/G	LG1	18185145	SNP					TCTCCAGTCACGTTTTGGTCCACATTCAAAGGGCA[G/T]AGTTTGTTTAGCTTTTTTCTATACATTGGTTCAAA	TCAGTGCAAAACCAGGTGTAAGTTTCCCGT
AX-89779223	Affx-88818243	T/C	LG1	18194600	SNP					AGTGAAGAAAATGGATCAGAGGCAAACCAAGTGCC[C/T]GATGATGGGGAAGCCGATCCAAAGAAAACTCGAGG	TCTTTTACCTAGTCTCCGTTTGGTTCACGG
AX-89779224	Affx-88810086	A/C	LG1	1820926	SNP	Y	Polyploid	K	Y	ACAGCCTCCACAGTCTTCATGTTCAGGTTTTGATC[A/C]CCAAAAAATGGTCGGCATATCATAGGCACACCACC	GAGGTGTCAGAAGTACAAGTCCAAAACTAG
AX-89779225	Affx-88818260	A/G	LG1	18251966	SNP					TGAAAAGCTCTCGCCAATCATCAAAGCTTTTCTTT[A/G]GAAGTAAGGTCATCTCCAATGTGCAATAAAGAAGG	TCGAGAGCGGTTAGTAGTTTCGAAAAGAAA
AX-89779226	Affx-88818262	T/G	LG1	18258564	SNP					TTGTTAGGTTTTACCTAAAAGAACCAATGTTCCTG[G/T]TATGAAGCAATTCCGCCCCAGACGTTTCAATCCCT	TCCAAAATGGATTTTCTTGGTTACAAGGAC
AX-89779227	Affx-88818266	A/G	LG1	18269656	SNP					AAATGGAATATTGCTTAGAGGCTTAAAGAGAGTAG[A/G]CGTTGTGTTCCGATCCTTCTCTTCCTTAGTCGTTC	CTTATAACGAATCTCCGAATTTCTCTCATC
AX-89779228	Affx-88810088	A/C	LG1	1827418	SNP					ACCTCATAACAGCCAATCACCAACAATGATGGATA[A/C]GTGGGATGGAATACGCATGTCCGAAATTTGTTGCC	TATTGTCGGTTAGTGGTTGTTACTACCTAT
AX-89779229	Affx-88818272	A/C	LG1	18287242	SNP					ACATGTGCAACAATAAGCTACGGAAGCTGCTACAG[A/C]AGTGGTGGAACATGTAGCTTCAAACCGACGTGCCA	ACGTTGTTATTCGATGCCTTCGACGATGTC
AX-89779230	Affx-88818273	T/G	LG1	18287435	SNP					AACCTGATGATCTGGATCTGGAGGCTACATATGCT[G/T]CAGAAGAAGACGAGAGAAGACAAGGGGAAGATGCA	CTACTAGACCTAGACCTCCGATGTATACGA
AX-89779231	Affx-88818277	T/G	LG1	18289331	SNP					AAATTCTGACATTAGAAAATGATTGCAAGATTGGT[G/T]ATTTCATTAAAAAACCGTCTCGCTTATTGTTTACT	GACTGTAATCTTTTACTAACGTTCTAACCA
AX-89779232	Affx-88818282	A/G	LG1	18297956	SNP					TTGCCAAAGAAGGTGTGAGCAACAACTACAACAAG[A/G]TCAATAGGGTTGGAGCCTACCCTTATCTTCAATTT	TTTCTTCCACACTCGTTGTTGATGTTGTTC
AX-89779233	Affx-88818285	A/G	LG1	18305584	SNP					CACAACCTTTTCACAAAATTTAATGATTCCCAAAA[A/G]CATGAGCCTGTAAACAATTACCATTCCGAACAAAA	GGAAAAGTGTTTTAAATTACTAAGGGTTTT
AX-89779234	Affx-88818288	A/C	LG1	18305807	SNP					AATCCAATATGGTACATGGGGTACTTCCAGAAGGC[A/C]TCTGGAAGATCGTCAGGTTTTCGGAAGAAACCTCC	TTATACCATGTACCCCATGAAGGTCTTCCG
AX-89779235	Affx-88818290	A/C	LG1	18305979	SNP					TCAGACACACAAACAGAACCAATGCAAAATAGACA[A/C]AGTGCTCAAAGCTGTTCCGAAGGCCAACAAGGTAA	GTGTGTTTGTCTTGGTTACGTTTTATCTGT
AX-89779236	Affx-88818291	A/G	LG1	18306244	SNP					CTTACCTTCATGTCTTCTACGAAAGAAGGGAAACC[A/G]CCTATTGACATGAAAGTCAAAAATCCTGAAACAAA	GAAGTACAGAAGATGCTTTCTTCCCTTTGG
AX-89779237	Affx-88818294	T/G	LG1	18312007	SNP					AATGGAAGAGTTGAGAAAACTAGAAGAGGTACAGA[G/T]AACACTGACGTTTCTCCAATCTCGAAGCATCACAT	TTCTCAACTCTTTTGATCTTCTCCATGTCT
AX-89779238	Affx-88818296	T/C	LG1	18315579	SNP	Y	Polyploid			AGATCTCCGTTGAAGACGTAATAAAGGCAATTCAT[C/T]TCAAATCCTTTGATTATCGAGTGCTGAATCTTTTA	AGGCAACTTCTGCATTATTTCCGTTAAGTA
AX-89779239	Affx-88810096	T/C	LG1	1832364	SNP					TTTCCTTCAGCTTGAAAAGCCTTTGCAGAAGCATG[C/T]AAGTTTCTCTTCAGAAGGTAATCATAAATATAAAC	AAGTCGAACTTTTCGGAAACGTCTTCGTAC
AX-89779240	Affx-88818305	T/G	LG1	18350963	SNP	Y	Diploid			CATGTGCGTTGAGGAGAAGGTAATGGAAGCATCAA[G/T]CGCCAGACACCATAGATAGCAATAGCAAAGAAATG	CGCAACTCCTCTTCCATTACCTTCGTAGTT
AX-89779241	Affx-88810100	A/G	LG1	1836382	SNP					CAGCAAGCAGCTTGGTAAGAAGCGGTGTCATAATA[A/G]TAGCTCCTATTGTTGAACACCTACATAAAGTCCAC	TCGTCGAACCATTCTTCGCCACAGTATTAT
AX-89779242	Affx-88818312	T/G	LG1	18387766	SNP					AACATCCACAATTTCTACCTTCACTGCGAATTTCT[G/T]AACACCGAAACTCCAACTGCTTATGCCTCACAGAG	GGTGTTAAAGATGGAAGTGACGCTTAAAGA
AX-89779243	Affx-88818322	A/G	LG1	18398191	SNP					AACTGTCTTGCTCCATTCAAAGAGCTACTGATCAA[A/G]CTTAACAAGTTGTCTGAAGTGCCCCCGGTTAGCTG	AGAACGAGGTAAGTTTCTCGATGACTAGTT
AX-89779244	Affx-88818328	A/C	LG1	18410550	SNP					TCCATCATTTTTCTCACACTAATAGCATCATCCCA[A/C]CTTCCAATGGAACTATAGAGATTGGAAAGCATTAC	GTAAAAAGAGTGTGATTATCGTAGTAGGGT
AX-89779245	Affx-88818332	T/C	LG1	18430892	SNP	Y	Polyploid	HK	Y	TCTGATAATACAAAAATTGCTGTTAAACGGCTGAC[C/T]GATTATGAAAGTCCTGGGGGAGATGCAGCTTTTCA	ATTATGTTTTTAACGACAATTTGCCGACTG
AX-89779246	Affx-88818333	A/G	LG1	18431421	SNP					TTTGGAATGATATTTATCTGGCTTAAAATTGCAGA[A/G]ATTAAACCGGGGGAGCCTGTTTTGGATTGGCCTAC	TTACTATAAATAGACCGAATTTTAACGTCT
AX-89779247	Affx-88818337	T/C	LG1	18433186	SNP					TGGGACGCAATTGAGGAACTCTGGCCAAGCTTCAA[C/T]ATTTGTCTTCACTTGCAAATTTTCTACAACCGACA	GCGTTAACTCCTTGAGACCGGTTCGAAGTT
AX-89779248	Affx-88810103	T/G	LG1	1843647	SNP					GGTATAGAGAGATGAGTGTAAGATTTAGATGCGTG[G/T]TTGGGTTTCTGGCTACGTTTTTGCTACTGGGTTAT	TCTCTCTACTCACATTCTAAATCTACGCAC
AX-89779249	Affx-88810107	A/G	LG1	1844889	SNP					CCAAAGATGAGAAACTCCTCGTCTACGATTACATG[A/G]CCGCCGGTAGCTTGTCTGCTCTTCTTCACGGTATG	CTACTCTTTGAGGAGCAGATGCTAATGTAC
AX-89779250	Affx-88818346	T/C	LG1	18481077	SNP					AAGAAGAAGACAGGTGTAATTGCTCCAAAGCGTTT[C/T]GTACAGAGATTGAAGAAACAAAATGAGCTCTTTCG	CTTCTGTCCACATTAACGAGGTTTCGCAAA
AX-89779251	Affx-88818355	A/G	LG1	18487424	SNP					CCAGCAATTTTCATGGGTGATAAGACCCAGTCATA[A/G]CCAAGAGCAGCTCCAAAATGTAACACACCTTGGCC	TTAAAAGTACCCACTATTCTGGGTCAGTAT
AX-89779252	Affx-88818356	A/C	LG1	18487731	SNP					TATGTTTAACCCTGGGATTGAAACTTGGATACATA[A/C]CGCTTGGGGACAGTAACTTCCCAAAACGCATAACA	AATTGGGACCCTAACTTTGAACCTATGTAT
AX-89779253	Affx-88818357	T/G	LG1	18489318	SNP					TAGACTCACTTTTCAATCATCCAATAACAGCGTCT[G/T]TGGAAATTTTCATTTTCTTCACCATGGGCATAGTA	AGTGAAAAGTTAGTAGGTTATTGTCGCAGA
AX-89779254	Affx-88818361	T/C	LG1	18492586	SNP					TTCTTTGTTTACTTTGGTTTCTTGACTGTGAAGAT[C/T]AGAGTCGAGGCTCCCAATCCAAATGTGAGGGAATT	ACAAATGAAACCAAAGAACTGACACTTCTA
AX-89779255	Affx-88818365	T/C	LG1	18494690	SNP					CTGAATACTTGATGAATACGAGCAGCAGCTTGTGT[C/T]GCATTACAGACAGCAGTTAACGAATCCCTCAGGGA	ATGAACTACTTATGCTCGTCGTCGAACACA
AX-89779256	Affx-88818366	T/C	LG1	18495610	SNP					GACGCTCACTCCAGCAGTTATTGTGGGCAATAGAA[C/T]CCAGTCATAGCCAAGCGCGGCTCCAAAATGTAACA	AGTGAGGTCGTCAATAACACCCGTTATCTT
AX-89779257	Affx-88818367	A/G	LG1	18496616	SNP					TCTTCCAGTTCTTTACTCATCCATCGATTGAAACT[A/G]TCAAGCTTCTTCAGTCCATCACCAAACGCCCCATC	GTCAAGAAATGAGTAGGTAGCTAACTTTGA
AX-89779258	Affx-88818368	A/G	LG1	18496760	SNP					GTGTTTGAAAGATGAAATTGAAGGTCATTTTGCTT[A/G]TCTGAATCCATAAGGAAAGGCCCCAATGACTTCAG	ACTTTCTACTTTAACTTCCAGTAAAACGAA
AX-89779259	Affx-88818372	T/C	LG1	18499517	SNP					AATGATATGATAGAATAAAGCATTACCTTTACTTC[C/T]CGGTAGTGGACGAGAACAATGTGCGAGAGGTCCCT	ATACTATCTTATTTCGTAATGGAAATGAAG
AX-89779260	Affx-88818373	A/G	LG1	18501939	SNP					AGAATTTCACATATTTCAGCTGGACGTAGCCATCG[A/G]TGCTTAGCTTCTAAGAGTATTTGCTGAATATCTGC	AAGTGTATAAAGTCGACCTGCATCGGTAGC
AX-89779261	Affx-88818375	T/C	LG1	18511482	SNP					CGCAGCGCCGATTGCTTCGAGAAAATCAAGCAAAT[C/T]GGTGCCGGCATGTACGGGTATGCCTCTCTCTCTCT	GCGGCTAACGAAGCTCTTTTAGTTCGTTTA
AX-89779262	Affx-88818379	A/C	LG1	18513804	SNP					TCTCAATGGTGCACCAATTTTGCAAGGAAGAACTG[A/C]AGTAAGACCCCTCTCATATTATCTTCCCAGACTGA	TACCACGTGGTTAAAACGTTCCTTCTTGAC
AX-89779263	Affx-88818381	A/G	LG1	18516119	SNP					TGGAGGTCCTGCTCCTGGTAGAGGTCTCAATAATC[A/G]GAGTCAACAGTACGGCCGGCAGCAATAGTAACAAC	CAGGACGAGGACCATCTCCAGAGTTATTAG
AX-89779264	Affx-88818382	A/G	LG1	18517910	SNP					ACTAATCCGGAGGAAGTTGACGAAGAAAAATTAGT[A/G]GTGATGGAAAAGAAGATTAGCTCCAAGAGCTCATC	AGGCCTCCTTCAACTGCTTCTTTTTAATCA
AX-89779265	Affx-88818395	A/C	LG1	18608394	SNP					TAACTTTTATCTTGTTCCATAAAGAAAAAGTCAAA[A/C]AACCGATAGCAGTGAAATGACCTTGGTAGTTTTGT	AAATAGAACAAGGTATTTCTTTTTCAGTTT
AX-89779266	Affx-88818396	T/G	LG1	18609178	SNP					GTTGTGTTTGAGAAGGAGAAGGGATCAGGTGCTAT[G/T]AATACCACCAAGCATCTTTGGTCTGGAGCTGTTGC	CAAACTCTTCCTCTTCCCTAGTCCACGATA
AX-89779267	Affx-88818397	T/C	LG1	18613017	SNP					TAACAGTGGGCTTCAGGTTTACATCAACCATATCT[C/T]CCTGTTTTGTGGAGGAAAGGGTTTCCATCCCCGGC	CACCCGAAGTCCAAATGTAGTTGGTATAGA
AX-89779268	Affx-88818411	T/C	LG1	18631308	SNP					GACACTGTTTCATTTGTGGGAGTTATATCAGCTTG[C/T]ACAAATCTGACCGCTATCAAGCAAGGCAAAGAGAT	ACAAAGTAAACACCCTCAATATAGTCGAAC
AX-89779269	Affx-88818417	A/G	LG1	18638559	SNP					GGTTAACGGTGAGATATATAACCACAAGGAATTGA[A/G]AGAAACATTGAAGGGTCATCAATTCCGAACTGGTA	TGCCACTCTATATATTGGTGTTCCTTAACT
AX-89779270	Affx-88818419	T/C	LG1	18639899	SNP					CAATCCACAATGGTTTTCAGAGAAGATACCATCGA[C/T]TCCTTATGATCCCATTGTTTTACGCAGGGCTTTTG	GTGTTACCAAAAGTCTCTTCTATGGTAGCT
AX-89779271	Affx-88818426	A/G	LG1	18643957	SNP					AAATTGCTATTTTATGGACAGAATTCTGCGAGATC[A/G]ACAGTTCCTGGTGGTCCAAGTGTGGCATGCAGCAC	CGATAAAATACCTGTCTTAAGACGCTCTAG
AX-89779272	Affx-88818432	T/G	LG1	18651096	SNP					AAGAGGCAAAGTTCTCACAGATCACTGTTCAAATA[G/T]AGTGCGAAATGACCACCCCCGCCAATAGCTAAAAA	CGTTTCAAGAGTGTCTAGTGACAAGTTTAT
AX-89779273	Affx-88818436	A/C	LG1	18662695	SNP					TCTTCATATGAACTGCTCCAAGTAAAGCAGGCTTA[A/C]CATGCTAAATTCAAGAAATCCCTTGAAGAGGATGT	TATACTTGACGAGGTTCATTTCGTCCGAAT
AX-89779274	Affx-88818441	A/G	LG1	18678383	SNP					ATGCTATTCAGGTTTTGGAGCATATGAGGGTACAT[A/G]GGTTTAAGCCACATTTGCATGCTTGTACTGTGTTG	TAAGTCCAAAACCTCGTATACTCCCATGTA
AX-89779275	Affx-88818442	A/G	LG1	18678863	SNP					CATTGATTGACGGGTATTGTAGAGTGAATGACCTC[A/G]AAGAAGCTTTAAGATTGTGCGAGGTAATGAAGTCT	TAACTGCCCATAACATCTCACTTACTGGAG
AX-89779276	Affx-88818443	A/G	LG1	18679207	SNP	Y	Polyploid	K	Y	GAAATGGACAGTGCTAAAGATCTTTTATTTAACAT[A/G]CTTGATGCCGGGTTTTGCCCAAGTTATTGCACATA	CCTGTCACGATTTCTAGAAAATAAATTGTA
AX-89779277	Affx-88818445	A/G	LG1	18686751	SNP					TTCATCTTCATGTTTTCCGGTGAGAAAAAACCTCC[A/G]ATCCTTCTCCGGTTCAGCTCTTCCCTTCTTCTCTT	GAAGTACAAAAGGCCACTCTTTTTTGGAGG
AX-89779278	Affx-88818447	A/G	LG1	18688031	SNP	Y	Polyploid	K	Y	GAAGAGAATAGAAGATGAGCTGTTGAAGATTCCGA[A/G]CGAGAAGGTCAAGAGGATGAGGGAGAAGATCATAG	CTTATCTTCTACTCGACAACTTCTAAGGCT
AX-89779279	Affx-88818454	T/C	LG1	18720656	SNP					AAAGTAGGCTTTGATTCTGTTGAAGAGGAGAGAGA[C/T]TAGGAGTAGTGGGATTATTAGGAATGCAAAGGAGA	TCCGAAACTAAGACAACTTCTCCTCTCTCT
AX-89779280	Affx-88818460	T/G	LG1	18737420	SNP	Y	Polyploid	H		TGATGATTTAACTACAGTCACCAGCCTAACAAAAC[G/T]GGATGATGTAAGTACTGTAACCAACCTAACTCCTG	TAAATTGATGTCAGTGGTCGGATTGTTTTG
AX-89779281	Affx-88818469	A/G	LG1	18746304	SNP					GTGCTGCATCAGGAGAAAAATACTCGCAACTTGAT[A/G]TTTCAGAACCAAAAGTGCTGAATGGAAAAGATGAA	CGTAGTCCTCTTTTTATGAGCGTTGAACTA
AX-89779282	Affx-88818481	A/C	LG1	18771415	SNP					ATATCATCAGCAAATGGATCAGAACCTGCAACAAA[A/C]CCCGTCACAAAACCATCTCAATATAGTAACAGAGC	TAGTCGTTTACCTAGTCTTGGACGTTGTTT
AX-89779283	Affx-88818484	A/C	LG1	18798164	SNP					GAACACACACCAATTATTCATTCATCCTTATATTC[A/C]TTCCCCATCAATCTCTTTCACTTGACCAACCCTAG	GTGTGGTTAATAAGTAAGTAGGAATATAAG
AX-89779284	Affx-88818492	T/C	LG1	18809657	SNP					CCGGACAAAGCATCAGATGTAGCCACGTCTTGAAC[C/T]AGCGGCCACGTGTTGAGTTGCAAAGCCATGCATTC	GTTTCGTAGTCTACATCGGTGCAGAACTTG
AX-89779285	Affx-88818507	T/C	LG1	18868599	SNP					GCAGGTGATCTATTGAAGCAGTACAAGGAAAAGTT[C/T]CAAGGCGGGACACTCTCTGTTACCTGGAACTACCT	ACTAGATAACTTCGTCATGTTCCTTTTCAA
AX-89779286	Affx-88818510	A/G	LG1	18870855	SNP					TTGTCAAACTCGCATGTATGCAACTCAGGTTCGGA[A/G]AAGATTTTCACAGTTCTCATCATCTTTGTTCTCTG	TTTGAGCGTACATACGTTGAGTCCAAGCCT
AX-89779287	Affx-88818513	T/C	LG1	18877290	SNP					GTGGAAGCAATTCATCATCCCTCATTTTCTCAATC[C/T]GCTTCGAGATTGAATTAACAGCATGAAGTGCCACT	TCGTTAAGTAGTAGGGAGTAAAAGAGTTAG
AX-89779288	Affx-88818518	T/C	LG1	18880965	SNP					CTCCTTCATCAAATTCATTACTATGATTACCTTCC[C/T]CACTCCTCATCTGTCTCCACCCTTTAATATCATCA	AGTAGTTTAAGTAATGATACTAATGGAAGG
AX-89779289	Affx-88818522	T/C	LG1	18890230	SNP					TCATAGGCCACCATTAACATGGAGTTATTGTAGAA[C/T]CACGAACCATTGGACATAACACAGTTTCTAACCTA	CCGGTGGTAATTGTACCTCAATAACATCTT
AX-89779290	Affx-88818525	A/C	LG1	18892625	SNP					ATGGGCTTTAGGCTTTGTGGATAAGAAATCGAGGG[A/C]AAGCCATAACGGAAAGAATGTTTCTGATACAACAG	GAAATCCGAAACACCTATTCTTTAGCTCCC
AX-89779291	Affx-88818526	T/G	LG1	18892962	SNP					TGGGACTTGGGATATGATTATAACGATGCAAACTT[G/T]TAATGTCAAATAGCAAAACCTATTGTTCACAATTT	GAACCCTATACTAATATTGCTACGTTTGAA
AX-89779292	Affx-88810121	A/G	LG1	1889420	SNP					CCCAGATGTTCATCCTTGGACTACACCAATGCAAA[A/G]CCACCCTGAACAAGCTCATGGTCTTCTGCACAGAC	TACAAGTAGGAACCTGATGTGGTTACGTTT
AX-89779293	Affx-88818539	A/G	LG1	18898654	SNP					ATACCACAAGAGGCTTCTTCAAGATTTGAGCATGA[A/G]TTGGATTGACAGGGAACTGTTCGATAGGTGGAGGA	TGTTCTCCGAAGAAGTTCTAAACTCGTACT
AX-89779294	Affx-88818540	T/C	LG1	18902249	SNP					TTTAAATATAGTTGTTACCTCTTGGGAAGTTAATT[C/T]CTCGAGATACATGATTATAGATCTTAATGAATTCC	TATATCAACAATGGAGAACCCTTCAATTAA
AX-89779295	Affx-88818541	A/G	LG1	18903810	SNP					CATGGTAAGCATGGCTGTCATCTGTGCACGAATCA[A/G]TGAAGATGTATAGATCATATCTACAGGGATGTTGC	ATTCGTACCGACAGTAGACACGTGCTTAGT
AX-89779296	Affx-88818555	A/C	LG1	18964389	SNP					TCCCAGTTGGATGGTGGATTGCATATGATCCAACA[A/C]CTCCAAAGCCTTTTGTTGGAGGATCATTGCAAGCC	CAACCTACCACCTAACGTATACTAGGTTGT
AX-89779297	Affx-88818556	T/G	LG1	18964607	SNP	Y	Diploid	HK	Y	TTCTACTCAAATATATGCAGAAAATATGGGTTGAA[G/T]GTGATTATAGATCTACATGCAGTTCAAGGTTCCCA	GAGTTTATATACGTCTTTTATACCCAACTT
AX-89779298	Affx-88818557	T/C	LG1	18964935	SNP	Y	Polyploid	HK	Y	CGCAGCAATTGAGTTGATAAATGAGCCTTGGGCAC[C/T]ACTTGTGACTCTGGACTTCCTAGAAAAGTATTACA	GTTAACTCAACTATTTACTCGGAACCCGTG
AX-89779299	Affx-88818558	A/G	LG1	18965550	SNP					CAAATGGATGATTGAGAATAACTATATAAAACTCA[A/G]TTAGCAAGACTATGCATGATATGGAATAATTCTGA	CCTACTAACTCTTATTGATATATTTTGAGT
AX-89779300	Affx-88818563	T/C	LG1	18979794	SNP					CGTCGTCAACCAAGAGAGTGACAAAAGTAGAGTAC[C/T]TGATGAAGAAGGGAAAGAGATTTGGTGTAGATGTG	AGTTGGTTCTCTCACTGTTTTCATCTCATG
AX-89779301	Affx-88818568	A/G	LG1	18991899	SNP					AAGAGGGAGTCCTCACAGGTGTTGTGCATCACAAT[A/G]GTGTTCCTCCCACCCAAGAATATCTCAGATGTGTA	CCTCAGGAGTGTCCACAACACGTAGTGTTA
AX-89779302	Affx-88818571	T/C	LG1	18992446	SNP					AAAGGGACATTTTCCATCACACAAGCTATGGCATA[C/T]AAGGTGGAAGGGGATATCTCAGCTTCATTCTTCTC	CTGTAAAAGGTAGTGTGTTCGATACCGTAT
AX-89779303	Affx-88810129	T/G	LG1	1900259	SNP					TTATGAAGTTCGTCCCTCTGCCTTGGAAACCAGAA[G/T]TGATCTTCACTGGTACTTCTGTTATGGGAATCAAC	TTCAAGCAGGGAGACGGAACCTTTGGTCTT
AX-89779304	Affx-88810131	A/C	LG1	1901109	SNP					TCCGGTGTTCACTGAGGCATCTGATGCTGAATTTT[A/C]CAAAGTATCCATCAAAGTATGTCTTCCACTTGACA	ACAAGTGACTCCGTAGACTACGACTTAAAA
AX-89779305	Affx-88810133	A/G	LG1	1901318	SNP					AAAAAAATGGAAGAAGGCATTGCTGCTGTTATCAA[A/G]TTTAGTGGGAAGCCTACCGAAGATGTTGTTCGTGA	TTACCTTCTTCCGTAACGACGACAATAGTT
AX-89779306	Affx-88810138	T/C	LG1	1905668	SNP					TTCAGACTTGCTTTTGACCATTTCTGCATTCATGC[C/T]GGGGGAAGAGCCGTCTTGGATGAATTGGAGAAGAA	TGAACGAAAACTGGTAAAGACGTAAGTACG
AX-89779307	Affx-88818592	A/G	LG1	19118810	SNP					TTCCAGCTGAGCTATTTGCATGTCAATGTCTGCAT[A/G]TGGGTCTTCGGACTCGAGACTGTATTCTTGGATGC	CGACTCGATAAACGTACAGTTACAGACGTA
AX-89779308	Affx-88818593	T/C	LG1	19118873	SNP					TTGGATGCATTGCTTTCCAGCTCTTAGATCACTTA[C/T]GTGGTTGTCTACAATCTTAACCTGTGATCAAAAGT	ACGTAACGAAAGGTCGAGAATCTAGTGAAT
AX-89779309	Affx-88818594	T/C	LG1	19119440	SNP					AAACCAAGCCATATGTAGATATAAACATCAAAAAT[C/T]CTAAAGTCCCAACTGAATTTTCAGTATTGCCTATC	TTCGGTATACATCTATATTTGTAGTTTTTA
AX-89779310	Affx-88818598	T/G	LG1	19132493	SNP					CTAGCAAAGTTTTTTGCCTCATGCACATGATCTTT[G/T]AATAGTTGTACGGCAGGGAACTTGCCGGTTAACTT	TTTCAAAAAACGGAGTACGTGTACTAGAAA
AX-89779311	Affx-88818600	T/C	LG1	19133362	SNP	Y	Polyploid	K		GTAGCTATAAACTGCAAAAATAGTAAAATCTCCAA[C/T]GAGTTGCCAGAATCGGCTTTCATTCTAGCTTTCCA	ATATTTGACGTTTTTATCATTTTAGAGGTT
AX-89779312	Affx-88818603	A/G	LG1	19134687	SNP	Y	Polyploid	K		GTTGCTTGTCCAGGCTGAGCAACTATAGAAAGAAG[A/G]CTGTGAAGCTCCTTAGCATCATACATGGAGGTCAA	AACAGGTCCGACTCGTTGATATCTTTCTTC
AX-89779313	Affx-88818604	T/C	LG1	19135053	SNP					ATTTCTCTACTCATTAAATCAGTTCTCTTCAAATG[C/T]TCACTCACTATCAACTGCAAGCCTCTAGCATTACT	AGATGAGTAATTTAGTCAAGAGAAGTTTAC
AX-89779314	Affx-88818609	T/C	LG1	19139092	SNP	Y	Polyploid	K	Y	AACAGCCTCAACTAGTTGTTTGCTTTGAACAAGCT[C/T]GAGAATAAAATCTGTAATGTGTCGAACAAAGTCCT	GGAGTTGATCAACAAACGAAACTTGTTCGA
AX-89779315	Affx-88818620	A/G	LG1	19141612	SNP					GAACCTCACTAAGACTCTTCAAGACCCTCTTTTCA[A/G]TCATACTAAGTTCCTTCCATTTCGATTTAACTTGC	AGTGATTCTGAGAAGTTCTGGGAGAAAAGT
AX-89779316	Affx-88818625	T/C	LG1	19171576	SNP					ATGAGAGAATTTTCCATGATTTTGAAGTTGCTAAG[C/T]TTCTTGATGTCAGGAAGTCTAATGGTCAGCTAGTC	TCTTAAAAGGTACTAAAACTTCAACGATTC
AX-89779317	Affx-88818626	A/G	LG1	19173272	SNP	Y	Diploid			TGGTCTTGAGTGTTTGGATACAAATAAGAGCAAAA[A/G]TCTCCAGACTATATCGGGTACATCAATTTTTAAAC	AACTCACAAACCTATGTTTATTCTCGTTTT
AX-89779318	Affx-88818628	T/C	LG1	19179109	SNP					CTTCGGGTAAGTTGGCAGCCATATTACCAAACTGC[C/T]CACGCTGTCTATGAATTCCACTCGCCAAAGATGAA	CCATTCAACCGTCGGTATAATGGTTTGACG
AX-89779319	Affx-88818630	A/G	LG1	19179617	SNP					GTTGTATTCTTTGATGCATCGAAGCACTGCTCTAA[A/G]ATCAGCTATTCTGCTGTCTATAAACTCAAACTGTG	TAAGAAACTACGTAGCTTCGTGACGAGATT
AX-89779320	Affx-88818634	T/G	LG1	19182522	SNP					CATGTGAAACATTAGAAAGAAGCCTCTTAAGCTCC[G/T]TTGCATCATAGGTAGAAGTTAAGCCATAAGCAGCA	CTTTGTAATCTTTCTTCGGAGAATTCGAGG
AX-89779321	Affx-88818637	T/C	LG1	19182860	SNP					AGTTCAGTACCCATGGAATCAATTCTCTTCAGATG[C/T]TCGTCCATGAACAGCTGCAATCCTATCCCATCCCT	TCATGGGTACCTTAGTTAAGAGAAGTCTAC
AX-89779322	Affx-88818641	T/C	LG1	19187068	SNP					GAACTTACCAGGGATCTTATCTGCATATGGAAGTG[C/T]CTGACAGAATTCTAAAGCCTCTTTATTCTGAGAAA	ATGGTCCCTAGAATAGACGTATACCTTCAC
AX-89779323	Affx-88818653	T/G	LG1	19202599	SNP					TTCCATCAGTAAAATTGATGTTTGATTGATCACTT[G/T]CTGATGAAGGAACAATGGCATTGTTCACTTGAGCA	AGTCATTTTAACTACAAACTAACTAGTGAA
AX-89779324	Affx-88818656	A/G	LG1	19208716	SNP					GCTATACTGAGATCAGTGAGATGGACAATCCATGA[A/G]AATGACAATCAGGCAATATAATCTTAACAAACCCC	TGACTCTAGTCACTCTACCTGTTAGGTACT
AX-89779325	Affx-88818657	A/G	LG1	19209202	SNP					AAGTTGTCTATCTGCTTCTTGAAAAGCTCAGACCA[A/G]AAATCCTTGCAGATGAACTTAATTGCATCCAGATG	CAGATAGACGAAGAACTTTTCGAGTCTGGT
AX-89779326	Affx-88818658	T/C	LG1	19212850	SNP					TGAGAACCAAACTGTTTCTTTGAAAATTCAAGCTC[C/T]TTGCCCTGCTCTTCAAGGTGTTTCTCTTTTGCTTT	TGGTTTGACAAAGAAACTTTTAAGTTCGAG
AX-89779327	Affx-88818670	T/C	LG1	19230857	SNP					AACAGTGATATTTCCAAGATCACCAGCATGACGAT[C/T]CTCATCTTCAGGAGCACCATGCTCTTTGCCAGCAG	ACTATAAAGGTTCTAGTGGTCGTACTGCTA
AX-89779328	Affx-88818671	T/G	LG1	19234811	SNP					GCTTCAACAGGAAGAGGAGCAAGAGATGACCAGAA[G/T]TCATGTCGTGCTGTAGCAATGTCAGCATGTATACC	TTGTCCTTCTCCTCGTTCTCTACTGGTCTT
AX-89779329	Affx-88818674	A/G	LG1	19247512	SNP					CGAAAGAAAGAGAACTTCTTCCATTACCAGACAGT[A/G]AAACTGGCTTAAGACCATTGACCCTGGACAGTGCC	CTTTCTCTTGAAGAAGGTAATGGTCTGTCA
AX-89779330	Affx-88818675	T/C	LG1	19254747	SNP					GAAAGTTCAGAGCTGTAAACAGTGAGGAGTCAAAG[C/T]CATCAAAGGAAACTGAGGTGAAACCAGCAAAGCAT	AAGTCTCGACATTTGTCACTCCTCAGTTTC
AX-89779331	Affx-88818683	T/G	LG1	19271604	SNP					TGTAATGTTCGGTGCTATTGGTACATTAGTATCCT[G/T]CAGCATCATAGCATTTGGTACGTGTCACAACTCTC	ACAAGCCACGATAACCATGTAATCATAGGA
AX-89779332	Affx-88818685	A/C	LG1	19276206	SNP					TTACGGTTGGAAACATCCGAAGATAGAATCTGAAT[A/C]TGCTAGGGGGTACCCTTGTTGCTACGATTTACCGT	CAACCTTTGTAGGCTTCTATCTTAGACTTA
AX-89779333	Affx-88818686	T/C	LG1	19282436	SNP					GGATCAAGAAGGGAAGAAGGTGCTGATGATATTGA[C/T]GCCTTGATGGTGCCAAACTGATGAGGGCCTGCCAC	TTCTTCCCTTCTTCCACGACTACTATAACT
AX-89779334	Affx-88818688	T/C	LG1	19284167	SNP					TGTCCATTTAAAAGCTTCTAAACATATCTGCAGTG[C/T]AGGAAGGGCAAGACCTTGGTGCTTCAAAATGAAAC	TAAATTTTCGAAGATTTGTATAGACGTCAC
AX-89779335	Affx-88818692	A/G	LG1	19287253	SNP					AAATAGTTCAAAAATGGACCCATCACACCCAAGTA[A/G]TGACCAAGTACTTCCGCAAGGGCTGGCTCAGTCCA	CAAGTTTTTACCTGGGTAGTGTGGGTTCAT
AX-89779336	Affx-88818700	T/C	LG1	19295756	SNP					GCGCACTTGGTTAGAACAAAAAATGGTCACAGTAT[C/T]AGAACTTGCCTCGCTACTCAATGCAGCTGAGGCTG	GAACCAATCTTGTTTTTTACCAGTGTCATA
AX-89779337	Affx-88818706	A/G	LG1	19300320	SNP					CCCTCTCTAAGAGCATCAATTCTTATTGAAAGTAC[A/G]GCTTTGCTAGCAAGCGTCCTAGAAATTTTACCCTT	AGATTCTCGTAGTTAAGAATAACTTTCATG
AX-89779338	Affx-88818708	T/G	LG1	19300734	SNP					ATAACAGCTGCTTCCTTCAATTCAGTCTCAACCTC[G/T]TCCGATAATATCTGAAATATATTGTCCAAAAAAAT	TCGACGAAGGAAGTTAAGTCAGAGTTGGAG
AX-89779339	Affx-88818709	A/G	LG1	19301089	SNP					TGTATGATCTTAGCAAGTTCTGGAAAATGCCAACC[A/G]TACCATTCTCGAACTCTCATAGCATATGTATTTAA	CTAGAATCGTTCAAGACCTTTTACGGTTGG
AX-89779340	Affx-88818710	A/G	LG1	19301143	SNP					ATAGCATATGTATTTAACTCTTTATCAAGATCATC[A/G]AGCAAACCAATGGCTTGAATAACCATAGTATCAAC	TATACATAAATTGAGAAATAGTTCTAGTAG
AX-89779341	Affx-88818715	A/G	LG1	19310693	SNP					ACTGGTGAAATACCATCTGCCCATCAGTTTGATGA[A/G]AACTTATTTCTCAAGAAACACTGTGATGCTGCAAG	ACTTTATGGTAGACGGGTAGTCAAACTACT
AX-89779342	Affx-88818722	T/C	LG1	19320986	SNP					AGTACGGTTTCTCTCCATGCTGTGGAAAAACTCGA[C/T]CCCTTCTTCAAGAAGTCCCGAGTGACTACAAGCAG	CCAAAGAGAGGTACGACACCTTTTTGAGCT
AX-89779343	Affx-88818725	T/C	LG1	19322017	SNP					ACATTTCATGAAACAAATCAAATGCCTTGCTGAAC[C/T]GAGCAGCCTGCACATAGCCACCAATCATCGAATTC	AGTACTTTGTTTAGTTTACGGAACGACTTG
AX-89779344	Affx-88818729	A/C	LG1	19328642	SNP	Y	Diploid	K	Y	TAGATGTTCTGGATGATGGTAGGCAGTAAGAGAAG[A/C]GCTGGTTGGTCTCCTTACCTAGTTGTTTTAGGATT	CAAGACCTACTACCATCCGTCATTCTCTTC
AX-89779345	Affx-88818731	T/G	LG1	19329095	SNP					AGGGTGTATATAGTCGTGAGCCAATGACCATTCGA[G/T]TCACATAGTAATTACTTAGAACTCGATAAATGGGG	CATATATCAGCACTCGGTTACTGGTAAGCT
AX-89779346	Affx-88818733	A/C	LG1	19330208	SNP					ACTTTTGATAAACACAGTACCTGAATCTGTGAAAA[A/C]CCCACCACTAGGGCCGTGTCGTAGCTTGAACAGTG	ACTATTTGTGTCATGGACTTAGACACTTTT
AX-89779347	Affx-88818735	A/C	LG1	19331003	SNP					TTAAGGCGCTTTCCTTGAATACTAATACCTAACAT[A/C]TTGACATAGTATCTAGGAAAGCCCTGAGGGATTAA	CGCGAAAGGAACTTATGATTATGGATTGTA
AX-89779348	Affx-88818736	A/G	LG1	19331342	SNP					AAGAAAGTGAAGGTGTCATTTGAAACCCAACCCTC[A/G]CTGCTGCCACCACCGTAGTATGTAATCTTGTAGAG	TCACTTCCACAGTAAACTTTGGGTTGGGAG
AX-89779349	Affx-88818742	A/G	LG1	19346758	SNP					TGAGAAAAGAACAGCACCAGAAGCAAAGCGTAACA[A/G]TCTGCCATTCAGTTGTTGTAGTATCAGCTTTGGTC	TTTCTTGTCGTGGTCTTCGTTTCGCATTGT
AX-89779350	Affx-88818743	T/C	LG1	19347458	SNP					ATTGTTGAATTCTGTCATACTAGGAGGAAGAAAAT[C/T]TGAGAAACTATCACGCTTCCTCGAACGTCGATATT	ACTTAAGACAGTATGATCCTCCTTCTTTTA
AX-89779351	Affx-88818746	T/G	LG1	19351810	SNP					ATCTTCTGTTTCTCCTTAACCTTATGCCTCAAACT[G/T]CCATTCCCTTGATCAACTAAAGGCCTACTTCCCTC	GACAAAGAGGAATTGGAATACGGAGTTTGA
AX-89779352	Affx-88818750	A/G	LG1	19358031	SNP					GTCATCCTCATTACCTTTGTCAAGACATGACGTCT[A/G]TTATTTAATATTTCATGTTGAACTATTCCAGGAGT	GGAGTAATGGAAACAGTTCTGTACTGCAGA
AX-89779353	Affx-88818751	T/C	LG1	19360394	SNP					CGGCAGCAAGACAAGTGACGTAGTCAGAATGCTGA[C/T]GAAGAGTTCTGGTACAAGTTCCATCTGACAAGCAA	CGTTCTGTTCACTGCATCAGTCTTACGACT
AX-89779354	Affx-88818753	A/G	LG1	19376877	SNP					TTGTTATATATTGGTGAGAACTTTCAGGTACAATG[A/G]GGAATTGGGTCGGTCAACTGATCTGCCGCGAGAGC	TATATAACCACTCTTGAAAGTCCATGTTAC
AX-89779355	Affx-88818758	T/C	LG1	19394047	SNP	Y	Polyploid	K	Y	TGGGATGAGAAGAGGAGAGAAGCTTTGAATAAGAT[C/T]ATAGACATCAAAGGTAAAGAGGGTGACATACCACA	ACTCTTCTCCTCTCTTCGAAACTTATTCTA
AX-89779356	Affx-88818759	T/C	LG1	19394223	SNP					AGACCATTCCTAGTGATCAACAAGAGAAGAATCCG[C/T]GAACCCATTTCAGCTGGATCAGAGACGATTGTGGT	TAAGGATCACTAGTTGTTCTCTTCTTAGGC
AX-89779357	Affx-88818760	T/C	LG1	19394635	SNP					TGATGAACTAAAATGCATGTACAGGATGGCACAAA[C/T]GAGGAGCCAGGAATCATTCCTAGAGCTCTCAGAGA	TTGATTTTACGTACATGTCCTACCGTGTTT
AX-89779358	Affx-88818761	T/C	LG1	19394737	SNP					TCTTCTTTATCGTTTTCGATGAGCATGTTGGAAGT[C/T]TACATGGGCAATCTTAGGGATCTTCTATCCCCAAA	AAATAGCAAAAGCTACTCGTACAACCTTCA
AX-89779359	Affx-88818770	T/C	LG1	19401936	SNP					ATTATGGCTTTAGGTCTTCTGTTTTGTAGAATCTC[C/T]AAGTTTCTCAAAAACAAGAAGCAGCAAAGCATTGT	CCGAAATCCAGAAGACAAAACATCTTAGAG
AX-89779360	Affx-88818772	A/G	LG1	19411103	SNP					CGGTGGGATATGAGTCTATAGAAGCTGCATTGCCC[A/G]AAGGGTTCGAAGAGAGGGTGAAAGGGAGAGGTGTT	CCTATACTCAGATATCTTCGACGTAACGGG
AX-89779361	Affx-88818773	T/G	LG1	19411447	SNP					GAGGTAGGGAAAGAAGTGAAGGCTAACCATGCTAA[G/T]TGGAGGGAGTTCTTTTCCAACAAAGAGCTTGAGAA	TCCCTTTCTTCACTTCCGATTGGTACGATT
AX-89779362	Affx-88818775	A/G	LG1	19421390	SNP					GGCCTGCGTTGTCCAACTTTCGAGATTCATTACCT[A/G]CATGTGTTGTCTTTGCAACAAATCTAAGGAAGAAG	CGCAACAGGTTGAAAGCTCTAAGTAATGGA
AX-89779363	Affx-88818776	T/C	LG1	19421956	SNP	Y	Diploid	H	Y	TCACAGACATGTTTGATGCCGAAATAAACATTGAA[C/T]GCCGCCAGAGAAGCTAAATCTAGCCCTGGACACAG	CTGTACAAACTACGGCTTTATTTGTAACTT
AX-89779364	Affx-88818781	A/G	LG1	19435622	SNP					GGGTTCTCGATTAACTCTTGGGATAATTCCATCCA[A/G]ATAATCATACTCCTTCTTTTTAGGGACTTCATTGT	GAGCTAATTGAGAACCCTATTAAGGTAGGT
AX-89779365	Affx-88818782	A/G	LG1	19436096	SNP					TGAGTACACAACGTCAGTATCAATCAAAGAAGGGA[A/G]AGTTGGGATTGTGTTCAATTTCGGATTGCTTGGCT	TGTGTTGCAGTCATAGTTAGTTTCTTCCCT
AX-89779366	Affx-88818783	A/G	LG1	19436172	SNP					GTAGTGTCCATTGCATTTGAAATGTCAGCTGGTAT[A/G]AGTGTTCCAGGATCAGCCATAAGATCCACCATAAA	CAGGTAACGTAAACTTTACAGTCGACCATA
AX-89779367	Affx-88818785	A/G	LG1	19437824	SNP					CTCGCCAAGATGATATTAGCATCCTTTACAGGCCC[A/G]CCCATATGTCCGCTAACGAGTTCAGCAAGCCTCTG	GTTCTACTATAATCGTAGGAAATGTCCGGG
AX-89779368	Affx-88818792	A/C	LG1	19445576	SNP					ATGAGCTCCATGGGCAAACTTAGGACCAAGAAACA[A/C]GTTTGACAAATCAAGACTAAGTTCATCCACCGCAT	GAGGTACCCGTTTGAATCCTGGTTCTTTGT
AX-89779369	Affx-88818794	T/G	LG1	19445976	SNP					GGAACAGGGGTCAATCTTGAATCAAACCGATGTGA[G/T]AATTTCGTTCTCCTAATCCAAGAACAAGCGTCCTC	TCCCCAGTTAGAACTTAGTTTGGCTACACT
AX-89779370	Affx-88818795	A/C	LG1	19447449	SNP					TTTGTTGATTGGTTTTTAGGGTACGAGTCAAAACT[A/C]GAGGCATGTAGATGAAAAGGAAAGGAAAATCAGTG	ACTAACCAAAAATCCCATGCTCAGTTTTGA
AX-89779371	Affx-88818796	A/G	LG1	19448289	SNP					GTGACTGGTGCAGAAATGCGAAATGATCCATATCT[A/G]ACCACCCATCCCACCGGTGTGGCAGCTTCCGTGGC	ACCACGTCTTTACGCTTTACTAGGTATAGA
AX-89779372	Affx-88818807	A/G	LG1	19473144	SNP					AAGTTTGCTCTTAGAACGATTTCATGGGTGATTAT[A/G]ACCCTTCTGCTTGTTGTTTGTTGTAAGTAGTCTCA	ACGAGAATCTTGCTAAAGTACCCACTAATA
AX-89779373	Affx-88818808	A/C	LG1	19473932	SNP					AGAGCAAAATCCAGATATCAATTTTGTGTATAGAT[A/C]TCTTATACGCGCATGTAAAGAGAGGAGACAGATAT	TTTTAGGTCTATAGTTAAAACACATATCTA
AX-89779374	Affx-88818814	T/C	LG1	19477035	SNP					TGTCCAGCTCCTCATTCTCTGGTTCATCAGAGGTA[C/T]TCTTTCTCTTTGGTTCAGAGGAGGAGGAGGAGGAG	TCGAGGAGTAAGAGACCAAGTAGTCTCCAT
AX-89779375	Affx-88818826	A/G	LG1	19502262	SNP					TAATCGATGGAGCACTTCTCAGTCTGAAAAGTACC[A/G]ACTGCATTTCCACTCTGGCTCAAAGGAACCTTCAA	CTACCTCGTGAAGAGTCAGACTTTTCATGG
AX-89779376	Affx-88818829	A/G	LG1	19508898	SNP					ACAAGTGGGAATACTGGCATTGGGTTGGCTTTTAT[A/G]GCAGCTGCAAAGGGTTACAAACTAATAATCACCAT	ACCCTTATGACCGTAACCCAACCGAAAATA
AX-89779377	Affx-88818830	T/C	LG1	19508963	SNP					CACCATGCCTGCTTCCATGAGTCTTGAAAGACGAA[C/T]CATTCTTCGAGGTTTTGGAGCTGAGCTTGTTCTCA	ACGGACGAAGGTACTCAGAACTTTCTGCTT
AX-89779378	Affx-88810168	T/C	LG1	1951539	SNP					GTGGAGGTTCATCCTCTAGACTTCTTCACAAACTG[C/T]GGGAAGATCCGGTTTTACTGCTGGGATACTGCTGG	CCAAGTAGGAGATCTGAAGAAGTGTTTGAC
AX-89779379	Affx-88818837	A/G	LG1	19515914	SNP					AGAGAAATAGAAGAGAGTCTTGTGAAGAGCTACCC[A/G]CTCCGGTGGTAGAAAAGGTGGTGGACAAGGTATGT	TTATCTTCTCTCAGAACACTTCTCGATGGG
AX-89779380	Affx-88818840	T/C	LG1	19519678	SNP					CAGGCCACAAATACCTGGAGCAATTGCTGGACCTA[C/T]GTTGGGTGAAGCAGCTCATCGACTTGTCAAGAACA	GTGTTTATGGACCTCGTTAACGACCTGGAT
AX-89779381	Affx-88818845	T/G	LG1	19526401	SNP					TGAAGAAGAAGTACCGGAATGTTCTGAACAAAATC[G/T]CCAGCGGCAAAGAGGTCAGCTTCAAGAGCCCTCAT	TTCTTCATGGCCTTACAAGACTTGTTTTAG
AX-89779382	Affx-88818846	A/G	LG1	19528576	SNP					TGAATAGCACCAAAACACATTGGACATGGCTCACA[A/G]GATGCATATATTTCACAATCTGACAGCTCTATCTG	TCGTGGTTTTGTGTAACCTGTACCGAGTGT
AX-89779383	Affx-88818847	T/C	LG1	19528609	SNP	Y	Polyploid	H	Y	CAAGATGCATATATTTCACAATCTGACAGCTCTAT[C/T]TGATTCAGCTTCTTACATGCCTGTAGAAAAGATCA	ACGTATATAAAGTGTTAGACTGTCGAGATA
AX-89779384	Affx-88818852	A/G	LG1	19531900	SNP					ATTCGGCAACCCTTCTGTAGAGTCTGTCATAGATC[A/G]ATACGAGCTCTACGAAAAGAAAAGTTCGAATGACA	CGTTGGGAAGACATCTCAGACAGTATCTAG
AX-89779385	Affx-88818853	A/C	LG1	19532187	SNP					TGACGATCTTTGGCGTCAAGGTGGGAGAAAAGAAT[A/C]AAAAGATGGAGACAGAAGACATGAAAAGGAGAGAA	TAGAAACCGCAGTTCCACCCTCTTTTCTTA
AX-89779386	Affx-88818856	A/G	LG1	19536039	SNP					AGCTTTCGCCTGTCATCTTCATCTTTGTAAAGATC[A/G]CTGCCGACATCAGATTCGTTGCTCTCACCCCCACG	AGCGGACAGTAGAAGTAGAAACATTTCTAG
AX-89779387	Affx-88818867	A/G	LG1	19574856	SNP					CTGGAATGATCCCTTGTAGGTTGTTGCTTGCAATA[A/G]AGAAGAATCGAGTGTTAGGAAGCAGATCTTCAATG	TACTAGGGAACATCCAACAACGAACGTTAT
AX-89779388	Affx-88818869	T/C	LG1	19578625	SNP					TCTCATAAAGGCCTCAGAAGTGGGTAATCTTCAAG[C/T]AGTTCACGCTCAGATAGAGTGTCATTTTCATTCTG	ATTTCCGGAGTCTTCACCCATTAGAAGTTC
AX-89779389	Affx-88818870	T/C	LG1	19581717	SNP					AACGCCGCGAAACCCGTCAGAATCAGAAAGAAACT[C/T]GACCCCGCCCCGACTCCGACTCCCACCGCCGGGCC	GCGCTTTGGGCAGTCTTAGTCTTTCTTTGA
AX-89779390	Affx-88818879	A/G	LG1	19602201	SNP					GGAAACACAAATTTCTGACCATCAACAATAACACT[A/G]ACTTGACGAAAGCCTTGCAAAATCTCGGATCCATT	GTGTTTAAAGACTGGTAGTTGTTATTGTGA
AX-89779391	Affx-88818882	T/C	LG1	19604167	SNP					ACGCTTGTCAATCTGAACAACAAAAGGAGGAAAAG[C/T]TCGACAAGCAAGAATTACGATGGATTTCGAAACCA	ACAGTTAGACTTGTTGTTTTCCTCCTTTTC
AX-89779392	Affx-88818886	T/C	LG1	19611734	SNP					GCTTCCCTCTAATACTTATGTCCACATTTTCACCA[C/T]GTTCCTCATCATCATGGTGCTCAAAGAGTTCTATT	GGAGATTATGAATACAGGTGTAAAAGTGGT
AX-89779393	Affx-88818894	T/G	LG1	19619611	SNP					CTGCTTATGAGGGCGGCTCAACATGAACATGAACA[G/T]AATACGAAGGAATAGGAATTTCATGTCAGCATGTA	ATACTCCCGCCGAGTTGTACTTGTACTTGT
AX-89779394	Affx-88818896	T/C	LG1	19624874	SNP					ACCAGAAGGTCTGAATATCTGGCCAACTGCTTCAA[C/T]TGCAGAAACATTCCAGCTCTCAGCATGCCTTACAA	TTCCAGACTTATAGACCGGTTGACGAAGTT
AX-89779395	Affx-88818897	A/G	LG1	19625030	SNP					TCTTTTTGTCTTACTTTAAACTTATCATCCAAGTT[A/G]TAGACCGTACTTCCATCAATAGAAATCAAAGGCCT	AACAGAATGAAATTTGAATAGTAGGTTCAA
AX-89779396	Affx-88818899	T/G	LG1	19628987	SNP	Y	Polyploid	K	Y	GATGGGAAATGGGATATGTTTTTCGATGAGGATCT[G/T]GAGGCTGCGAAGAAGGCTATTGATCAGGAGTTGCA	CTTTACCCTATACAAAAAGCTACTCCTAGA
AX-89779397	Affx-88818900	A/G	LG1	19631485	SNP	Y	Polyploid	HK		AGTGGCAAACAACGTGAATATAGTGAGCATACAAC[A/G]AGCACTGATATTGTCACAGTCAATGAACCCAAGAG	GTTTGTTGCACTTATATCACTCGTATGTTG
AX-89779398	Affx-88818906	A/C	LG1	19642110	SNP					GATGGTCAAGTTCATGATCTTGTAATTGAATGCGA[A/C]ACTGTTGGGGTCAATGATCCGTGTCTCATTGTCCG	AGTTCAAGTACTAGAACATTAACTTACGCT
AX-89779399	Affx-88818910	T/C	LG1	19649348	SNP	Y	Polyploid	K	Y	GGTTCTTTTGATGATTTGTAAATACAGTTATTGGA[C/T]GAAAGACAAAGTTTGAACGTGATGCGATTTCTTCA	AAAACTACTAAACATTTATGTCAATAACCT
AX-89779400	Affx-88818913	A/G	LG1	19660874	SNP					CTGGGGTAATGTCTTTTGTATCAAACATCCTAGTG[A/G]ACAATCACAATGATGTGGAGATAAGGCATACGGCA	CATTACAGAAAACATAGTTTGTAGGATCAC
AX-89779401	Affx-88818918	A/C	LG1	19667025	SNP					AAAACAGTGCCATACCCAGAAGTTAGTGAGCACAT[A/C]TTTCCCTTGCACATCTTCTGCTCTTAGACGTATCT	TCACGGTATGGGTCTTCAATCACTCGTGTA
AX-89779402	Affx-88818926	T/C	LG1	19671567	SNP					TGATGCAGGTATTCTGATTTTATGGTGAATGAAGT[C/T]GATATGGAAGGAAATGTGGTTCATTTGACCAATTT	GTCCATAAGACTAAAATACCACTTACTTCA
AX-89779403	Affx-88818932	A/G	LG1	19686836	SNP					AGCAAAGAGCAACAACAAGAAGAGGAAGAGGCAAA[A/G]GAGATTTGAAATGCTGAAAGGTTTCTGTGAGGACA	TCTCGTTGTTGTTCTTCTCCTTCTCCGTTT
AX-89779404	Affx-88809252	A/G	LG1	196897	SNP					AGAAGAAAACTGAAAGGATGTTATCATTGGTAGAA[A/G]AGAAAAAGGTTTGTTGTCAGTTATCTTTTTGAAAT	TTTTGACTTTCCTACAATAGTAACCATCTT
AX-89779405	Affx-88818934	T/G	LG1	19696032	SNP					GCTAACTTTCTTATCAGAAAATCTGTAAGTGGCTT[G/T]TCCAACTTCTGATGGCACTCGACTATTTGCACAAG	GAAAGAATAGTCTTTTAGACATTCACCGAA
AX-89779406	Affx-88818936	A/G	LG1	19696636	SNP					ACGTATTTTATCCAGGATGCTGCATATATGAAATG[A/G]CATCTCATAGGCCTGCATTTAAAGCATTCGTAAGT	AAAATAGGTCCTACGACGTATATACTTTAC
AX-89779407	Affx-88818937	A/G	LG1	19697144	SNP					GTTAAAACCATGCTTCGAAAAAACCCAGAACTCAG[A/G]CCAAGTGTATGTACTTCTTCTAGCCTACATCTTGC	TTGGTACGAAGCTTTTTTGGGTCTTGAGTC
AX-89779408	Affx-88818938	A/G	LG1	19697628	SNP					GCTTCTGCCACATCCAAGAGATGGATGGAGCCAAA[A/G]AATCACTCATCAGTAAGATCATTTGGGAGATATCT	ACGGTGTAGGTTCTCTACCTACCTCGGTTT
AX-89779409	Affx-88818940	T/C	LG1	19697817	SNP					TTATCTTTCCAGATTCCCGTTTTACGCACTCAGGA[C/T]AAAGCAGTAACTACAACTCGCAGAGCATCACTGCC	AAAGGTCTAAGGGCAAAATGCGTGAGTCCT
AX-89779410	Affx-88818943	T/C	LG1	19699961	SNP	Y	Polyploid	H	Y	CGATGATGTTACTGTCAATTCCCTTCCAACTCCAT[C/T]ATCTAGCTTCCTGAAGTCATTTGATAATGACTATC	TACAATGACAGTTAAGGGAAGGTTGAGGTA
AX-89779411	Affx-88818944	T/C	LG1	19700291	SNP					TGCTATTTGGTTGACCAAGATCATTAAGGAAAATA[C/T]TAATGTCAAGTAAATAGACCAGGAGGGTTTTTAGT	AAACCAACTGGTTCTAGTAATTCCTTTTAT
AX-89779412	Affx-88818947	T/G	LG1	19702111	SNP	Y	Diploid	HK	Y	GAGCGCTTGTAACTTCACTAGACTTTTCAAGGCAT[G/T]TAAAGCTTTCCTTGCCTGAAAACAAAGTAATCTAA	GAACATTGAAGTGATCTGAAAAGTTCCGTA
AX-89779413	Affx-88818957	T/C	LG1	19723061	SNP					GAGGTTCATTATAGAACTGGCAAAGACGAAGACGT[C/T]CCCCGGAAACAGTGAGACACGGCTCGCATGACGAA	AGTAATATCTTGACCGTTTCTGCTTCTGCA
AX-89779414	Affx-88818958	T/C	LG1	19723199	SNP					GGTCCAAAGCAATAACAAGGCCATTAGAGACTAAC[C/T]AGTACAATGTTCCGTTGCAAGCAATGGCTACATGG	TTTCGTTATTGTTCCGGTAATCTCTGATTG
AX-89779415	Affx-88818970	T/C	LG1	19751656	SNP					CCTGACTGTGCAGCCCTTGGAATCAAAGTTGCAAA[C/T]TCGACTAGTACCTCTCCCGATGGAACAACAACTGA	GACACGTCGGGAACCTTAGTTTCAACGTTT
AX-89779416	Affx-88818980	T/C	LG1	19765060	SNP					AATCCCAGCAATGTCAATGACTACCCAGCAAGTGA[C/T]ACTGTTGTTTTATCCCCTGATGATCTCAAGGTTCG	GTCGTTACAGTTACTGATGGGTCGTTCACT
AX-89779417	Affx-88818983	A/G	LG1	19768235	SNP					TGTTTTAAAAGGGGATTTCTTAAGATTTATGAGAA[A/G]TCCTTTAAGAATCTCCAGTACTTCAACTGCCCTTG	ATTTTCCCCTAAAGAATTCTAAATACTCTT
AX-89779418	Affx-88818986	A/C	LG1	19769021	SNP					TGTACCCGCTTTCATATAACAGTGGTTTGTCATAC[A/C]CTCCTTCACAAGGATCAAGATGCATCCATCTGAAC	GGCGAAAGTATATTGTCACCAAACAGTATG
AX-89779419	Affx-88818988	T/C	LG1	19771551	SNP					TAAAAAGGGAAAGAACATCTACCATAAGAACTTGA[C/T]TGATGTAAGGCCGCACTCTCCCCTCAAATGCTCCA	TCCCTTTCTTGTAGATGGTATTCTTGAACT
AX-89779420	Affx-88819001	T/C	LG1	19802919	SNP					ATTGTTCGTAGTCCCACACCCAAAGATAATGTCTT[C/T]TAGGATCACAATGTTACCTGTAGTGGATTTCAACG	AGCATCAGGGTGTGGGTTTCTATTACAGAA
AX-89779421	Affx-88819006	T/G	LG1	19813762	SNP					GTTTACCTGCAAAGAGGGACAATTTCTTCTTCAAT[G/T]TCACGAGTCCAAAGATTCCACTCCATTTGTACAGC	GGACGTTTCTCCCTGTTAAAGAAGAAGTTA
AX-89779422	Affx-88810178	A/G	LG1	1982344	SNP					TCAGAGAATGGTTTCGTTAGAGCACCCATATCAAC[A/G]CCATAATAAGATTGTGTTTCATCTGTGAACCGATA	CTTACCAAAGCAATCTCGTGGGTATAGTTG
AX-89779423	Affx-88819009	T/C	LG1	19830405	SNP					ATGTGTTCCAATTTGATCGAGTTTCAGTTCGCAAT[C/T]AGGTCTTTCATGGTGGTCTATGGCACTATAGGAAC	AAGGTTAAACTAGCTCAAAGTCAAGCGTTA
AX-89779424	Affx-88819011	T/G	LG1	19835698	SNP					GTCATATGGCATAGGTTACCAGATGACTTTCTGCA[G/T]GTATAGCTTCCACAACTGCCCTGCCGCCGAAAAAC	TACCGTATCCAATGGTCTACTGAAAGACGT
AX-89779425	Affx-88819012	A/C	LG1	19836644	SNP					TGATGTATCGAAGAACGTTATTCCATTATCGAATG[A/C]ATGCTTGATGATTGATATGCCAACCTCTTCAGCTA	ATAGCTTCTTGCAATAAGGTAATAGCTTAC
AX-89779426	Affx-88819013	A/C	LG1	19839410	SNP					TTCCTCTGTCAAATTCATACTTGATCATTGATATG[A/C]CAAACTCTTCAGGCAGTGGCACACTATAGATTCCA	GACAGTTTAAGTATGAACTAGTAACTATAC
AX-89779427	Affx-88819017	T/C	LG1	19848323	SNP					GTCAAAAAGACAGAAGGCTTCCTGAAACTCAGCAA[C/T]CTGTTCTTCACTTAGAACCTCTCCCATATTGGCAC	TTTCTGTCTTCCGAAGGACTTTGAGTCGTT
AX-89779428	Affx-88819020	A/G	LG1	19856509	SNP					GGGCTTGAGTTCCCACCACCTTAGATGACCCATAA[A/G]CCGACAGGTCAGTACCTTGTGCTTTCTCTTTCTCA	ACTCAAGGGTGGTGGAATCTACTGGGTATT
AX-89779429	Affx-88819021	A/G	LG1	19857820	SNP					AACTCCTCAGTTGCAAGTTTCTCTAAGCCATAAGC[A/G]TCTTGAGGCTAGAAGAAAGGTAGAAAAAATAATCA	GAGTCAACGTTCAAAGAGATTCGGTATTCG
AX-89779430	Affx-88819023	A/G	LG1	19858414	SNP					TCAGTCATGTGCTCATTCTTCTTCCAGTCAGAAGC[A/G]ATAATGTAGTGACCCTCATTCTTCAATCGGCGGGC	GTACACGAGTAAGAAGAAGGTCAGTCTTCG
AX-89779431	Affx-88819027	A/G	LG1	19869587	SNP					GCATTGCCTACAATACGAAATAGATCTGCGGTTCC[A/G]ATAAGGCAAGCAACAAGTGGATCATCCAGAGAACT	CGGATGTTATGCTTTATCTAGACGCCAAGG
AX-89779432	Affx-88819029	A/G	LG1	19870120	SNP					CTCTAATAGAGAATCAGCTAGACGCTCAAGAAGAA[A/G]AAAACAGGCCCATCTGACTGAGCTCGAGACACAGG	TATCTCTTAGTCGATCTGCGAGTTCTTCTT
AX-89779433	Affx-88819030	T/C	LG1	19870522	SNP	Y	Polyploid	K	Y	GAGGAGACAGTGAAAAGACTAACCGGATCAAACCC[C/T]TTGTTTCATACTACGTCAGATGTGTCCTCAATCAG	CTGTCACTTTTCTGATTGGCCTAGTTTGGG
AX-89779434	Affx-88819031	T/C	LG1	19870665	SNP					CCATCACTATTTCCAACCTTCATCTAATAACTCTA[C/T]GCCAACTCATGATTTTAGAGGCAACAATGGTTTGG	TGATAAAGGTTGGAAGTAGATTATTGAGAT
AX-89779435	Affx-88819032	T/C	LG1	19871522	SNP					ACAGCATCCCACTTTTCAGCATGAGCATAAATGTT[C/T]GACAAAGCTACATAGTCTTCACTCTTTGGAGTTGC	TAGGGTGAAAAGTCGTACTCGTATTTACAA
AX-89779436	Affx-88819033	T/C	LG1	19871746	SNP					TTCATTCAAATGCCCACTTCGGCTAAGCAGATCGA[C/T]TATGCAACCGTAATGCTGCATCTGAGGCGTGACTC	AGTTTACGGGTGAAGCCGATTCGTCTAGCT
AX-89779437	Affx-88810179	A/G	LG1	1987920	SNP					AACTTTGATATGATGGAGGACAAGAAAGCCAACAT[A/G]ATAGCTGCTTCATCAGTGATCATCCTCATCATCTT	ACTATACTACCTCCTGTTCTTTCGGTTGTA
AX-89779438	Affx-88810180	T/C	LG1	1988073	SNP					GTGTTTGTATGGCTCCTAATCCGACATCACTACAA[C/T]TACAGGCGAAAACAGATGGAATCTCAGTACAAAAC	ACATACCGAGGATTAGGCTGTAGTGATGTT
AX-89779439	Affx-88819041	A/G	LG1	19885085	SNP					AACGCTCTTTTAGACATGTATGTGAAGTTCAATAA[A/G]CTGGAGACTGCCCAAAATATTTTTAATGCTTTAGA	AGAAAATCTGTACATACACTTCAAGTTATT
AX-89779440	Affx-88819043	T/G	LG1	19885482	SNP					CTGCTTTAATAGACATGTACTGCAAGGCTGGAAGC[G/T]TAGAAAGAGCATTCTTGGTTTTCAGGGAATTGACA	AATTATCTGTACATGACGTTCCGACCTTCG
AX-89779441	Affx-88819044	A/G	LG1	19885627	SNP					TCTGTTTTCTGAGATGCAGAGATTTCTATTGCCAA[A/G]CGGGGTGACTATTGTAGCCGTTCTGACAGGTTGTA	AAAGACTCTACGTCTCTAAAGATAACGGTT
AX-89779442	Affx-88819047	T/G	LG1	19886016	SNP					GGTGGAGCTCCTCGGATAAAATTAGAGAAATCATG[G/T]AAACCAAAGGAGTGAAGAAGACCGCAGGTTGCAGT	TCGAGGAGCCTATTTTAATCTCTTTAGTAC
AX-89779443	Affx-88819055	T/C	LG1	19890128	SNP					TGAATCACCTCTGGCAAATGGAAGTCGGAACCATA[C/T]GTTCGAAGATGTACTTCTTAATCCCACTTCCTCAA	GTGGAGACCGTTTACCTTCAGCCTTGGTAT
AX-89779444	Affx-88819059	A/G	LG1	19890423	SNP					TCAGAAACTTTCCTCCTTTTACCAGATCCTGAATT[A/G]GCTTCCACACCTTGCAGTGATGGGATCAGATTCAA	TTGAAAGGAGGAAAATGGTCTAGGACTTAA
AX-89779445	Affx-88810183	A/C	LG1	1989131	SNP					CCAAATGACCATTGTAGATTTCTTGACACTTGATG[A/C]AGAAGAATCACAGTCACAAATCAATGGTCATCACA	ACTGGTAACATCTAAAGAACTGTGAACTAC
AX-89779446	Affx-88819061	T/C	LG1	19891835	SNP					TAAAAACCTTCCAATAGATGCAAATAGGTGCAAAA[C/T]ACTTTTGCTTCTCAAGCTAATGAAAACTTCGGCTG	TGGAAGGTTATCTACGTTTATCCACGTTTT
AX-89779447	Affx-88819063	T/C	LG1	19892749	SNP					TCTGGTCCTGGATCAATTTTTATAGATGGACATAA[C/T]GATGAATCAGAAGTACCACTGTTTTTATCCAAATC	AGGACCTAGTTAAAAATATCTACCTGTATT
AX-89779448	Affx-88819065	T/C	LG1	19893274	SNP					GTAATTTCTTTTGGGATCGACACTTCTAGTAATTG[C/T]CTCCGCACAAGCATGTCCAGCTTTTTCAAAGCCGG	AAGAAAACCCTAGCTGTGAAGATCATTAAC
AX-89779449	Affx-88819067	T/G	LG1	19896454	SNP					TTAGCCAATGTATGCCCTAGAGAGGCTAAACTATA[G/T]GCTAAGAAATTGGTTTCGCGCCATACATGATGAAA	GTTACATACGGGATCTCTCCGATTTGATAT
AX-89779450	Affx-88819068	A/C	LG1	19897310	SNP					TGGATATCCATATGACCAAGTTTTTTACTCATGGC[A/C]AAAATAGGGTTTCCAGACTCATTCCGAACTACAAA	TAGGTATACTGGTTCAAAAAATGAGTACCG
AX-89779451	Affx-88819073	A/G	LG1	19907993	SNP					TTTTAATTTCTATTTGCAGCGCCGAGAGCGGTGGA[A/G]AAGTTCAAGAACAGAAGTTGAAGATGAAGCTGCTC	TAAAGATAAACGTCGCGGCTCTCGCCACCT
AX-89779452	Affx-88819074	T/C	LG1	19911734	SNP					AATGTCAAGATCAAAGTTAATTGTTGTCAATAGAA[C/T]AATCAACCCCCTTTGCTTTCTGAAAAATTCCTGCA	GTTCTAGTTTCAATTAACAACAGTTATCTT
AX-89779453	Affx-88819077	T/C	LG1	19916495	SNP					TACCATCTATACAATCCGCAAGATAACAACTGGGA[C/T]TTGCTAGCAGTAGGCGCCTTCTGCGCCACGTTCGA	AGATATGTTAGGCGTTCTATTGTTGACCCT
AX-89779454	Affx-88810185	A/C	LG1	1992340	SNP	Y	Polyploid	H	Y	TGATATGAAACAGGGTTTGATGTTGGAGAACTTTC[A/C]GAAGATGCTCCAGATGATATAGAGGGCTTGGATGC	ACTTTGTCCCAAACTACAACCTCTTGAAAG
AX-89779455	Affx-88819083	A/G	LG1	19990250	SNP					GTGCTTCCCATGATTTGCCATATTATGGATCAGCC[A/G]GAACTTCAGAAAGATGAAGGTCCTATAGGAGTAAT	AGGGTACTAAACGGTATAATACCTAGTCGG
AX-89779456	Affx-88819084	T/C	LG1	19990587	SNP					AAATTAGGTCTATAGTTGGTCAGATTAGGCCAGAC[C/T]GTCAAACGTTACTCTTTTCTGCTACAATGCCCCGA	TCCAGATATCAACCAGTCTAATCCGGTCTG
AX-89779457	Affx-88819085	T/C	LG1	19990886	SNP					CAGAAAGGTTTTAAAGCTGCAGCCATTCATGGTGA[C/T]AAGGACCAGGCTACTAGGGTGGATATTATGAACAA	TCCAAAATTTCGACGTCGGTAAGTACCACT
AX-89779458	Affx-88819088	T/C	LG1	19992192	SNP					GGTTTGGGTATTGGATATAATCCGGAATCCAACAG[C/T]TCTCCATCACCTGCTGTTACCAGTCGATCTGCCGC	CCCATAACCTATATTAGGCCTTAGGTTGTC
AX-89779459	Affx-88819094	T/G	LG1	19997116	SNP					CCAACACTGGTAATCTAGGTGAGGTCAAAAGAATA[G/T]GGGAATCCCTCAAGTTAGCTTTTCCGGATACCAAC	TGACCATTAGATCCACTCCAGTTTTCTTAT
AX-89779460	Affx-88819096	A/G	LG1	19997243	SNP					TTTGAAAGAATGCTTTGAGGAGTGGCAGTCTAATT[A/G]CTCCAGTTATGATATGAGGTTAGCAAACGTTGTTA	TTCTTACGAAACTCCTCACCGTCAGATTAA
AX-89779461	Affx-88819097	A/G	LG1	19997562	SNP					ATTGATAGTGCTGAGAACTTTTGCAAGATTCTGAA[A/G]CGTCTAAATTGTCTCAGTTCCAATGAGTATTGTTT	ATCACGACTCTTGAAAACGTTCTAAGACTT
AX-89779462	Affx-88819108	T/C	LG1	20007671	SNP					CATATCTGATGCACATGGAAAATTCATGTTCAAGT[C/T]GCTACCTTGCGGTAATTTTTAATTATATCATCTGC	GACTACGTGTACCTTTTAAGTACAAGTTCA
AX-89779463	Affx-88819110	A/C	LG1	20010074	SNP					CATATTGATGTTGTGGTCAAAAGTCCATTATTGAA[A/C]GTCAAATTTTCTCAGGTAAATAAGTATGTGGACAT	ACTACAACACCAGTTTTCAGGTAATAACTT
AX-89779464	Affx-88819112	T/C	LG1	20010786	SNP	Y	Polyploid	K	Y	TAATGGAGAAGATAATTGGTGCTGGAAGCAAAGCT[C/T]GATTGATGTGGATGTTGGTGTTGATGACGTAAAAG	CTCTTCTATTAACCACGACCTTCGTTTCGA
AX-89779465	Affx-88819115	A/G	LG1	20015302	SNP					TTTCAAACTTTTTCCAGGTGAAGGACTTACCCAAG[A/G]GTAAGCACCTTCTGCAACTCCGGTCTAGTCTTCCA	TTGAAAAAGGTCCACTTCCTGAATGGGTTC
AX-89779466	Affx-88819116	T/C	LG1	20015926	SNP					TGAGGAAGCCCATGTTGAGAAAAAAGACGTACTGA[C/T]CTGTTTGTGCCCGATAGATGTGCCTCGAGTGACTT	TTCGGGTACAACTCTTTTTTCTGCATGACT
AX-89779467	Affx-88819120	T/C	LG1	20027704	SNP					CATCGAAGAGAGACTGAGCTTTTACCCATACATTA[C/T]CCCTGCAGCCCATAAGAAGTCCATGGGCAACACCA	TTCTCTCTGACTCGAAAATGGGTATGTAAT
AX-89779468	Affx-88819121	T/C	LG1	20029074	SNP					TCCGCATACAAACCACCTTTTGAATACACATCAAT[C/T]AATGTTGAATATGTTAATAGATTTGGTGATACACG	TATGTTTGGTGGAAAACTTATGTGTAGTTA
AX-89779469	Affx-88810190	T/C	LG1	2004226	SNP					AATCAAAATGGACAATGCTCTTCTCGTGAAGATAT[C/T]CCATTCCAAAGGCTGCATCCATTGCTAATATCATC	TTTACCTGTTACGAGAAGAGCACTTCTATA
AX-89779470	Affx-88810191	T/C	LG1	2005081	SNP					GCCATTCACCATGTATTCTGTCACCGTTGCCAAAT[C/T]TGTCACTGGTCCATCTGTCACTACACCATAGAATG	AGTGGTACATAAGACAGTGGCAACGGTTTA
AX-89779471	Affx-88810192	T/C	LG1	2005143	SNP					CATAGAATGCCACAATGTTTGGATGGTGAAGTTGA[C/T]CTAATATGTGAGCTTCCTTCCAAAAGTCAGCAAGC	TTACGGTGTTACAAACCTACCACTTCAACT
AX-89779472	Affx-88810193	T/C	LG1	2005531	SNP					AACCAAGCTCTTTTATGAACTCAAGGTCAGAGTTT[C/T]TGATAGACTGAAAAGGTTGAACACACGACATTCAA	TCGAGAAAATACTTGAGTTCCAGTCTCAAA
AX-89779473	Affx-88810195	T/G	LG1	2006061	SNP					ATCCATGATATCCATCGGTTTTGATTGAGGTTTTA[G/T]CAAGGCGTCAGAAGTCACCACACAGCTAGCATGAG	ACTATAGGTAGCCAAAACTAACTCCAAAAT
AX-89779474	Affx-88819131	T/C	LG1	20064738	SNP					GTTCGAAGATCATTCCTTGCAAAGTCTCTCCTGGA[C/T]TAGATGGGACGATGACTGATCTCGCTGTGGTGAAA	TTCTAGTAAGGAACGTTTCAGAGAGGACCT
AX-89779475	Affx-88810197	T/G	LG1	2006590	SNP					AGATGCTGTAAAAGTCCAGGACCGTTCTGTTTACT[G/T]CCCTTCTGGGCACTATGTTGGACACCACTCAAGGA	GACATTTTCAGGTCCTGGCAAGACAAATGA
AX-89779476	Affx-88819136	T/C	LG1	20082369	SNP					CAATACTAGATCCTCATCATTTCACGAAACTACAG[C/T]AGACTATAGCTACCCATTTTCAGGCATGTTTGATT	GATCTAGGAGTAGTAAAGTGCTTTGATGTC
AX-89779477	Affx-88819140	A/G	LG1	20093258	SNP					ATTTTATCAACTGCAGCAGCTAGTTTCTGTAATTC[A/G]TCTGGGCAAATATCAGGGCAGTGAGTGAATCCAAA	TAGTTGACGTCGTCGATCAAAGACATTAAG
AX-89779478	Affx-88810203	A/C	LG1	2013331	SNP					ATCACAGGTTGGGCAGAGACAAGGGTTTATGGCTA[A/C]TGGGTCATACAGAGGCGACCATTGAATGGTGGCGT	TCCAACCCGTCTCTGTTCCCAAATACCGAT
AX-89779479	Affx-88819149	T/C	LG1	20140836	SNP					CTAACTTTCGGAATAGAAACATCTCCGAAAGAGAA[C/T]GTTTCGGTTGCGAGGATCCCCTCAGTTGATGAAGA	AAAGCCTTATCTTTGTAGAGGCTTTCTCTT
AX-89779480	Affx-88819152	T/C	LG1	20141302	SNP					TTCCAGAATCCACGTGTTTTAGAGTCACCTTGAAC[C/T]CACTTTGCATCTGTAAGCTGTGGTCGTGGAGATCA	CTTAGGTGCACAAAATCTCAGTGGAACTTG
AX-89779481	Affx-88810208	T/C	LG1	2015921	SNP					AGACGAAGGATCATGTTTTGCCAATGCTTAGCTTT[C/T]CCTGCATTGTGGCGTCCACAAATAATTTCTCAGCT	TTCCTAGTACAAAACGGTTACGAATCGAAA
AX-89779482	Affx-88819157	T/C	LG1	20167730	SNP					ACCTGGAGGCAGCAATTCGAACTGTTGTACAGATT[C/T]ATATGTATGAGACTCCAGGAGATATACTTGTTTTT	CTCCGTCGTTAAGCTTGACAACATGTCTAA
AX-89779483	Affx-88819158	T/G	LG1	20167828	SNP	Y	Polyploid	K	Y	GCATGCCGCAAAATCAACAAAGAAATTTCAAACCT[G/T]GGTGATCAGGTTGGTCCTGTGAAAGTGGTGCCCTT	GGCGTTTTAGTTGTTTCTTTAAAGTTTGGA
AX-89779484	Affx-88819159	T/C	LG1	20169133	SNP					ATAGATGAGGATCCATCGTGGTGCTATGAGAACTT[C/T]GTCAATCAGAGGGCATTGAAGTCTGCGGACAATGT	ACTCCTAGGTAGCACCACGATACTCTTGAA
AX-89779485	Affx-88819163	A/G	LG1	20174619	SNP					GAAATGCCATATACATTTTCCAAGTACTCGAGTGC[A/G]ACATACTCTCCTTGCGAGAGTTTAATCAGATTCTT	CGGTATATGTAAAAGGTTCATGAGCTCACG
AX-89779486	Affx-88819168	A/C	LG1	20181280	SNP					GTCACTTTCCAGTTTATCAAGTTCCTTTGCAGCAA[A/C]CTTACCAAGTTCCAAACTTGAATGCAAACCACAAG	AAAGGTCAAATAGTTCAAGGAAACGTCGTT
AX-89779487	Affx-88819169	T/C	LG1	20182136	SNP					AATTCCACATAACTCGAAATCAATGCATTCCAAGA[C/T]GACACATCCTTGGCCGAAATCTCATCAAACACACA	GTGTATTGAGCTTTAGTTACGTAAGGTTCT
AX-89779488	Affx-88819171	A/C	LG1	20185170	SNP					TCTTGTGGCGCCTGCAATGTGCCTTTCACTTGAAG[A/C]TCAATAGGAGCCTTGCATGGACCCTTAAAGCTTGC	ACCGCGGACGTTACACGGAAAGTGAACTTC
AX-89779489	Affx-88819178	A/G	LG1	20188508	SNP					GGACTCATAACAGGCCTACTTACTATTTGTACAGA[A/G]TGTCAAAAATCTTCTGCCTCCTGGGATTGAGCTGT	GTATTGTCCGGATGAATGATAAACATGTCT
AX-89779490	Affx-88819181	T/G	LG1	20197982	SNP					ATATTCCTCTTTACATTTAACCAAGGGACGAAAAT[G/T]AGGATTTTGTGGCATTATTCTGAACACGTCAAACG	GGAGAAATGTAAATTGGTTCCCTGCTTTTA
AX-89779491	Affx-88819184	T/C	LG1	20199970	SNP					AAATGATTTAGTGTTTAAGAATGTTTACCTCCCTG[C/T]GAGGCTTGTGAGCTTACGATCACCAACTTTCTAGG	TAAATCACAAATTCTTACAAATGGAGGGAC
AX-89779492	Affx-88819185	T/C	LG1	20200764	SNP					CTCCTTTTGAACAACATTTCCAGCAGAACCAATAA[C/T]TCTGTAATCTTCCTTACCTGCAACTCAACTGTTTA	AAACTTGTTGTAAAGGTCGTCTTGGTTATT
AX-89779493	Affx-88819190	A/G	LG1	20209895	SNP					CGTAATGTACCTTGCGCTTCTGATCTCGTTTACCA[A/G]CTCTTTCACCTGAAAACGCATGGAGAAACATAAGT	ACATGGAACGCGAAGACTAGAGCAAATGGT
AX-89779494	Affx-88810213	A/G	LG1	2021672	SNP					TTTTCTCAAAACACTTCTACAATGGCAGCCATAAC[A/G]AGCACTGAATCATCCGACTATGACAGTAGCTCTTC	AGTTTTGTGAAGATGTTACCGTCGGTATTG
AX-89779495	Affx-88819194	T/C	LG1	20227150	SNP					CCATATGTAGAGGAAGATGACTTAATTGCATCCAA[C/T]GAAGTAGACCTAGAATTAGATGATAGAGATATTCT	ACATCTCCTTCTACTGAATTAACGTAGGTT
AX-89779496	Affx-88819195	T/G	LG1	20227355	SNP					TATGTTTAAGAGCGTTCAGAGGTAAATCCCTTAAA[G/T]AAAGTGAGCCCAAATCTTCGCAGATAACTGGGTGT	AATTCTCGCAAGTCTCCATTTAGGGAATTT
AX-89779497	Affx-88819196	A/G	LG1	20227591	SNP					GGTGTTCGACCTTCCAAAAACATTCATGCTATACT[A/G]ACCGAAAAAGGTGGATACGCCAATTTGGGATACAC	AGCTGGAAGGTTTTTGTAAGTACGATATGA
AX-89779498	Affx-88819199	T/C	LG1	20229599	SNP					GTAGTAATTTGTCTACAAATTTGTCAGGACAAATA[C/T]TTCATAATGTAAGTTTTGAAATTTTAAGGTTATGA	TTAAACAGATGTTTAAACAGTCCTGTTTAT
AX-89779499	Affx-88819200	A/C	LG1	20230774	SNP					TGACAAAATATTGCCAGGACTCGATGAAATCATAT[A/C]TGGAGTGGTTGGTGCACTAATGTTGAGCATCTTTA	TTTATAACGGTCCTGAGCTACTTTAGTATA
AX-89779500	Affx-88810215	T/C	LG1	2023361	SNP					CATGATCATTTGCATAAGATTAGGACTAGTAGTAA[C/T]AGTAGAGGTCATAATTTACCTAAGTTGAGCAAGAA	AGTAAACGTATTCTAATCCTGATCATCATT
AX-89779501	Affx-88819213	A/G	LG1	20380436	SNP					TTGTAGCTGTTCCATCAAAATGTTCTGAAAGCTCA[A/G]GAGAGACGCATCCATCGAAGCTTGAAACGAAGCTT	CGACAAGGTAGTTTTACAAGACTTTCGAGT
AX-89779502	Affx-88819215	A/G	LG1	20383279	SNP					AGATGAAATACACGCTGTTCAAAATAATAAGAAGG[A/G]TGATGAAGAGTCAGAGTCAGAACTAACACGCACTG	TTTATGTGCGACAAGTTTTATTATTCTTCC
AX-89779503	Affx-88819220	T/G	LG1	20392733	SNP					TATAAGGCTGGTAAGAGGGATAAGATTGTTGGTAC[G/T]GCTGTGTTGGTACACCATACTATGCCACCAAGCAT	CCGACCATTCTCCCTATTCTAACAACCATG
AX-89779504	Affx-88819221	A/G	LG1	20393092	SNP					ACTTGTAATACTTTGGGTGACCATTTAAGGCTCCC[A/G]ACACATAGTAGAATCTTAAGTGGACGTAGCCTTGC	ATTATGAAACCCACTGGTAAATTCCGAGGG
AX-89779505	Affx-88819222	T/C	LG1	20393478	SNP					GAGATGCTATCTGTTGGGCATCAAACGCTAGAATT[C/T]TGGCTCGGAGATTAGAGAAGTTGGATAGAGTACTC	CGATAGACAACCCGTAGTTTGCGATCTTAA
AX-89779506	Affx-88819229	A/C	LG1	20445989	SNP					TGTTCGACCGGCGTAGTTTCTGATATCTTTATTGG[A/C]AGTACCCTTTTGCAGCAACAGCTTGATCATGTACT	CTGGCCGCATCAAAGACTATAGAAATAACC
AX-89779507	Affx-88819245	A/C	LG1	20558433	SNP					ACCCCATTTTAAATTTAGGTAGAGCGAGAACCATT[A/C]TTGTATCGTCTGTCTGACTCTATGAGTTTAAAGAG	TAAAATTTAAATCCATCTCGCTCTTGGTAA
AX-89779508	Affx-88819247	T/C	LG1	20559117	SNP	Y	Polyploid			GAGACTTCATCAGAAGCAGTAGTATCTGTATCTGG[C/T]ATCATCAATAAGTACTTTTTGAATCTCAGTGAAGA	AAGTAGTCTTCGTCATCATAGACATAGACC
AX-89779509	Affx-88810221	A/G	LG1	2056596	SNP					AGATTGGTGGTGTGTTAAACGAAAATGGATCTTGC[A/G]GAGGTAGTAATATTGGAGATGGTTCATCAACAGTT	CCACCACACAATTTGCTTTTACCTAGAACG
AX-89779510	Affx-88819251	A/G	LG1	20576578	SNP					GAAAAATGGCAAGGATAAGCCACTAGTTGCAACTC[A/G]GTTACATGGTACAAAGCGGGCTACTTCAGTTTCAG	TACCGTTCCTATTCGGTGATCAACGTTGAG
AX-89779511	Affx-88819255	A/G	LG1	20579876	SNP					ATTAAAATCAAGGTGCATCAATCAACTAGGAATAA[A/G]GATCCCTTGGAAGACCCTGTCATCGCTAAAGGTGA	TTAGTTCCACGTAGTTAGTTGATCCTTATT
AX-89779512	Affx-88819262	T/C	LG1	20617582	SNP	Y	Polyploid	K	Y	TGCTCACTCATGGAGAATGTTGAAGAATTAGTAGC[C/T]ACTGTGCAGCCGAGTATCTTCCATTCCACTCGGAA	TGAGTACCTCTTACAACTTCTTAATCATCG
AX-89779513	Affx-88819266	T/C	LG1	20621909	SNP	Y	Polyploid	K	Y	GTTTAAGCAATATATACCTGGAGCTTTCTGAGAAG[C/T]TTATCTAGCTTCTCATTTTGTTTCTCAATCTCTTG	TCGTTATATATGGACCTCGAAAGACTCTTC
AX-89779514	Affx-88810227	A/G	LG1	2064322	SNP					CTGATCCCTCAACATATGGATGCAACAGAACAGAA[A/G]TCTTGGCAGGGGACTGGTTTTGCAACTGTGGAGCT	GGGAGTTGTATACCTACGTTGTCTTGTCTT
AX-89779515	Affx-88819270	A/G	LG1	20657932	SNP					AGAAGAATATAAAGAAGAAAAAGCACAAGCTAAAA[A/G]GAGAAAACGAAGATGAAGAAGAGAAAAGAAAGGTT	TTATATTTCTTCTTTTTCGTGTTCGATTTT
AX-89779516	Affx-88819272	T/C	LG1	20660745	SNP					TCCGGAAGTGGGTGTGAAATGAATGATGCTGGCTT[C/T]GAGAAAACTGATTGCCTAATTAGGCCCTCCTCGCC	TTCACCCACACTTTACTTACTACGACCGAA
AX-89779517	Affx-88819278	T/C	LG1	20678717	SNP					GACGAATCAGACAACCATAGATGAAGAGCTCCCAA[C/T]TAGTCACGTGCGGCGTGGAAGGTCGACGAGTCGGT	TAGTCTGTTGGTATCTACTTCTCGAGGGTT
AX-89779518	Affx-88819281	A/G	LG1	20690076	SNP					TTTGGACAGGAGTGTTTAGACAGGCTTTCAATTTC[A/G]GTGGGTGGCAATACCATTATACCTGTTGCTTCCGA	TGTCCTCACAAATCTGTCCGAAAGTTAAAG
AX-89779519	Affx-88819298	T/C	LG1	20729824	SNP					ATTCCATGACATAGCTGTGTGGAAGCTTCAAGTTC[C/T]GCTTGATTGCATCTCTTAAAGCCATTACAGCCTGG	TACTGTATCGACACACCTTCGAAGTTCAAG
AX-89779520	Affx-88810235	A/G	LG1	2074250	SNP					TCTAGCTGTAGAAATGCAGGCGAAGAGAAACACAT[A/G]GGCCATGCCTCACCCTGCACCAGAAACCAAAGACT	GACATCTTTACGTCCGCTTCTCTTTGTGTA
AX-89779521	Affx-88810236	A/G	LG1	2074454	SNP					TTAGCTTCTGCTGGTAAAAACCAGCTGTTAAAGTT[A/G]CATCAGCAGCAAGCACCCCAATCCTCACATTACTC	AAGACGACCATTTTTGGTCGACAATTTCAA
AX-89779522	Affx-88819304	T/C	LG1	20750229	SNP					CAAACACCAGATGGAGAAAAGCAACACACTCAAGA[C/T]CCCCTACTCTCCCAAGTTCACTTCAAGAAAACTAC	TGGTCTACCTCTTTTCGTTGTGTGAGTTCT
AX-89779523	Affx-88810238	A/C	LG1	2080389	SNP					TTTATTCTCCAAAATTTGCAGATTTACATTTGACC[A/C]AACCGCCAAGTTAGGTTTAGATGTGGCTTCATGCC	AGAGGTTTTAAACGTCTAAATGTAAACTGG
AX-89779524	Affx-88810239	A/C	LG1	2081116	SNP					TTGAAAAGTTGAGATATATTCCCAACATGAAGAAA[A/C]ACATTGGCATGGTAAGAGCAAGTTATCAAGGGCAG	TTCAACTCTATATAAGGGTTGTACTTCTTT
AX-89779525	Affx-88819316	T/C	LG1	20817485	SNP					GTCTCTTTCTTTTACTCTTAATCTAGTCTTATTCT[C/T]TCAAAACTCTCAACCAATCTACCCCATACCTCTTA	AAAGAAAATGAGAATTAGATCAGAATAAGA
AX-89779526	Affx-88819317	A/C	LG1	20819383	SNP					GCAGAACATGAAACGTGAGAGACAGTGGGAACATT[A/C]TAATGTAAATGAAACATCAAATGGTAAATCAGATG	TGTACTTTGCACTCTCTGTCACCCTTGTAA
AX-89779527	Affx-88810243	T/C	LG1	2083921	SNP					AGCCCTGAGTACTTTCCCACACTAGATGGAGAGCA[C/T]TGGGAACTAAATAAGGAGTGGCATGATTATGACAA	ACTCATGAAAGGGTGTGATCTACCTCTCGT
AX-89779528	Affx-88810244	A/G	LG1	2084526	SNP	Y	Polyploid	H		GAGATCATCTAAAGAGGATTTAACTGTCTTTACAG[A/G]ACCCAAGTCCCTTGCTCAGATTAAAGAAGAGAAGA	GTAGATTTCTCCTAAATTGACAGAAATGTC
AX-89779529	Affx-88809282	T/G	LG1	242086	SNP					CTTCCTATGCAATTGGGCTCTTTATGATTTCAAAA[G/T]CCCCATGGTATCTACTCCCTCTGGCATGGGCATGG	ATACGTTAACCCGAGAAATACTAAAGTTTT
AX-89779530	Affx-88819323	T/C	LG1	20846177	SNP					CACCCAAAAGATTCATGATCTTATTGGAATCCACA[C/T]TGATGTTCCGGCACCGGATATGGGCACCGGTCCAC	TTTTCTAAGTACTAGAATAACCTTAGGTGT
AX-89779531	Affx-88810245	A/G	LG1	2084660	SNP					ACTTCCAGGGCCCTAAACCTTTCACTGAAATACTA[A/G]AAGAGAAGAGGAAGATAGCTGACAGGAGTGGTTCT	GTCCCGGGATTTGGAAAGTGACTTTATGAT
AX-89779532	Affx-88819330	T/G	LG1	20852067	SNP					GCATCCATGATTAGAGCCCACAGATTTGCTGCAGA[G/T]GCTACAGAGCTAATATACAATCCATCTTCATTACC	GTACTAATCTCGGGTGTCTAAACGACGTCT
AX-89779533	Affx-88819331	A/G	LG1	20852120	SNP					CAATCCATCTTCATTACCCTTGTCAACATGTTGGC[A/G]CAGCCTTGAATCTGCCACATTATAGTGATATCTGC	GTAGAAGTAATGGGAACAGTTGTACAACCG
AX-89779534	Affx-88819336	A/C	LG1	20862745	SNP					AAGATGTAATGTTGAATATGACCCTGGTTTTGAGA[A/C]ATCTTATCCATTCTTGTTTCTAGGAAGGCCTGAAT	CATTACAACTTATACTGGGACCAAAACTCT
AX-89779535	Affx-88819349	A/G	LG1	20909503	SNP					TCCCTGAGAACAAACCATCCTTGAGAGACACATCA[A/G]CTCCTCCACGCTCATGACTCCAAAGTTTCCGATTG	CTCTTGTTTGGTAGGAACTCTCTGTGTAGT
AX-89779536	Affx-88810247	A/C	LG1	2091130	SNP					TTTTTGAGGTTGTAAGCCATGTGTTTGGGGCTAAA[A/C]TTCTCCAAACTGTCGTAGGTTCTTCTGGCGCTGCG	CTCCAACATTCGGTACACAAACCCCGATTT
AX-89779537	Affx-88810248	T/C	LG1	2091503	SNP					TGGGTTTGTACGAGGACATGAAACCCTTCTTCTGC[C/T]TCTTGTCATGGTCATGAAAGGGGGTGTTCATTTCT	AACATGCTCCTGTACTTTGGGAAGAAGACG
AX-89779538	Affx-88810249	T/C	LG1	2097032	SNP					ATAACATTTTCAACTCTGGAAGCTTCCAACCATCA[C/T]TTTCCTGTAGTTCCTTAATAGATGAATATGAACCC	TAAAAGTTGAGACCTTCGAAGGTTGGTAGT
AX-89779539	Affx-88810252	A/G	LG1	2098094	SNP					CTTGTGTAACAGAAGATGATTATATTCAAAACCAC[A/G]CCCACCATCCCAATGTACAACGGCAATCTACAAGA	CATTGTCTTCTACTAATATAAGTTTTGGTG
AX-89779540	Affx-88810260	A/G	LG1	2118013	SNP					TGAGAATCATTATGGTTCAGGTAGTTATGGTTATG[A/G]TGATTCTTCTGTGGGTGTGGATATGGCTGCTGCTA	TAGTAATACCAAGTCCATCAATACCAATAC
AX-89779541	Affx-88810261	A/G	LG1	2118965	SNP					TCCTTCACTTTCAAATATGCTACAAAGAGCATGAA[A/G]TATGTGTTTGTATTGTCTCCCATTGACCTGCATTT	GTGAAAGTTTATACGATGTTTCTCGTACTT
AX-89779542	Affx-88810263	A/G	LG1	2121661	SNP					GCTGCAATTCCAGCTACACTCCCAAGTTCATCTTT[A/G]GTAACCTTTTGGGGTGCAGCCTGGGTTCCTGTTAT	TTAAGGTCGATGTGAGGGTTCAAGTAGAAA
AX-89779543	Affx-88810264	T/C	LG1	2122044	SNP					TCTGCAACCTATTTTTGTCTTGCTTTTCAACACGA[C/T]TCTTTTTAGCTTCTCGTCTTTTAGCAAAAGGATCC	TTGGATAAAAACAGAACGAAAAGTTGTGCT
AX-89779544	Affx-88810266	A/G	LG1	2123943	SNP	Y	Polyploid			GAAACCAAAATCCCTAGACTCCATGAAATCACAGT[A/G]ACTCGATCACAATCTCCAGAAACCGATCACGACCC	GTTTTAGGGATCTGAGGTACTTTAGTGTCA
AX-89779545	Affx-88809261	T/C	LG1	213653	SNP					TGCTCTGCCATCTTCCACAAGTGATGACTACTAGC[C/T]AGGACTTTTGAAGGAATTATACGGCTGAAAACAAC	ACGGTAGAAGGTGTTCACTACTGATGATCG
AX-89779546	Affx-88810270	T/C	LG1	2139674	SNP					GACCCTTCGATTCCTTCAATTCTTTCACTTCAAGG[C/T]CCAATTCATCCAATCTCAAAAGTAACTTCGCGGTA	AAGCTAAGGAAGTTAAGAAAGTGAAGTTCC
AX-89779547	Affx-88810272	T/C	LG1	2140992	SNP					TAGTACGGAAAGAAATGTGATCGAGTCAGGTTTCA[C/T]CCCTTCTTTATCCATCTGGTAGAACAATTCGACCA	GCCTTTCTTTACACTAGCTCAGTCCAAAGT
AX-89779548	Affx-88810273	A/G	LG1	2142309	SNP					AACTATATCAGTGTAACACATACCATCAAAGATAC[A/G]CATTGCACTATCAAACCTCCCAGCCTTATTGTACA	ATAGTCACATTGTGTATGGTAGTTTCTATG
AX-89779549	Affx-88810282	T/C	LG1	2181849	SNP					GCTGTATAGTGTACAAAAGTCAGATGTATTCTGGG[C/T]ACCAGAGAAAAGGAGTGTTCCAAGTGCATATAAGC	TATCACATGTTTTCAGTCTACATAAGACCC
AX-89779550	Affx-88810283	A/C	LG1	2182696	SNP					AGGTTATTTCCACACAGTCATCTGTAATGCTGAGG[A/C]GTTTCGAAACACTACTGTGAGCCATGATCTTCACT	TAAAGGTGTGTCAGTAGACATTACGACTCC
AX-89779551	Affx-88810285	A/G	LG1	2194777	SNP					ATTGTTGCTGCAATTTGTTCCCTGTAGCCTCCGAA[A/G]TCGTCGGACCGAGCTCAAGTTCAGTCCAAAGAAGT	ACGACGTTAAACAAGGGACATCGGAGGCTT
AX-89779552	Affx-88810290	T/C	LG1	2198919	SNP					TTGTGGACATTTGTGAACTTTGCTGGAGAGGACCA[C/T]ACAAATTTTCAAACCCTTGTGGCTTTCTTGAATAT	CTGTAAACACTTGAAACGACCTCTCCTGGT
AX-89779553	Affx-88810291	A/G	LG1	2199559	SNP					GAAATAATTGGTTTCCTGATATTGAGCCTTTATTT[A/G]AGCTTCTTGGTTATGAGAATGTGCCTCCTTATCTA	TTAACCAAAGGACTATAACTCGGAAATAAA
AX-89779554	Affx-88810292	A/C	LG1	2203280	SNP					ATGTGTCTAATATGAAGTTCCTTTATCATTGCAGC[A/C]CCTAGATACGATTGTGGTTGCCCCACTTCCTAAAA	AGATTATACTTCAAGGAAATAGTAACGTCG
AX-89779555	Affx-88810293	T/C	LG1	2203760	SNP					AATTGAACTTCATGTTGGTGATGTCAATAAATCCA[C/T]TCACCTAGAAACATCTCGCAGCATCCTTGCGCATC	TTGAAGTACAACCACTACAGTTATTTAGGT
AX-89779556	Affx-88810297	T/G	LG1	2205545	SNP					TCTTAGACAAGAATCATCAGAAGCTTTAAGGAGAC[G/T]GTATGATGCTTGTCTGAGATTGGTGTTGTTCATGT	CTGTTCTTAGTAGTCTTCGAAATTCCTCTG
AX-89779557	Affx-88810299	A/G	LG1	2206525	SNP	Y	Polyploid	H	Y	AAGATCTTGTCTTACAAACATCAGCAGCTTATCTT[A/G]TCAGGTGCTTGTTCAATCATCTAAGTCCACTTGTC	GAACAGAATGTTTGTAGTCGTCGAATAGAA
AX-89779558	Affx-88809267	T/C	LG1	221075	SNP					GCTCATATATGATATCACAGAAATGAAGCTGTAGA[C/T]CAAGAATCAAAACAAGTATTAGAGCAGAATTTAAG	ATATACTATAGTGTCTTTACTTCGACATCT
AX-89779559	Affx-88809268	T/C	LG1	221232	SNP					CAATTCCAAATATAAAAACTGATCTTGATACATCT[C/T]TCCACATTACTAAATCCACTGCAACAACAACAACA	GGTTTATATTTTTGACTAGAACTATGTAGA
AX-89779560	Affx-88810304	T/G	LG1	2213970	SNP	Y	Polyploid	HK	Y	CCATGACCAGGGCCACATTTAATATATGAGATGGC[G/T]ATATTGGATATATGGTCTCCAATTGATATGCAATC	TGGTCCCGGTGTAAATTATATACTCTACCG
AX-89779561	Affx-88810305	A/G	LG1	2214294	SNP					GTGAATATCTCTAAGCCAGATATTCTTGCATGACA[A/G]AACCTTCAAAGCCTGCACATTATAACCACATTTAT	ATAGAGATTCGGTCTATAAGAACGTACTGT
AX-89779562	Affx-88809269	A/G	LG1	221518	SNP					GAGAAGAAGAACTTACATGATGTATGTTTAGGGAC[A/G]TATGAGTAGACTGCTGCACGTCTCATAACAGGAGA	CTTCTTGAATGTACTACATACAAATCCCTG
AX-89779563	Affx-88810311	T/C	LG1	2222020	SNP					GAAATTGTATGGCCAACTTTTAACTTCTTCAAGCA[C/T]TTGATCTTTGGCATTGTTCCATAATGTACTGATCA	ACATACCGGTTGAAAATTGAAGAAGTTCGT
AX-89779564	Affx-88809271	A/G	LG1	222302	SNP					CAATCTTTGTCTTCCTACTCCCAACAGGGCTTGAA[A/G]CAACACCATTTTGACTCTCCTTGCTTCCCTCAGAT	AAACAGAAGGATGAGGGTTGTCCCGAACTT
AX-89779565	Affx-88810312	T/C	LG1	2224044	SNP					TTCGGGTTTATGCTTTCGAGCCGGTTTTGGAGAAT[C/T]TGCAGAGGATTTGTGATGGGATTTACTTGAATCGT	CAAATACGAAAGCTCGGCCAAAACCTCTTA
AX-89779566	Affx-88810315	T/C	LG1	2224875	SNP					AAGTCTAATGAGGAGATAGCAGTTCAAGTAAGGAC[C/T]GTCCCTCTCGATGATGTAATTCCAGAATCTGAACC	ATTACTCCTCTATCGTCAAGTTCATTCCTG
AX-89779567	Affx-88810325	T/C	LG1	2238774	SNP					GTAGCTGTGAAGTTGTACAGGCGGTACCTGAAAAA[C/T]AAGCAGTCCGTTTGGCCAATGGTATGTGCCCCTGC	ACACTTCAACATGTCCGCCATGGACTTTTT
AX-89779568	Affx-88810327	T/C	LG1	2239310	SNP					AACAGAATCACGAGCAGCCAATGCAACTATATCAG[C/T]ACATGAAACAATTCCAGGGCACGAGGCCTCTAGTT	TTAGTGCTCGTCGGTTACGTTGATATAGTC
AX-89779569	Affx-88810328	T/G	LG1	2241470	SNP					GGGCATTGGTAGGAGATCCAAGAGATCCAAGCATA[G/T]GCCTTCACTGGGAATTGAGAGTTCGGGTTCCGAAG	AACCATCCTCTAGGTTCTCTAGGTTCGTAT
AX-89779570	Affx-88810329	A/G	LG1	2242015	SNP					AACGCTGATATAGTGCTTTTCATGTACAAGCTCTC[A/G]ATGTACTCTATCTCTGCAAGTTCCTTGTTCACTCT	ACTATATCACGAAAAGTACATGTTCGAGAG
AX-89779571	Affx-88810330	A/G	LG1	2248447	SNP					ATCTTACGCGCAAAGCTGATGAAATGTAGCAATGT[A/G]CTGTCTCCATCCATGACGTGCTTGAGGCTGGACAA	TGCGCGTTTCGACTACTTTACATCGTTACA
AX-89779572	Affx-88810342	A/G	LG1	2255676	SNP					AAGAACTGTCACTAAAGATTGTTAGCAAAATTGAA[A/G]CTGGAGAAAGATTTACTGTCTACATTGTCATGCCT	GACAGTGATTTCTAACAATCGTTTTAACTT
AX-89779573	Affx-88810345	T/G	LG1	2255816	SNP					GAGATGATGTACAAGGACATAACACAAGCTCTCAA[G/T]AACAAGAGCCTTGATGCAAATCCGAAGGAGTATTT	CTACATGTTCCTGTATTGTGTTCGAGAGTT
AX-89779574	Affx-88810348	T/C	LG1	2256362	SNP					AATGTGTGACAAAGGTGAACCAGATTGCCGAAAAG[C/T]TATGGAAACTATATACAAGTGAAACCTTAGAGGGT	CACTGTTTCCACTTGGTCTAACGGCTTTTC
AX-89779575	Affx-88810354	A/G	LG1	2276850	SNP					AATGGACTGCTTGCTTTTTCCAAAGCAGTAGGATC[A/G]CTTGAGAGCCTGCAACTGGAGGAGTGTAACAGGGT	TGACGAACGAAAAAGGTTTCGTCATCCTAG
AX-89779576	Affx-88810355	T/C	LG1	2276906	SNP					GGAGTGTAACAGGGTTACCCAATCAGGGATTATTG[C/T]TGCCTTGTCAAATTGTGGAGCAAAGCTGAGGTCTC	CATTGTCCCAATGGGTTAGTCCCTAATAAC
AX-89779577	Affx-88810356	T/C	LG1	2281516	SNP					ATGGCCTTGCACATCTTACACATCTCTTTTACAAC[C/T]CTGCGTACCACCTCATTGTCATCCTTGTTATCCTT	GAACGTGTAGAATGTGTAGAGAAAATGTTG
AX-89779578	Affx-88810358	T/C	LG1	2288067	SNP					ACACTTGTGGTTCCTCCACACCACAAGAGGAACAA[C/T]CTCAAGGCCACACCATTTCACTATGAGGGAGATGA	ACACCAAGGAGGTGTGGTGTTCTCCTTGTT
AX-89779579	Affx-88810548	A/G	LG1	2568388	SNP					CAAGATGAAGGGAATATGCCAACACATGATGAGGA[A/G]AAGATGCTTAGTCTAACCCAGTTTGAAGAAAAGAC	ACTTCCCTTATACGGTTGTGTACTACTCCT
AX-89779580	Affx-88810549	A/G	LG1	2568736	SNP					CAGTGCAAACAGAGTTTTGCATATAGTACTGGTTC[A/G]AAAGTAGCTGGTACCAGCCACCTCAAACGCCACAT	GTTTGTCTCAAAACGTATATCATGACCAAG
AX-89779581	Affx-88810551	T/C	LG1	2569063	SNP					TTTAACATGGTGAGCTTCAATACTGTCCAAGGTGA[C/T]TGTGTTGCAACTTACCTAACGGAAAAGCAAAACCT	GTACCACTCGAAGTTATGACAGGTTCCACT
AX-89779582	Affx-88810553	A/G	LG1	2569320	SNP					TGTCGCTGTTTGCCTTCATGACTGGAGTTTGGAAA[A/G]CAAGTTGTTTTCCATCACCTATGATCACCCAGTGA	GACAAACGGAAGTACTGACCTCAAACCTTT
AX-89779583	Affx-88810557	A/G	LG1	2570113	SNP					CATGAGCTCTTTCATGAATATTTGACACTGCCTTT[A/G]CCGCTCACACCAGCTTATGCGGAAGAAGGAAATGC	CGAGAAAGTACTTATAAACTGTGACGGAAA
AX-89779584	Affx-88810558	A/G	LG1	2570514	SNP					AGCTGTTATATGTGCAAAAGATTGGATGCAGTATG[A/G]ATCAGCCCAAGTCTCAGATACCGTTGTCAGGATGG	AATATACACGTTTTCTAACCTACGTCATAC
AX-89779585	Affx-88810559	A/C	LG1	2571808	SNP					CTGTGTACTTATTCATGTTCCATATCTTCAACAGA[A/C]TCAACCCATCCCGGGCCGGGTCAGTGAACAAGCAG	ATGAATAAGTACAAGGTATAGAAGTTGTCT
AX-89779586	Affx-88809300	A/G	LG1	257710	SNP					TTATCAGTCTGAGAGTTCTTAGGCTCAGTCAAAAT[A/G]GGTTTGAAATGGGCATTCCTTCAGGGATTGTGGGC	TCAGACTCTCAAGAATCCGAGTCAGTTTTA
AX-89779587	Affx-88810561	A/C	LG1	2583728	SNP	Y	Polyploid			CTGAAAATTCCTGAGAAAACATTTTCAGATCACGA[A/C]TCACAAGTTCAGATTGCTTCCCAGGTACTTATAAA	TTAAGGACTCTTTTGTAAAAGTCTAGTGCT
AX-89779588	Affx-88810562	A/G	LG1	2586345	SNP					AATTCATGTGAAAGTTGCAGGTTATATTCTGAATT[A/G]GCGCTATTCATCAGGTCCCTTCACTTGAAGCAGGA	TACACTTTCAACGTCCAATATAAGACTTAA
AX-89779589	Affx-88810565	A/G	LG1	2591591	SNP					GTGTGAGTTGTATGAATCAGGGAGACAATGGAAGC[A/G]GTGTGTCGCAGCAACCTCCAAACACAGTGGCCAAG	TCAACATACTTAGTCCCTCTGTTACCTTCG
AX-89779590	Affx-88809305	A/G	LG1	259595	SNP					TCTGGTGAGTTGGGTCAGAGGATTGGTTAGGAAGA[A/G]CAAAGTGTCCAGCGCTATTGATCCGAAAATTCGTG	ACTCAACCCAGTCTCCTAACCAATCCTTCT
AX-89779591	Affx-88810577	A/G	LG1	2611410	SNP					CAAAAACAACGCATAAGTACGGATCCAGGTTGAAT[A/G]ATCCCATGCTGCAAAGTGAAATGGTCAGCCTTTGA	TGTTGCGTATTCATGCCTAGGTCCAACTTA
AX-89779592	Affx-88810578	A/G	LG1	2611984	SNP					CCCGAGGTCTTGTTGCAGAAACAGCAGAGAAAATA[A/G]CTTCAAAAAGAAAAAACACAAGAGATAGTCTCCGA	CCAGAACAACGTCTTTGTCGTCTCTTTTAT
AX-89779593	Affx-88810581	T/C	LG1	2616953	SNP					TGAAGAAACAAGATTGCAGGTGGAATCCTAATATC[C/T]CTTGCCGCATCTTTACCAGAATCCCTCTTCTTCTT	TTTGTTCTAACGTCCACCTTAGGATTATAG
AX-89779594	Affx-88810582	T/C	LG1	2619414	SNP					ACCTCTCCCTTGAGGACGTCTCATGCAAGTAAGAA[C/T]GTGATAGAAATGCTGCAAAATAAAGACGCCAGCTC	AGGGAACTCCTGCAGAGTACGTTCATTCTT
AX-89779595	Affx-88810583	T/C	LG1	2620388	SNP					GCTGTTGGAGTACTTTACTTCATGAGTGCGTGCAT[C/T]TGAGACAACTGAAATGACTGTCTTGCAGGTTACTC	ACCTCATGAAATGAAGTACTCACGCACGTA
AX-89779596	Affx-88810587	T/C	LG1	2621026	SNP	Y	Polyploid			GCTTCGTCAACAGAGTAGTATTTACAAACGATACC[C/T]GAATCCATCTTCGGGTCCATTATCTAAAAAGTAAC	CAGTTGTCTCATCATAAATGTTTGCTATGG
AX-89779597	Affx-88810588	A/G	LG1	2622328	SNP					AACCAGTGTCGTATTTGCCCTAACATGGATTTGCA[A/G]GCAGATCATAAAAGAAAGAGAAAGAAAGAAAAGAA	CACAGCATAAACGGGATTGTACCTAAACGT
AX-89779598	Affx-88810592	A/G	LG1	2627084	SNP					ATGATCATCGGAACACATCCTGCTTGAAGCGATTC[A/G]ATAATCCTAGGACTCGCCACTTCCCAACCGCTAGG	GTAGCCTTGTGTAGGACGAACTTCGCTAAG
AX-89779599	Affx-88810603	A/G	LG1	2631695	SNP					ACACTAGAGAAATACTGAGATAGTTTCCAGACGAT[A/G]AAGGTGTGAAGATTAGGAGGAAGAACAGAAGACAA	TCTCTTTATGACTCTATCAAAGGTCTGCTA
AX-89779600	Affx-88810604	T/C	LG1	2633750	SNP					GTACCACTAGGGCACAAGCAAAACTTGCTATGTTC[C/T]ATTAGTGCGGTGTAGTTCATGCTTTCGGGAACAGT	TGATCCCGTGTTCGTTTTGAACGATACAAG
AX-89779601	Affx-88810609	A/G	LG1	2637363	SNP					TGACAAATGGTGCTCGAGAGAAGGCAGAACATAGA[A/G]CCAGATAAGAACACATAAAACGGCCATAGTGTCAC	TTACCACGAGCTCTCTTCCGTCTTGTATCT
AX-89779602	Affx-88810615	A/C	LG1	2641353	SNP					AGCATAACAATAGTCGGTTGAAAGTTGTTCAGATG[A/C]AGTAACATTCTGTTCCTCACTCCCACCCTTCTTAT	TTGTTATCAGCCAACTTTCAACAAGTCTAC
AX-89779603	Affx-88810617	A/G	LG1	2642125	SNP	Y	Polyploid			GCAGGCCATGAGTATAGGTGAATGTTCTTCAACCC[A/G]TTCTGACGACATCTTGCCCAGAGATGTTTATCTGC	GGTACTCATATCCACTTACAAGAAGTTGGG
AX-89779604	Affx-88810620	T/C	LG1	2644864	SNP					TTTGGGACCAAATGGTATACGAATGATGTAAGAAC[C/T]ACTGCTCTCTCCTGTCTCTTCCTCGAAACCTTCTG	CTGGTTTACCATATGCTTACTACATTCTTG
AX-89779605	Affx-88810624	A/G	LG1	2645506	SNP	Y	Polyploid			TTCCCCTTTTGCTGACTTATAAAAGTCTCCATTGC[A/G]TCAACTGAGTTAATCCTCGGCAGCCTGCCTCTGAC	GAAAACGACTGAATATTTTCAGAGGTAACG
AX-89779606	Affx-88809308	A/G	LG1	265687	SNP					GCCCATGAAATGATCCACTTGCTAGTTCCACCATT[A/G]GCAAAATAGATACGAGAGAGAAGGCTAGATGCAGG	ACTTTACTAGGTGAACGATCAAGGTGGTAA
AX-89779607	Affx-88809309	A/C	LG1	265771	SNP					ATGGCCGCACTGCTTAGAAGTAGAAGAATCCAATG[A/C]GAGATTGGCTTGCTTTTGTATTCTTCCCAAGCCAT	GCGTGACGAATCTTCATCTTCTTAGGTTAC
AX-89779608	Affx-88810631	T/G	LG1	2659919	SNP	Y	Polyploid			TTTGCCCCTGCTTTTATAAGAAAAGGAGAGAAGCT[G/T]CTCACAATGTTCTTGATGAGGACGTGAATTCAAGT	GGGACGAAAATATTCTTTTCCTCTCTTCGA
AX-89779609	Affx-88810632	T/C	LG1	2660812	SNP					ACTTTATCATAGGAACTCTTTGAGAATTTGCAAAC[C/T]GAATTCAGTAGCGAAGTCGAACTTCTGGCCAAAAT	TAGTATCCTTGAGAAACTCTTAAACGTTTG
AX-89779610	Affx-88810633	T/C	LG1	2661060	SNP					TAGTGTTGCTACACTGACAGGTCTACTTGGGAAAA[C/T]CCTGGAGTTCAATCAGCGACTTGAAATTGCCATTG	AACGATGTGACTGTCCAGATGAACCCTTTT
AX-89779611	Affx-88810639	T/C	LG1	2663369	SNP					ACCGAACAAAATAGGAGGTTCAGGTGGAGGAGACT[C/T]ATCAATTACAGGGAAACCATTATGCCCTGTGGTTC	TGTTTTATCCTCCAAGTCCACCTCCTCTGA
AX-89779612	Affx-88810641	T/G	LG1	2664301	SNP					TGTAAATTCGGAGAACTTTTGTTAATAGATAATTG[G/T]AGAAGCTCCCCAATATACCACCTACAAATGCAAGG	TAAGCCTCTTGAAAACAATTATCTATTAAC
AX-89779613	Affx-88810643	A/G	LG1	2664769	SNP					TACCAAGATGCCATCTCTTCAAGAGCAAACAGCAG[A/G]CCGCCAACAGGCGAACGGAAAGAGGCAGCAATCCC	TCTACGGTAGAGAAGTTCTCGTTTGTCGTC
AX-89779614	Affx-88810644	A/G	LG1	2664855	SNP					AGTAACAAGATCCCTACGGTCTCGATCATTCTTAA[A/G]GTATCGTAGCCACTTCCATGTTAAACCATACTTCT	GTTCTAGGGATGCCAGAGCTAGTAAGAATT
AX-89779615	Affx-88810646	A/G	LG1	2677813	SNP					TAGACGGGAGTTTAAGACAGCAACGTTGCTCGTAA[A/G]CAGACCCGCATCGGGAAGAGAGAGTCGTCTGACTC	CCCTCAAATTCTGTCGTTGCAACGAGCATT
AX-89779616	Affx-88810653	T/C	LG1	2685409	SNP					CTTGTCCGGTATGGGATACTGGTCACCACTTGACA[C/T]GTTGTAGTGTATATTGGAGATTCTATACTGCAAAG	GGCCATACCCTATGACCAGTGGTGAACTGT
AX-89779617	Affx-88810656	A/G	LG1	2685886	SNP					TATAGGTGTTGGAAGTAATTACCAAATGGAGAATA[A/G]CTGGAAAGTACTATTATATGAGCTGAGGCACGTCT	CACAACCTTCATTAATGGTTTACCTCTTAT
AX-89779618	Affx-88810657	A/G	LG1	2685955	SNP					CTGATGGCATACCAAAGAGGATTGCTACTTTTTGA[A/G]GTGTAATAAGGAGTAGCGAACCGCTGAAGATAGTT	CCGTATGGTTTCTCCTAACGATGAAAAACT
AX-89779619	Affx-88809310	A/G	LG1	268968	SNP					TATGTGGCTCTGCTCGGGTAACAACTGTGGATACA[A/G]TCTCATCCCACCATAAACGACGAAAGGGTCTACAA	CCGAGACGAGCCCATTGTTGACACCTATGT
AX-89779620	Affx-88810661	T/C	LG1	2693116	SNP					CTTCTTGTTGCTGTGAAAAGTATAGATGGTATCTT[C/T]ACCGGCAGATTGAACATCAAGACCTACAGAATGTA	ACAACGACACTTTTCATATCTACCATAGAA
AX-89779621	Affx-88810662	A/G	LG1	2693379	SNP					ACTGATCACTTGCAACAAGGCAACGGTATCTGTGT[A/G]CAGGGTGATTACAGCCAAAACTTAAAGGGATCTCC	AGTGAACGTTGTTCCGTTGCCATAGACACA
AX-89779622	Affx-88810665	A/C	LG1	2694092	SNP					CCGTCTGGTCCATCTGGAAGGGCTGAGGAAGAATG[A/C]GTCATAACAAGAATGGTGCTAAACCAAATTGTGCG	ACCAGGTAGACCTTCCCGACTCCTTCTTAC
AX-89779623	Affx-88810666	A/G	LG1	2695074	SNP					ACCACAGACTTGGATACCAGCTGAGAAAGAACCCA[A/G]TCTCTAAAACCCTGCATCCTTGCTGCAAAACATTC	TCTGAACCTATGGTCGACTCTTTCTTGGGT
AX-89779624	Affx-88810669	T/C	LG1	2700402	SNP					GTTTTCCCAAGGACAAGGATTCTCAAAGAAAAATC[C/T]AAATCAGGAGGGCCAGCTGCTTCTTGTTCTGCTGT	GGGTTCCTGTTCCTAAGAGTTTCTTTTTAG
AX-89779625	Affx-88809312	A/G	LG1	272934	SNP					TTTCGATCTATAGAACCATTGAGCATTAAAATAAA[A/G]TAGTCCATCAACGGCCTCAAACATCTCTGTAATTT	TAGATATCTTGGTAACTCGTAATTTTATTT
AX-89779626	Affx-88809313	T/G	LG1	273500	SNP					GAAAAGCTCAAGAATCGAGAAAACTAACCGGAATC[G/T]GCGGCTTAGTATATCGATGAGGCCATCTCCGGCGA	CGAGTTCTTAGCTCTTTTGATTGGCCTTAG
AX-89779627	Affx-88809314	A/C	LG1	273658	SNP					CTCTCTTTCACGTACTTCCTCGACTTCGGCTTAAT[A/C]TCCACCGCCATTGAAGCAATCTCACTACACTCCGA	AAAGTGCATGAAGGAGCTGAAGCCGAATTA
AX-89779628	Affx-88810685	T/G	LG1	2834037	SNP					TACAGCATACATTTCATATAAGGCTACCCACATTG[G/T]AATGTAGAGCTTTCACAGACCTGTACAAGAACTTG	GTATGTAAAGTATATTCCGATGGGTGTAAC
AX-89779629	Affx-88810689	T/C	LG1	2840970	SNP	Y	Polyploid			CATGTAGGATGGCAAGTGTTGAGATCAGTAATCAC[C/T]GTCACAAATATCACTTTCTTCTGAAGCCCTTGCCA	TCCTACCGTTCACAACTCTAGTCATTAGTG
AX-89779630	Affx-88810691	T/C	LG1	2842242	SNP					ACCCTCTCAAACACTTTCTCCGTTATTGACTTTCT[C/T]GGCGACGCCACCGACATCATCGTCCTCCGGTGACC	GAGTTTGTGAAAGAGGCAATAACTGAAAGA
AX-89779631	Affx-88810692	A/G	LG1	2842646	SNP					CGTTGGAATGTTCGGAGAGGAAGATACGAATCTTT[A/G]ACAAGGTTTGTGACCTTGGAGCAGTGTTTGTGAAT	CTTACAAGCCTCTCCTTCTATGCTTAGAAA
AX-89779632	Affx-88810696	A/G	LG1	2845908	SNP	Y	Diploid	HK	Y	TAGCAGAAGGCAAATGGGAAAATTTGCAGAGTTTA[A/G]GCTATCAATGTTTATTCTTGTCTTATGAACAAGTA	CTTCCGTTTACCCTTTTAAACGTCTCAAAT
AX-89779633	Affx-88810697	A/G	LG1	2852076	SNP					TACCATTGTTTCTATCAATGAGGATATTGGGGATG[A/G]AAGAAATTCTGTGTCCAGGAAGAAGAATACTCTCA	AACAAAGATAGTTACTCCTATAACCCCTAC
AX-89779634	Affx-88810698	T/G	LG1	2852397	SNP					TAACCGTGCAAGTTGCATATGTATAGCTGAAGCCT[G/T]TTCTTGGAGAATTCAAGCATCCTGGGACTCATCTT	CACGTTCAACGTATACATATCGACTTCGGA
AX-89779635	Affx-88810700	A/G	LG1	2852569	SNP					AAAGACAGATTAACTGATAATCCACATCTGAAGCC[A/G]AAAGAAATTGTCAGTAGCATTCTTCAGGATTTTGG	GTCTAATTGACTATTAGGTGTAGACTTCGG
AX-89779636	Affx-88810707	A/G	LG1	2855267	SNP					CCGAGAGTATTGATGGGCATAGTAATGACGTGAAC[A/G]TTTAAAAAACGTTGATCGGCCAAGGCTCTGATGAT	TCATAACTACCCGTATCATTACTGCACTTG
AX-89779637	Affx-88810714	A/G	LG1	2865201	SNP					GGGCTGAGAGGTGTGAGAAGTTCTTGAGCATTTTC[A/G]AGAGGGAAGGGTGTAAGATGGTGGAAATGAGCTGT	CTCTCCACACTCTTCAAGAACTCGTAAAAG
AX-89779638	Affx-88810717	T/C	LG1	2866222	SNP	Y	Polyploid			AGGATTGGAAATGAAGAATCAAGGGTGTCAAGGTG[C/T]GATCAATTTCTTGATATTTTTGCTCAAGAAGGGTG	ACCTTTACTTCTTAGTTCCCACAGTTCCAC
AX-89779639	Affx-88810720	T/C	LG1	2866618	SNP					CAACATTTGTTGCCAACACCATCAGAGAATGAATC[C/T]GCATCTACATCTTCTTTGGAGGCTCTCAACATTCA	AAACAACGGTTGTGGTAGTCTCTTACTTAG
AX-89779640	Affx-88809320	T/C	LG1	287785	SNP					GGCGTCAGATGAACATGAAGCATTTAGTGAAAAAT[C/T]AGACTGCAATAACTGCTCATGCCGACGAAGTACTG	GTCTACTTGTACTTCGTAAATCACTTTTTA
AX-89779641	Affx-88810726	A/C	LG1	2883501	SNP					GTCTTGCAAGACAATGGTGATTATTGAACTATCTG[A/C]ATGTGGCTTGAAACCAAGGACACAATCAGGCCTTG	CGTTCTGTTACCACTAATAACTTGATAGAC
AX-89779642	Affx-88810727	A/C	LG1	2883893	SNP					TCAGTCCAATCAAGTGTTTGCTGCTCTGAAAGTAC[A/C]ATGTCATTCCCATATCCTTCAAAATCGTTGACTTC	GGTTAGTTCACAAACGACGAGACTTTCATG
AX-89779643	Affx-88810735	A/G	LG1	2896898	SNP					CCTGATTCTGGGGAAGACTCTATACCTCCAAACTT[A/G]CTTTCTTTAACAATATATTCAGCGGGTGGTTCATC	AAGACCCCTTCTGAGATATGGAGGTTTGAA
AX-89779644	Affx-88809323	A/G	LG1	293852	SNP					CCTTCATATTCCTCTTCGTTTTTATCCAAACTAAG[A/G]TCCGCGCCGAGTCTGCGTCTCTCTTTTACAGTCTC	TATAAGGAGAAGCAAAAATAGGTTTGATTC
AX-89779645	Affx-88809325	T/C	LG1	295961	SNP					GCTTGTAGGTCAATAACACTGATGCTGAAGGCAGA[C/T]TGACTTTGGCAGACGCGTTGGTATATGCATGTAAC	ATCCAGTTATTGTGACTACGACTTCCGTCT
AX-89779646	Affx-88809327	A/G	LG1	296614	SNP					TTCCTTTAGGTGTTTTCACACCCAGTGATGACCTC[A/G]CAAAGGAGGTATTTGCAGCTTCAGAAATAAGTGGG	AATCCACAAAAGTGTGGGTCACTACTGGAG
AX-89779647	Affx-88810764	A/G	LG1	2970396	SNP					ATGCGCACTTTCTCCAGCCTTTATAACTTAGAAAA[A/G]TTGGATTTGGAGAGGTGTCCAGAGATTCGTGGTGG	GTGAAAGAGGTCGGAAATATTGAATCTTTT
AX-89779648	Affx-88810766	A/C	LG1	2971722	SNP	Y	Polyploid	HK		ACAAATTTGAAGGTTCTGAGCCTGGGATTCAACAG[A/C]ATCACAGATGCGTGTTTGGTGCATCTAAAAGGTAT	AAACTTCCAAGACTCGGACCCTAAGTTGTC
AX-89779649	Affx-88810767	T/G	LG1	2973135	SNP	Y	Polyploid	HK		TTCACTGCTGCAGGTCTTACAAAATTGACGCATCT[G/T]GATCTCTTTGGTGCTCGGATATCAGACTCTGGAGC	ACGACGTCCAGAATGTTTTAACTGCGTAGA
AX-89779650	Affx-88810768	T/G	LG1	2976088	SNP					GTTTGTGACTTATTTCGTGCACCTTCTTTCCAACG[G/T]GATCAAAGAGGGAGTAAGTTTGTTCGTGAAGCAAG	ACTGAATAAAGCACGTGGAAGAAAGGTTGC
AX-89779651	Affx-88810773	A/G	LG1	2980503	SNP					TGTCTTCGGCATTGTTATAAAGTCTTAGAACCTCT[A/G]TAGAGGGCCAAGTCTCCAAATCAACACTGCTGCTA	AGCCGTAACAATATTTCAGAATCTTGGAGA
AX-89779652	Affx-88810775	A/G	LG1	2981649	SNP					GCACATTGTGACTTGGTTCTACATAATCAGGAGGC[A/G]ACTCAATCACCGTGTCATTCACCCTCAATCCCTTC	AACACTGAACCAAGATGTATTAGTCCTCCG
AX-89779653	Affx-88810786	A/G	LG1	2988767	SNP					CTGTCATTCTCATTTCTTCGAAGTGCTTCAGCAGC[A/G]AGTTCCTTTTCAAATCTGTAAAGTCAAGAAACTCT	TAAGAGTAAAGAAGCTTCACGAAGTCGTCG
AX-89779654	Affx-88810788	A/C	LG1	2989578	SNP					TTCATTGACTTATCAACCTGTCCACTGTGATATGC[A/C]ACCACACCTTCCAGCAGCTCCAGTCTCAAATATCT	ACTGAATAGTTGGACAGGTGACACTATACG
AX-89779655	Affx-88809330	T/C	LG1	299679	SNP					CAAACACAGGATCTACACATAGATTGGATTCTTTT[C/T]AGAGGGAGATCTCTTGTTCCTGTTTTGTCTGAAGT	TGTCCTAGATGTGTATCTAACCTAAGAAAA
AX-89779656	Affx-88810789	A/C	LG1	2997985	SNP					TTAGTTGGCAAAAATCTTCTTGCTATTTCAGATAA[A/C]TGTTCAGAGTATGTATAAGCTGAATAAGTGAGTGC	ACCGTTTTTAGAAGAACGATAAAGTCTATT
AX-89779657	Affx-88810791	A/G	LG1	3006310	SNP					ATGTATCCTGCTAGGAGACCTGAAAATAGAAATGC[A/G]CCTAGAGGATTCCCTAGCGACATGAAGTTGTAGAA	AGGACGATCCTCTGGACTTTTATCTTTACG
AX-89779658	Affx-88810796	A/G	LG1	3008100	SNP					AGGAACAGAACATACCAACCAATAAGGTAAAGACA[A/G]AACAGTACGGCTGACAGCGAGCCAGAGCACACCGT	GTCTTGTATGGTTGGTTATTCCATTTCTGT
AX-89779659	Affx-88810800	T/C	LG1	3037116	SNP					TGCAGTCTGCAAAATCAGCAAAGTATGGACCGTAC[C/T]GATACAGTCCGTAGCTCACATTTACAAACGCTGTC	AGACGTTTTAGTCGTTTCATACCTGGCATG
AX-89779660	Affx-88810802	A/G	LG1	3041815	SNP					GGAGAGTTTGATCACTGGTCATGTCCTGATCATCA[A/G]ACTCGGACTGGAGTGGAACTAAGAAGTCTGGACTC	CAAACTAGTGACCAGTACAGGACTAGTAGT
AX-89779661	Affx-88810807	T/C	LG1	3050143	SNP					CTGGAGAAGCATATTTTCAGAAAAATCAAGTGCCA[C/T]AACTCCAGAATATGTCCCAGATTTGGCGAATCTTA	CTTCGTATAAAAGTCTTTTTAGTTCACGGT
AX-89779662	Affx-88810809	A/G	LG1	3050514	SNP					TTCATAGATGAATGACATGATAATACTCCTAAATA[A/G]CTCAGTCCCAATTGGTTTCGCTTCAACGTACTTCT	TCTACTTACTGTACTATTATGAGGATTTAT
AX-89779663	Affx-88810810	A/C	LG1	3053225	SNP					GTAGATTACCCAGAAGATCAATGATAACATGACAG[A/C]AGCAGATACCATTACCAGCCCAATGTAGATCCAGC	AATGGGTCTTCTAGTTACTATTGTACTGTC
AX-89779664	Affx-88810811	T/C	LG1	3053587	SNP					ACTGAATAAAGCATACTTCAATAACAGTACCTGTG[C/T]GGCATTCTGCAGCTCCACCTCACCAAGGGCACACT	TATTTCGTATGAAGTTATTGTCATGGACAC
AX-89779665	Affx-88810813	T/C	LG1	3055021	SNP					GTTTCAAGATATTCACTTACAAGTATACACAAGCC[C/T]GCATCCCCAAAACTGAGAATACTGCAACAAGTATT	TTCTATAAGTGAATGTTCATATGTGTTCGG
AX-89779666	Affx-88810814	A/G	LG1	3055187	SNP					CCAAACAGAGCATAACAGCAGCAATGACAATGAGA[A/G]CCAGTCTTCTGTGAAACATAGCAAAACATAAATGT	GTCTCGTATTGTCGTCGTTACTGTTACTCT
AX-89779667	Affx-88810815	A/C	LG1	3055288	SNP					AACAATAACTTGTAGGATTTACTTACATGCTATCA[A/C]GTCCATCGTCTATACGTTTCGAATTCTTTTCAGTT	ATTGAACATCCTAAATGAATGTACGATAGT
AX-89779668	Affx-88810817	T/G	LG1	3056310	SNP					AGATTCTCATCCACAAGAGACCTTCTTGTGTCCAA[G/T]CCCACCACACCTCTCTCAACACCACCACCACCATC	GAGTAGGTGTTCTCTGGAAGAACACAGGTT
AX-89779669	Affx-88810822	A/G	LG1	3066158	SNP					CGTTTCCTTCGATTTGACATGTTACATGGTTCATC[A/G]GAACGTCTCTCGAATCAAAAAACAATGATGTATCT	GGAAGCTAAACTGTACAATGTACCAAGTAG
AX-89779670	Affx-88810823	A/G	LG1	3066238	SNP					GATATAAAAACTATGCCATTCTCCCATTCATCACA[A/G]CGAGCACTACATAACATAAGTAGAAGATCTTGTCC	TTTTTGATACGGTAAGAGGGTAAGTAGTGT
AX-89779671	Affx-88810824	T/C	LG1	3066307	SNP					CCGAGAGTTTGGAGATCTATGTTGTACTCTAGTGT[C/T]CACTCTTTCGTATTGTAATCTTTCATTACCCAGAT	TCAAACCTCTAGATACAACATGAGATCACA
AX-89779672	Affx-88810825	T/C	LG1	3066601	SNP					CAAAAACAATCCTCCAAACAATTAGGAGCAAAGGC[C/T]GGTGCGGGTATCTCATACCATGAGCTTGTGCCTAG	TGTTAGGAGGTTTGTTAATCCTCGTTTCCG
AX-89779673	Affx-88809341	A/G	LG1	306886	SNP					TTGCCCTCAAGGCCCTGTAAACAAAGGGATGTCAA[A/G]GACTTAGAATCAAGAAGGGGAGAAACAACTTCAGA	GAGTTCCGGGACATTTGTTTCCCTACAGTT
AX-89779674	Affx-88810834	A/C	LG1	3074292	SNP					CGAGAAGAATATTGTTGGCAAGCAAATTGGGAATC[A/C]GAAAGCTGAGGAGGAGGTTGCAACCACCCGACAAC	TCTTATAACAACCGTTCGTTTAACCCTTAG
AX-89779675	Affx-88810839	A/G	LG1	3080948	SNP					GGTTTTAGCAACTGATCCTGCTTCAAGTACAAGCC[A/G]TGGTCGATCAAGTGTCTTCATTGAAAGTTTCAGTT	ATCGTTGACTAGGACGAAGTTCATGTTCGG
AX-89779676	Affx-88810841	A/G	LG1	3083180	SNP					TTGGGTTATACTATCCATTTCTTGGAAGGTCTCAA[A/G]ATGTAGCTTCTGGAAATGTGAATGCTGAGCAAGTA	AATATGATAGGTAAAGAACCTTCCAGAGTT
AX-89779677	Affx-88810842	T/C	LG1	3083529	SNP					AAGTGTTAGTATCAACCTTTTTTCATCTGGTGGAA[C/T]CCAAAACGATCAAGAATCTGAGAGACAGGTCCCAA	AATCATAGTTGGAAAAAAGTAGACCACCTT
AX-89779678	Affx-88810843	T/G	LG1	3083791	SNP					GTAATGCCATTGATATCTCAAGCAGCAACTAGAGA[G/T]CCAGGTCATGTACCTGCAGAAGCGGAAAATTCTTC	CGGTAACTATAGAGTTCGTCGTTGATCTCT
AX-89779679	Affx-88810847	A/C	LG1	3090975	SNP					AGGACCCTTGAGTGCTGAGCCAGAACTTAAATTGA[A/C]AACACTGACCAAGGATGATGAATTTTTAATCATTG	GGAACTCACGACTCGGTCTTGAATTTAACT
AX-89779680	Affx-88810848	T/C	LG1	3091453	SNP					ATTCTACAGAAGATGAGAAGGATGCAGAAGACATT[C/T]GTATTGCCAAGTTTTGGGATAACAGTCTGTACACT	TGTCTTCTACTCTTCCTACGTCTTCTGTAA
AX-89779681	Affx-88810853	A/G	LG1	3103542	SNP					TCATTTCTCATCCGGTAAGTGCTGGTTGTAATCAT[A/G]ATGAATCTAGTAGGGATAATAGTACTGCAGCTAGT	AGAGTAGGCCATTCACGACCAACATTAGTA
AX-89779682	Affx-88810854	A/G	LG1	3103967	SNP					AGTGTAGTTCATGTTGATGTCATGAGCATTTCTTC[A/G]AACTTTTTGTCCAGGAGTAATGGTGACACAAGTAA	TCAAGTACAACTACAGTACTCGTAAAGAAG
AX-89779683	Affx-88810862	A/G	LG1	3108115	SNP					GGCCTTTTTGAAGAATGGTACTCATCTTCAGATAT[A/G]CATTTAGCATACAACAGCTCCTACAAGGTTAATTA	AAAACTTCTTACCATGAGTAGAAGTCTATA
AX-89779684	Affx-88810866	A/G	LG1	3118991	SNP					GGGATTTAAATGAGAGTGGCCAGAGATATGTTGAT[A/G]CTGTGAATGGGATTTCGGATGGGGTTGGTAGTGGT	AATTTACTCTCACCGGTCTCTATACAACTA
AX-89779685	Affx-88810867	A/G	LG1	3119048	SNP					GGGTTGGTAGTGGTATCATGAGGAGGGAGAGTATA[A/G]CAAGTGCAACTTCAACTCAAAATTCTGATTATAGT	CCATCACCATAGTACTCCTCCCTCTCATAT
AX-89779686	Affx-88810868	A/C	LG1	3119573	SNP					CATCTTCTCATGTTAATATGAGACCAAATGTACTT[A/C]AGCCATTGATGCAACCCCAACAGACTCGATTGGAT	AGAGTACAATTATACTCTGGTTTACATGAA
AX-89779687	Affx-88810869	T/C	LG1	3119860	SNP					TGCTTTATGTGTCAGAAGGCTTTGCCTCATGCACA[C/T]TCTGACCCGGTACCAGTACAGGGTCAGCGCGATGG	ATACACAGTCTTCCGAAACGGAGTACGTGT
AX-89779688	Affx-88810871	A/C	LG1	3120602	SNP					CACAACCAGTAGAAATCAATGAAACACCACAACCA[A/C]CTGTGTGGGGAAATCCTGAATCTTATCAGCAATCA	GGTCATCTTTAGTTACTTTGTGGTGTTGGT
AX-89779689	Affx-88810872	T/C	LG1	3121021	SNP					GGTGCAGAACTAAATACAGAAATGCAATTGGAGGA[C/T]GGAGGTCAGCCACTGGGTAATTTGAACAAGGATCT	TCTTGATTTATGTCTTTACGTTAACCTCCT
AX-89779690	Affx-88810873	T/C	LG1	3121681	SNP	Y	Polyploid			TGGTAGATTATTAAGAATGATGACCTTGAAGAGCT[C/T]AGAGAATTAGGTTCTGGAACATTTGGTACAGTCTA	CTAATAATTCTTACTACTGGAACTTCTCGA
AX-89779691	Affx-88810874	T/G	LG1	3121935	SNP					AGAGAAACGATTTCTGGAATGAGGCCATCAATCTG[G/T]CTGACTTGCACCACCCAAATGTGGTAGCTTTTTAT	TTGCTAAAGACCTTACTCCGGTAGTTAGAC
AX-89779692	Affx-88810877	T/C	LG1	3122741	SNP					TTGATGTGTTTTCTTTTGGTATCGTACTGTGGGAG[C/T]TCCTCACTGGAGAAGAACCATACGGGGACTTGCAC	CACAAAAGAAAACCATAGCATGACACCCTC
AX-89779693	Affx-88809346	T/C	LG1	312642	SNP					TGGTTTACTAGGCTCATATATTCATCTGTGAAGAT[C/T]GACTGATTAACATACCTGATACAAAGGAATTGGTT	ATGATCCGAGTATATAAGTAGACACTTCTA
AX-89779694	Affx-88809348	A/G	LG1	314218	SNP					AGTTTATTTATAATGCAGCTCTTCACTCACAAGGG[A/G]CTAACTGTCGGGTGCTCCCCGTGCAGACGTCCCGT	TAAATATTACGTCGAGAAGTGAGTGTTCCC
AX-89779695	Affx-88809350	A/C	LG1	315046	SNP					ATTTGCTGTTACTCCATTTCTCAATATCAAGTTTG[A/C]GGGACTGGAGAATTTGCCTCCTCCAGATGTTCCTG	GACAATGAGGTAAAGAGTTATAGTTCAAAC
AX-89779696	Affx-88810900	A/G	LG1	3160312	SNP	Y	Diploid	H	Y	TGAAAAAGATCTTGAAGATTCATGGAATTTCCAGC[A/G]TCTAGAAACACGCCTTCGAGAAGCAATCCGGGGTC	TTCTAGAACTTCTAAGTACCTTAAAGGTCG
AX-89779697	Affx-88810905	T/G	LG1	3186167	SNP	Y	Polyploid			TGAGGTACTTTATGATTTATTACTGTATTTCAGTT[G/T]ATTGGAGCTGGCATGGAGGATGATGATTTTTCTGT	ATGAAATACTAAATAATGACATAAAGTCAA
AX-89779698	Affx-88810913	A/G	LG1	3193326	SNP					ATGCAATCTTATCCACTTACTCAAACATAATGAAA[A/G]GGGTAACTTAGTTACTGTTATCATTTTCCCTTTTA	TAGAATAGGTGAATGAGTTTGTATTACTTT
AX-89779699	Affx-88810914	T/G	LG1	3193784	SNP					TTGATTTGGGTATTTGTCAAATTTCAGGGAGTAGC[G/T]TAAGTCAGTCATCTTTGGTCCAGGTGCCTTTTCTG	AACCCATAAACAGTTTAAAGTCCCTCATCG
AX-89779700	Affx-88810918	T/C	LG1	3201026	SNP					GCTAATTCCATAAAGAATCCATTCAGGAACATACT[C/T]CAGAGAAGGAACAGACCTCAGTTGGTTATGGCAAT	AAGGTATTTCTTAGGTAAGTCCTTGTATGA
AX-89779701	Affx-88810920	T/C	LG1	3201398	SNP					TCTTGAACATGAAACAGGTCATAGTGGCAATAATC[C/T]TGGGGGTGAAATTTGGTGAGAATCAAGAACTATCC	TTGTACTTTGTCCAGTATCACCGTTATTAG
AX-89779702	Affx-88809358	T/C	LG1	320690	SNP	Y	Polyploid			TGCTCATCGGCTGATGATAATAAGTATTTTGATTT[C/T]GGAATCTACCAACAGGCTTTATCATCTAGAATTGT	TAGCCGACTACTATTATTCATAAAACTAAA
AX-89779703	Affx-88810924	A/C	LG1	3209718	SNP					AGTATGTCGAGATGTACAAGCGTGATCCTCATGAA[A/C]ACCCCGGAATTGTAAGAATATCACTCATTCATGAA	CAGCTCTACATGTTCGCACTAGGAGTACTT
AX-89779704	Affx-88810927	A/C	LG1	3213214	SNP					TTTCCCAGCTGTTCATAAGAAGAAGCCTCCAAGAT[A/C]TGGATATCGTCGCACAAAAATAAATCGTAAGAGAT	GTCGACAAGTATTCTTCTTCGGAGGTTCTA
AX-89779705	Affx-88810931	A/G	LG1	3215977	SNP					TTTGTGGATGGGAATGACATGTTTCGCAACACAAG[A/G]TTCAAGTTGATTCCCAGTATTGTTGAGGCATGTTG	CCTACCCTTACTGTACAAAGCGTTGTGTTC
AX-89779706	Affx-88810935	A/G	LG1	3230993	SNP					GATAGTCTTCTAGAGTTGAAGAACCTGAAACTGTT[A/G]AGTCTTTTTTACAATGAGATGAGTGGTGTTGTTCC	AGAAGATCTCAACTTCTTGGACTTTGACAA
AX-89779707	Affx-88810940	T/C	LG1	3232075	SNP	Y	Polyploid	H	Y	GTGGAAGATGGTCTCATTTTCTGGACTTCCTCAAT[C/T]CACGGCAAAAGATGTATTGAAGAGCTTTAATTCCA	TCTACCAGAGTAAAAGACCTGAAGGAGTTA
AX-89779708	Affx-88810945	A/C	LG1	3238933	SNP					ATGTTCTTCATGCTCAAAGCTGGTCGTAAGATTCC[A/C]CTGAAAACTCGGAAATACAACCCACATGTGAATTT	GAAGTACGAGTTTCGACCAGCATTCTAAGG
AX-89779709	Affx-88810954	A/G	LG1	3242255	SNP					AACATACCTTTCTTGATCCTCCAAAAAGAAGACAA[A/G]CCACGGCCTTCTTTACATCTTCGTGACCAAAGATA	TGGAAAGAACTAGGAGGTTTTTCTTCTGTT
AX-89779710	Affx-88810957	A/G	LG1	3243432	SNP	Y	Polyploid	HK		ACCCTTTGCACATTTTTACAGTTCTTACACATCAC[A/G]ATAACATAAGTCGCCTTCGCTTTGACCCTCGATGC	AACGTGTAAAAATGTCAAGAATGTGTAGTG
AX-89779711	Affx-88810960	T/G	LG1	3246637	SNP					CAATCTTTATGTAAATAGAAATGTTCTCTGGTTAA[G/T]GTTCCTCTGTTTGACTTCTCTTCTCTATGTACCCT	AAATACATTTATCTTTACAAGAGACCAATT
AX-89779712	Affx-88810963	A/G	LG1	3247900	SNP	Y	Polyploid	K	Y	AGTTCCCGTAGTTCCCTAACAGGACTAAGCTGAAC[A/G]TTGGAGAAGCTCATGACTGGTTTCAGAAACGATAG	GGCATCAAGGGATTGTCCTGATTCGACTTG
AX-89779713	Affx-88810966	T/C	LG1	3248935	SNP	Y	Polyploid	HK	Y	TACTGCACTGCATAAATCTTGAGAATCAATAGATC[C/T]TATTGTCTCCTGGTCACAAATATTTTTGCAAGGAC	GTGACGTATTTAGAACTCTTAGTTATCTAG
AX-89779714	Affx-88810969	A/G	LG1	3251396	SNP					CTATGCTTATCTTATCATTTTCACCCAAAGTTACC[A/G]GAAGCAATAGGTAGAAGGTTGATGAGCTCGATCCA	GAATAGAATAGTAAAAGTGGGTTTCAATGG
AX-89779715	Affx-88810971	T/C	LG1	3252189	SNP					GGAGCATTTGAAGGTAAAATTATATGGCAAATAGT[C/T]CCCTCCAAATCACCAAGAAAATAGAATTCTGGACT	TAAACTTCCATTTTAATATACCGTTTATCA
AX-89779716	Affx-88810976	A/G	LG1	3253396	SNP					TCTTAAGGTTTTGTAGTATGTAGGACAAGGATCTT[A/G]CAGTAACAATCCTATTGACAAATATTATGCATTTC	TCCAAAACATCATACATCCTGTTCCTAGAA
AX-89779717	Affx-88810982	A/C	LG1	3258392	SNP					TCATACATGAGCAGCACCGCTATGTGAGTTTTTCC[A/C]CAGCCAGTCTCCAGGTAGACAATAATATTCTCCTC	GTACTCGTCGTGGCGATACACTCAAAAAGG
AX-89779718	Affx-88810983	A/G	LG1	3263356	SNP					AGATGAAATCTTTGAATGTCTAATAATCCACGACA[A/G]TGAAGCGCACGATCAACAAACGACACAAATGCAGC	TTTAGAAACTTACAGATTATTAGGTGCTGT
AX-89779719	Affx-88810987	T/C	LG1	3266759	SNP					TATTCTCAACACCCAAAATGGTTTCAATCAACTCT[C/T]GATCCGATACACCGCTGTACACATCCCTCCTACTA	AGTTGTGGGTTTTACCAAAGTTAGTTGAGA
AX-89779720	Affx-88809365	A/C	LG1	327919	SNP					TCATGCATATGGAACATCTTCTTCTAGGTCGAGCA[A/C]AACTCGATGAAAGTACAAGTCACGCTTCTTTGCCA	GTATACCTTGTAGAAGAAGATCCAGCTCGT
AX-89779721	Affx-88809366	T/C	LG1	328373	SNP					ACTTTACCATTCTTCAATAAATACTTTGCCACTTC[C/T]TTCTCACCATTGCTTCCCCCGAAACCCCTTAAGAC	TGGTAAGAAGTTATTTATGAAACGGTGAAG
AX-89779722	Affx-88810990	T/G	LG1	3291056	SNP					TCGGGCAGAGGAGATGGCTTCACTCTATCCTTAGA[G/T]ATGGTCATGATGGTGCCGTCATTCAAGATTGCAAT	GTCTCCTCTACCGAAGTGAGATAGGAATCT
AX-89779723	Affx-88810999	T/G	LG1	3304752	SNP					AAAATGAAAGCGGAAAAGCAAGGATACTTTTCCAG[G/T]GTAAGGCAATGCTGTGTAATTTAAGCGGTCATCTT	CTTTCGCCTTTTCGTTCCTATGAAAAGGTC
AX-89779724	Affx-88809373	A/G	LG1	334578	SNP					GATCGGAATGTATCACAGGCAGCCATCATAACACT[A/G]ACCTGATGCTGCTGGAGCCAATAGGCAACCTGGGA	CTTACATAGTGTCCGTCGGTAGTATTGTGA
AX-89779725	Affx-88811014	T/G	LG1	3354449	SNP					AAGAAAAACACTTACCATCTGGGATGCTCCCAATA[G/T]TATTCTGATCTCTATTTTTTGATTTCCCCACCATA	TTTGTGAATGGTAGACCCTACGAGGGTTAT
AX-89779726	Affx-88811021	T/C	LG1	3365259	SNP					GAATTCTTTTTGTTTCTTTGATCTTGACAGGAAGA[C/T]AAGGAGCCTGTTTTTGACAGTGTGAAGACAATTTT	GAAAAACAAAGAAACTAGAACTGTCCTTCT
AX-89779727	Affx-88811028	A/G	LG1	3368632	SNP					GGATTTCAGCCAAGAAAGTGATGGAAGACTGTCAA[A/G]TTCGGGGCAAGAGTCCATTGTGAGTTTAAGTAGGG	AGTCGGTTCTTTCACTACCTTCTGACAGTT
AX-89779728	Affx-88811030	A/G	LG1	3369346	SNP					TAGATTGATCAGCTTCTTCATGCCTTTTGGCAACT[A/G]AAGGAAGTGCACACAGCCTCTTAGTTTTATAGTCT	ACTAGTCGAAGAAGTACGGAAAACCGTTGA
AX-89779729	Affx-88811036	A/G	LG1	3381250	SNP	Y	Diploid	H	Y	GACTTTGATGGTCGTGTAATCAGTTCCATGCCAAT[A/G]GATGTTGGGAAGCTGACCAGTCTTGAAACTCTGCC	ACTACCAGCACATTAGTCAAGGTACGGTTA
AX-89779730	Affx-88811038	T/C	LG1	3383575	SNP					CTCAATGGATTGCATAAAAACGACGTCACTTCCAC[C/T]GTTCCACTGCCACGGCACCCGAACTTCACCACTTC	ACCTAACGTATTTTTGCTGCAGTGAAGGTG
AX-89779731	Affx-88811042	A/G	LG1	3385026	SNP					TTGCATTTGGCTGCACTAGAGAGGTTATTATTGTT[A/G]CCAGTATCAAGAACTGAATCTCCGAAAGCGAAAAC	AAACCGACGTGATCTCTCCAATAATAACAA
AX-89779732	Affx-88809378	T/C	LG1	344487	SNP	Y	Polyploid			GCTGTAACAGACAATTATTATGATAGCATTGGAAC[C/T]GTGGCATATTGGTGGACACATTCTATGATATCTGA	TTGTCTGTTAATAATACTATCGTAACCTTG
AX-89779733	Affx-88809380	T/C	LG1	345004	SNP					TGGAATGATTCAGAAGATTCCATGCTGCCTACATA[C/T]AAGGAGCTGATGGCAGCTGGTCTAAAAATCTGGGT	ACTAAGTCTTCTAAGGTACGACGGATGTAT
AX-89779734	Affx-88809381	A/C	LG1	345376	SNP					ATTTTCTCTTAGTCATCTCAACCTTACTATCAAAA[A/C]CCCTTGGTATCCATGGTACACAGGAGGCCAGGTAT	GAGAATCAGTAGAGTTGGAATGATAGTTTT
AX-89779735	Affx-88809382	T/C	LG1	346624	SNP					GGAGTCAAGTTGAACTCTTCTTTTGTGAAGTCAAA[C/T]GAAACTAGGATGCATATTCCTTCTTTGGGATTTAT	GTTCAACTTGAGAAGAAAACACTTCAGTTT
AX-89779736	Affx-88811050	A/G	LG1	3466915	SNP					TCAGGGAGCTTTATAGAAATGATATAGGAGGTAAA[A/G]TCCCAAAGGAGTTGGGGAATTTGAAAAACCTTGTT	CTCGAAATATCTTTACTATATCCTCCATTT
AX-89779737	Affx-88809384	T/C	LG1	347021	SNP					TGTGAATGCCAGTTATCTTATTAAATCCCATGCCA[C/T]AGACTACTTTGGAAATCTTTCCACCTTTTATACCT	TACGGTCAATAGAATAATTTAGGGTACGGT
AX-89779738	Affx-88811055	A/G	LG1	3530093	SNP					AGAATGTCGTCTACCATCTGACTGAACATTTTGTG[A/G]GAAAGTTTGGATTCGATTTCTCTGACAAGTTTGAA	CAGCAGATGGTAGACTGACTTGTAAAACAC
AX-89779739	Affx-88811059	T/C	LG1	3534444	SNP					CATCTGATCATCACGGAAATCTTGAATAGTTAAAA[C/T]CTTGACAGCTACATCCTGCATTAGTAACAATGTAT	CTAGTAGTGCCTTTAGAACTTATCAATTTT
AX-89779740	Affx-88811061	T/C	LG1	3535582	SNP					TCTTTGGTATGAGAAATTTGAAATGGTGAAGGTAT[C/T]GAAGACAGTGATCCATTGATCGAGGAATCTGGGCC	CCATACTCTTTAAACTTTACCACTTCCATA
AX-89779741	Affx-88811064	T/C	LG1	3536137	SNP					GACAAGAAGACCGATGATCTGACACACAATACTTG[C/T]AACCACGAGCTATCCGGCAAGGTAAACCTATGTAG	CTTCTGGCTACTAGACTGTGTGTTATGAAC
AX-89779742	Affx-88811065	T/C	LG1	3536999	SNP					GCACAATACACTTTTGGAATTCTCTCAATCTCTTG[C/T]TAACCACTTTCCAGCGCATGTGTAGATCTCCTTGC	TATGTGAAAACCTTAAGAGAGTTAGAGAAC
AX-89779743	Affx-88811066	A/C	LG1	3537196	SNP	Y	Polyploid	H	Y	AAGTTTCTCCACCAACACTAAGGTATTCTCTGAAG[A/C]ACGATACAGTTCATGTGCCTTATCTTGAAGTTCCT	AGAGGTGGTTGTGATTCCATAAGAGACTTC
AX-89779744	Affx-88811069	A/G	LG1	3557839	SNP					TGCTTCGGTTGGGGATGAGAGTTTCATAATTCTCT[A/G]AAATCCGAATATAGACAAGATGAAGTGAATTCCAG	GCCAACCCCTACTCTCAAAGTATTAAGAGA
AX-89779745	Affx-88811072	T/C	LG1	3566772	SNP					CTATCAACATCAATCACTACCTCTTTAGTCACATA[C/T]TTCTAAAGAGGCGCACTTAGCTTGTTTGGCTCATT	TTGTAGTTAGTGATGGAGAAATCAGTGTAT
AX-89779746	Affx-88811076	A/G	LG1	3573056	SNP					GTTTTGGGTTACTATGGTGGCATTCCGAAGCTTAC[A/G]GCATTAATGAAAGGTATTGTCTTTATTAATATTTG	CCCAATGATACCACCGTAAGGCTTCGAATG
AX-89779747	Affx-88811091	T/C	LG1	3585362	SNP	Y	Polyploid	HK	Y	GAAACACTTTCAGCTCTAAAACATCTCTTTCATGT[C/T]GTTGCAAACAGTGGTATAAATTACTTATTGTGCCT	TGAAAGTCGAGATTTTGTAGAGAAAGTACA
AX-89779748	Affx-88811093	A/C	LG1	3587731	SNP					AAATGAAAAGTCAAGCTTTGGTTTTCTAGATTCCA[A/C]GACTAAATGTTCCTGGTCCAATCTGGAAAGCGTCC	TTTTCAGTTCGAAACCAAAAGATCTAAGGT
AX-89779749	Affx-88811103	T/C	LG1	3594817	SNP	Y	Polyploid	H	Y	TATAGCTGTGATTCTGTTTCAGGTTCTTACATCAG[C/T]TCCTTGTGTACTTGTGTCCTCCAAAAGAAAATTAG	GACACTAAGACAAAGTCCAAGAATGTAGTC
AX-89779750	Affx-88811106	T/C	LG1	3597095	SNP					TCAAACTCCTATCATTTAGGAGTGAAACAAGATGG[C/T]GAACCTATTGGGGATATTTGTCTCCCTCCCTGGGC	GAGGATAGTAAATCCTCACTTTGTTCTACC
AX-89779751	Affx-88811113	T/C	LG1	3601987	SNP					ACCCCAGAAGAATGCTTCTTAGCTGGAACAAAAGA[C/T]GGAACCCTTCTTGTGTATTCTATAGAAAATCCTCA	TCTTCTTACGAAGAATCGACCTTGTTTTCT
AX-89779752	Affx-88811120	T/C	LG1	3628433	SNP					ATGATTTGCAACTTTTATCTGGTTGTCTAGATGCA[C/T]GCATTGTGGAACAAGTTCAAAGTGCACGCCAATGA	AACGTTGAAAATAGACCAACAGATCTACGT
AX-89779753	Affx-88811121	T/C	LG1	3629745	SNP					TTTTGCAGGGGGTTTTGAGGGATATTTCCAAGAGA[C/T]CACAGGGTCATTCTCTGGCAGCTGGAGAACAGGTG	GTCCCCCAAAACTCCCTATAAAGGTTCTCT
AX-89779754	Affx-88811124	T/C	LG1	3635950	SNP					TCAATTGTTGAATGTCAATTCTCTGCCAACCAGGA[C/T]GGGCATGTATGTTGTCTCCCCACCCTCCCCCCTCG	ACAACTTACAGTTAAGAGACGGTTGGTCCT
AX-89779755	Affx-88811131	T/G	LG1	3639683	SNP					GGTGGTGTGATGACTGTGCTCATTCCTAGGAATAC[G/T]ACAATCCCAACTAAGAAGGAGCAGGTTTTCTCTAC	ACACTACTGACACGAGTAAGGATCCTTATG
AX-89779756	Affx-88811136	A/C	LG1	3641239	SNP					AAAGAGGTGAAATGGTGCATGGTTACATGGTAAAA[A/C]CACGGTTTGATAGTAATGTTGATGTTGTTACTGGT	CCACTTTACCACGTACCAATGTACCATTTT
AX-89779757	Affx-88811138	A/G	LG1	3642572	SNP					GGCATTAGTTGATGAAATGGCTGTAGAACCAGACG[A/G]AACTGTATGGAAAGCACTACTAGCTGCATGTAGAG	ATCAACTACTTTACCGACATCTTGGTCTGC
AX-89779758	Affx-88811139	T/G	LG1	3647474	SNP					AACATGAGATTCGGATCATCAATTAAATCATCAAC[G/T]GACAACATTATGTCCAGATCATCAGCAGCAAGATA	CTCTAAGCCTAGTAGTTAATTTAGTAGTTG
AX-89779759	Affx-88811145	A/C	LG1	3650235	SNP					AGTGACCCACCAGTTCCTTGTCAGTAGGATGAAAT[A/C]TCATACCCACTCGAAGACCATAATACATAGACATC	GGGTGGTCAAGGAACAGTCATCCTACTTTA
AX-89779760	Affx-88809392	T/G	LG1	365264	SNP					CGCCAAAAATGGACCAAACCAGAAACGAAGACACC[G/T]ACGAGTCACCGCCGGAGTCCGAGTCCGGCTGGGCC	TTTTACCTGGTTTGGTCTTTGCTTCTGTGG
AX-89779761	Affx-88811153	A/C	LG1	3686626	SNP					TCTGCATCACTTTCACTCCAATCTCCTTGGAAATC[A/C]TTCTCAGCTTCACCCCTCATGGTCCGCAGCACGAA	TAGTGAAAGTGAGGTTAGAGGAACCTTTAG
AX-89779762	Affx-88811158	T/C	LG1	3691582	SNP					TCCCCAACTCAAAAAGCTTCCCAAAGATCTTACTT[C/T]CTCCCATAAACCACCACCATCTGATAACAGAAGGC	TTGAGTTTTTCGAAGGGTTTCTAGAATGAA
AX-89779763	Affx-88811159	T/C	LG1	3695236	SNP					CCACATTGTATCCATCATCGTCACTTGGATCAGAT[C/T]GGGTATGCTCGTCGCTCTCACTTCCATTTTCAAAC	AACATAGGTAGTAGCAGTGAACCTAGTCTA
AX-89779764	Affx-88811162	T/C	LG1	3696261	SNP					AAACCACGATTATTTGCCAGACTGTCCAAACTGCT[C/T]GAGAAAACCTTAAAATCATTCGCAGAAACATAGAT	TGCTAATAAACGGTCTGACAGGTTTGACGA
AX-89779765	Affx-88811175	A/G	LG1	3706388	SNP					GATTAGATGTAGTTGATTTCAAAGTCAAGGCTTTA[A/G]TTGCCAAGGTAGGTTATCCATGTTTGTTCTTACGG	CTACATCAACTAAAGTTTCAGTTCCGAAAT
AX-89779766	Affx-88811176	A/G	LG1	3706789	SNP					TTGCAACAGATTCGACCTATTGACAAGAAGATGCA[A/G]TACCAAATTGAGAAGCTGACCAAGGTTACAGCGTG	TGTCTAAGCTGGATAACTGTTCTTCTACGT
AX-89779767	Affx-88811178	T/C	LG1	3708585	SNP	Y	Polyploid	H	Y	CGTCCTTGGTTTGCATAATTGTGTAGACAATTGAC[C/T]GTCTTGGCTCATATTGCAGATGAGGCGTTGAAGGA	AACCAAACGTATTAACACATCTGTTAACTG
AX-89779768	Affx-88811179	A/G	LG1	3708638	SNP					AGATGAGGCGTTGAAGGACAAACTTATGCAGCTTC[A/G]TAACTCATTTGCCTTGGTTTACCTCAAACAAGCTT	TCCGCAACTTCCTGTTTGAATACGTCGAAG
AX-89779769	Affx-88811181	T/C	LG1	3715028	SNP					TAGAGGAAGACATTACGAGAGAGTGAAGATGAAGA[C/T]GGTAGTCATCATCGTCCTCTTCTTATTATTCACGA	CTTCTGTAATGCTCTCTCACTTCTACTTCT
AX-89779770	Affx-88809393	T/G	LG1	374282	SNP					AGTCGAATAGCTTATCTAGTATTTCACGTTTGATC[G/T]TCTGCAGTGACATGGTAAGGCTCACTTGTTTGGCC	TTATCGAATAGATCATAAAGTGCAAACTAG
AX-89779771	Affx-88809398	T/C	LG1	376027	SNP					AAGAAAATGACGAATACTAACCGTGTCTGAGAAAA[C/T]GGCGTCGCAAAACGTCATTGAATCTGCACTGAGAA	TTACTGCTTATGATTGGCACAGACTCTTTT
AX-89779772	Affx-88811195	A/C	LG1	3762584	SNP					AACCGATGAGTTTGGGCGAAGATTGACAGAGAAAG[A/C]AGCTTATAAGAGATTGTGTCATACATTTCATGGGA	TACTCAAACCCGCTTCTAACTGTCTCTTTC
AX-89779773	Affx-88809399	T/G	LG1	376385	SNP					GAGAATTTAGAGTGAGGGTGAGAAAAGGACCTTTC[G/T]CTTCCATCGGAGAGCGTCGGGGTTTTGAGAAGGAG	AAATCTCACTCCCACTCTTTTCCTGGAAAG
AX-89779774	Affx-88811199	A/G	LG1	3771833	SNP					TCGCAGTTGCTATTAGGGTTGATGGAAAGGAAGAA[A/G]TCTAAACTACGTAATCCGAACTTTTCAACAACACT	CAACGATAATCCCAACTACCTTTCCTTCTT
AX-89779775	Affx-88811203	T/G	LG1	3777445	SNP					TAGATGGAAAAAGCCACAGGTTGGATGGACAAAAT[G/T]GAATACTGATGGATCGGTAGACCCAGGAAATGCTG	CCTTTTTCGGTGTCCAACCTACCTGTTTTA
AX-89779776	Affx-88811204	A/G	LG1	3777594	SNP					TCTTGGTTGAATTATGGGCTATATGGAGAGGCCTT[A/G]TTCTTGCCTCAAGTCTCGGGATTAAAGTATTATGG	CAACTTAATACCCGATATACCTCTCCGGAA
AX-89779777	Affx-88811205	T/C	LG1	3780561	SNP					TTTGCAGGAAGCACCACCAAAACATTAGGGATAAT[C/T]TTCTTGAAGGTTCAGCTTGGACCAGCAGAGGCAGT	TCCTTCGTGGTGGTTTTGTAATCCCTATTA
AX-89779778	Affx-88811207	T/C	LG1	3781098	SNP					CACTACAAGGTGTAAAACAAGGTCCCATCAGTGAG[C/T]ACAAATCCTCTGAGAAGCTGAAGAGGAGAACAAAA	GTTCCACATTTTGTTCCAGGGTAGTCACTC
AX-89779779	Affx-88811208	T/C	LG1	3781312	SNP					ATGGACAAAATTGAATACTGATGGATCGACTGAGC[C/T]AGGAAATGCTGGTATTGGGGGGCTATTTCGTAACT	GTTTTAACTTATGACTACCTAGCTGACTCG
AX-89779780	Affx-88811209	A/C	LG1	3781757	SNP					GCTAAAGGCACGATATATTGTAGAGGCAAGATAGA[A/C]TTGATTATAGACACGATATTTATTTAAGAATTAAA	TCCGTGCTATATAACATCTCCGTTCTATCT
AX-89779781	Affx-88811210	A/G	LG1	3784280	SNP					GTAATAAGGTTCGAAGGAGTGAATGGAAGTCCAAT[A/G]GTTAGTGGAATTTGTATAAAGCGGCCAAGATTATC	TTCCAAGCTTCCTCACTTACCTTCAGGTTA
AX-89779782	Affx-88811211	T/C	LG1	3784416	SNP					ATACTCATCTCTTCTATGGTGTTACTTGATTGAAG[C/T]ATCAAAGGTGAATTGTGGAAATCTTGTGTGTAACA	GTAGAGAAGATACCACAATGAACTAACTTC
AX-89779783	Affx-88811213	A/G	LG1	3784615	SNP	Y	Polyploid	H	Y	GTATATAAGGATGCAGTTCATTGCCAAGTATGAAA[A/G]GAAGATAGAAGAGCTTAAGACCTGGTTTCAGCTGA	ATTCCTACGTCAAGTAACGGTTCATACTTT
AX-89779784	Affx-88811215	A/C	LG1	3785157	SNP					TTTGCAGTTGATGAAGCAAGAATATTATCAGCTGT[A/C]CTGTGAAGTGCACAAGTGTGCTGATGCAGTTCCAG	TCAACTACTTCGTTCTTATAATAGTCGACA
AX-89779785	Affx-88811216	T/G	LG1	3786232	SNP					TTGATTTTAGGTTGGAGATGAGGCAATCTTCTGAA[G/T]GCACTCATCACATGCCTGGACTTATTGAAGCAAAA	AAATCCAACCTCTACTCCGTTAGAAGACTT
AX-89779786	Affx-88811217	T/C	LG1	3786502	SNP					CTTTGCATAATGGTAAGAGCAAAGAATATGATGAC[C/T]GGCAACTGCACCATGAGCAAGCTTTGGCTTGTGGA	GTATTACCATTCTCGTTTCTTATACTACTG
AX-89779787	Affx-88811218	T/G	LG1	3786612	SNP					AGGGGAACGTCTTAAGGAAGCTCAAAACATCAATA[G/T]ATCTTTATCAGCTCTTGGTGATGTTATCTCTGCTT	TTGCAGAATTCCTTCGAGTTTTGTAGTTAT
AX-89779788	Affx-88811219	A/C	LG1	3786968	SNP					TGATGTTTGTCCAAATTAGCCCTTCAGAGCAGGAC[A/C]TGAATGAGACTTTAAGTTCTCTAAACTTTGCAGCA	AAACAGGTTTAATCGGGAAGTCTCGTCCTG
AX-89779789	Affx-88811221	A/C	LG1	3788817	SNP					GAATCACTTCACGAGATTAGGAGAAAAAGAGAGTT[A/C]CAAAGCAAAGGACATGAGAATTTCGTACAGCCTGC	TGAAGTGCTCTAATCCTCTTTTTCTCTCAA
AX-89779790	Affx-88811222	A/C	LG1	3789009	SNP					AACATCAGAAATGATAGAGATCAGGTTCCATCAGT[A/C]AAGTCAAGGATCTGGTTGAGATAAAAGCAAAGCTT	GTCTTTACTATCTCTAGTCCAAGGTAGTCA
AX-89779791	Affx-88811226	T/C	LG1	3792091	SNP					TGAGAACTTCATAAAAGCAACATGTTTCTCATCCA[C/T]TTTGACAGTGGGAGTCGAGGATTTCTGCAGGCTAG	TGAAGTATTTTCGTTGTACAAAGAGTAGGT
AX-89779792	Affx-88811232	T/C	LG1	3794935	SNP	Y	Polyploid	H	Y	AAGGGCAGCAAGAAATTCTGGATCAATATCACCAG[C/T]ATTTTGTGGCTCAGAGGCTGACTGCGGAGCAACTT	GTCGTTCTTTAAGACCTAGTTATAGTGGTC
AX-89779793	Affx-88811236	T/C	LG1	3796981	SNP					AGTGCGAGCAGCCAGAACATCATTAAGAAGATCAG[C/T]GAAAGCTTGTATGTCATTTTCAGGTGGTCGAAAGC	CTCGTCGGTCTTGTAGTAATTCTTCTAGTC
AX-89779794	Affx-88811239	T/C	LG1	3797383	SNP	Y	Polyploid	HK		CAAAATGAATACAACCTTTGCAAGTGATGCAGAAG[C/T]TTCTTGGGTACAAGCTCCACCATCCTCAGAAGATG	ACTTATGTTGGAAACGTTCACTACGTCTTC
AX-89779795	Affx-88811240	A/G	LG1	3797627	SNP					CGATGAACTTTACCACTCTTTGAGTTTGAATCATG[A/G]CCCTTGCCTTGTGCATTCCCAGAAGGTACTGGATT	TTGAAATGGTGAGAAACTCAAACTTAGTAC
AX-89779796	Affx-88811242	A/C	LG1	3797723	SNP					TCCGCAATCTGTGTTTTCTCCTTCTCCAATGACTT[A/C]TCCTTCTCTTTTTCTTTTTCTTTGGATTTATCTTT	TTAGACACAAAAGAGGAAGAGGTTACTGAA
AX-89779797	Affx-88811246	T/G	LG1	3798298	SNP					TTGCTTGTCCTCATCAATGGTAATAGATGTTTGCT[G/T]GCTACTAACAGCATCTCTCTTCAACTGCTCGGCAA	ACAGGAGTAGTTACCATTATCTACAAACGA
AX-89779798	Affx-88811249	T/C	LG1	3800456	SNP					TCTTTGAAAACCATGGTGCTATGTAGAGCAATAGA[C/T]ATTCCATCAGATGATTGTACAACAGTCGGCTGTAA	CTTTTGGTACCACGATACATCTCGTTATCT
AX-89779799	Affx-88811250	A/G	LG1	3800552	SNP					CCAGACTTTTCAACAAATAACCGACATATTTCAGC[A/G]TTCTCCATTGTTCTGTGGACCAGTACCATCAAATG	GAAAAGTTGTTTATTGGCTGTATAAAGTCG
AX-89779800	Affx-88811252	T/C	LG1	3801509	SNP	Y	Polyploid	H		AGAGTTTTCACAGCAAAACAGACTAGATGCAAGTG[C/T]GAGGGATCAGAATCCTCCAAAAGAGGCAAAAATGT	AAAGTGTCGTTTTGTCTGATCTACGTTCAC
AX-89779801	Affx-88811253	T/C	LG1	3801614	SNP					GTAGTGGACGATGAAACCACATGGAGCAAATAGAA[C/T]TGAAGAAGAGCTTCAACAAAAGCCAGAGAAGTTGG	CCTGCTACTTTGGTGTACCTCGTTTATCTT
AX-89779802	Affx-88811258	A/C	LG1	3804370	SNP					GTAAAAATTTGGGACAAGTCTTGCAAAATACAAAC[A/C]TCGGTGTAAACCAAACCGAAAGCGAAAGGGGGAAC	TTAAACCCTGTTCAGAACGTTTTATGTTTG
AX-89779803	Affx-88811261	T/G	LG1	3815357	SNP					AACATGTTCATCAACAACATTATTGATAAAAGAAT[G/T]TGCCAAGTCAGAACTCAACTGCAATGCCAAAATGC	CAAGTAGTTGTTGTAATAACTATTTTCTTA
AX-89779804	Affx-88811267	A/C	LG1	3840294	SNP					CCTTGTCGAGATTGAAAGTCCAGGTTCCACAAGTT[A/C]TCTATACAGGATGGTACATCACTTATGGCTGTGCC	AGCTCTAACTTTCAGGTCCAAGGTGTTCAA
AX-89779805	Affx-88811269	T/C	LG1	3840953	SNP					GTGAGTTGTACATAGTTGAGTTGGAGCAATTTGAG[C/T]CTCTTCATGTTTCTAAATGCTTCTGTGCTGAAGCT	AACATGTATCAACTCAACCTCGTTAAACTC
AX-89779806	Affx-88811271	A/G	LG1	3848097	SNP					TTGGTAACTTTGAGAGGCCGTTTCAGAAACTTGAA[A/G]CTAGGTTTAAAGGTACGGATAAAGTATCCAGGTGG	TTGAAACTCTCCGGCAAAGTCTTTGAACTT
AX-89779807	Affx-88811276	T/C	LG1	3850713	SNP					CCATCCTATATGGGAAGATTGAAGAATCTGAACTA[C/T]CTATCACAACAAGGCCTGATTCGCCAGATACTACA	GATATACCCTTCTAACTTCTTAGACTTGAT
AX-89779808	Affx-88811277	T/C	LG1	3850747	SNP					ATCTATCACAACAAGGCCTGATTCGCCAGATACTA[C/T]ATAACCCAAAAGTGCCTAAAGATTACTTTTCTGCT	AGTGTTGTTCCGGACTAAGCGGTCTATGAT
AX-89779809	Affx-88809405	T/C	LG1	385118	SNP					ATCCCGACTAAGAAAGAGCAGATCTTCTCTACTTA[C/T]TCGGATAACCAGCCTGGAGTTTTGATTCAAGTTTA	CTGATTCTTTCTCGTCTAGAAGAGATGAAT
AX-89779810	Affx-88811283	A/G	LG1	3855097	SNP					ACCTCAACAAAGTCACCACCTTCCAAATTGAACTC[A/G]TTGTTTGACAGGTTTACTTGCCAAACCACTTCATC	TTGTTTCAGTGGTGGAAGGTTTAACTTGAG
AX-89779811	Affx-88811287	T/C	LG1	3856781	SNP					AGCAGAGCCATATTAACTTCTTTGAAAGATTGGAA[C/T]AGTCACCAGTGACCTGTACATAGTTGAGTTTGAGC	TCGGTATAATTGAAGAAACTTTCTAACCTT
AX-89779812	Affx-88811289	A/G	LG1	3874358	SNP					TTCAAATTGCAACCAATAATTTGAGGCACTTGGAA[A/G]AAGACTTGATCACTTTTTCTGACATTTATGAACCG	TAACGTTGGTTATTAAACTCCGTGAACCTT
AX-89779813	Affx-88811290	T/C	LG1	3875268	SNP					CTCCTGAAATTCCGAACACCCAGAAAGAACAAGAG[C/T]TTCAACTGATTTCAAATTATAAAAGCTCTCTGGAA	CTTTAAGGCTTGTGGGTCTTTCTTGTTCTC
AX-89779814	Affx-88811311	A/G	LG1	3923375	SNP					GTACCCTCTATCAGATTCTTTATTCTGAATTTCAA[A/G]CAGATTGTCGATGCCATTATATTGTATTCCAGTTA	GAGATAGTCTAAGAAATAAGACTTAAAGTT
AX-89779815	Affx-88811315	T/C	LG1	3930433	SNP					TCAGAGGAAGCTGGAAATTCATAAGGCCAGCTTTG[C/T]ACTTCTGTCATCATCTGAAAATAATTAATGTCGGA	CCTTCGACCTTTAAGTATTCCGGTCGAAAC
AX-89779816	Affx-88811320	T/C	LG1	3931553	SNP					CGTTGCCTGTTATCAGCTATCGCCATGTACTGAAA[C/T]CTGTACGTTCAATCATATGTACAACAGTAAATTAA	GGACAATAGTCGATAGCGGTACATGACTTT
AX-89779817	Affx-88811321	A/G	LG1	3932347	SNP					ATCCCAGTGACAATTCCACCTGGATTTGATAGTGT[A/G]ACTTGGACAATGCCGTTATCCATAATCACCTGCGT	TCACTGTTAAGGTGGACCTAAACTATCACA
AX-89779818	Affx-88811322	T/C	LG1	3933534	SNP					TGCTGCATAAGACGTTGCTTATGAGACGAAATTTT[C/T]ATCGCATAAGTGTTTTCGACTTTATAACTCCTTCC	GTATTCTGCAACGAATACTCTGCTTTAAAA
AX-89779819	Affx-88811325	T/C	LG1	3936607	SNP					GTACCTTGCATTCTAACTGCCAGGATCCAACAACT[C/T]CTGGAGCTGCCAACCCTACCCAAGTTCCATTTCCG	AACGTAAGATTGACGGTCCTAGGTTGTTGA
AX-89779820	Affx-88811337	A/G	LG1	3962323	SNP					TATCTGTACATACCCTCTATTAGTTTCCTCATTAC[A/G]AATCTCGAGCAAGTTATCAAGGCCATTGTATCGTA	CATGTATGGGAGATAATCAAAGGAGTAATG
AX-89779821	Affx-88811340	A/C	LG1	3965670	SNP					TTCCCATAGAAAGAATGGATCATCTCTAATTGGTG[A/C]GGAATTTAGATAGATAAAAACAGGGCCAAAAACCT	TATCTTTCTTACCTAGTAGAGATTAACCAC
AX-89779822	Affx-88811344	A/G	LG1	3973145	SNP					AGATCTACAGCAGGCAATGGGAACTCACAGAACTC[A/G]CAATTGACAATTCTTTGAGGGCAATTTTCACCTTT	ATGTCGTCCGTTACCCTTGAGTGTCTTGAG
AX-89779823	Affx-88809420	T/C	LG1	397505	SNP	Y	Polyploid	K	Y	AGTTGTGGTTATGAAGACAAAACTGAATGGGGAAT[C/T]GAGGTAAAAATCTAAACAATATCATTATCACAGTT	ACCAATACTTCTGTTTTGACTTACCCCTTA
AX-89779824	Affx-88809423	A/G	LG1	400501	SNP					ACAATGCCGGATTTCACACAGAAACTCTGAAGACA[A/G]CCACTGAGCTGCAGATGACCAAAAGGGCAAGACAC	CGGCCTAAAGTGTGTCTTTGAGACTTCTGT
AX-89779825	Affx-88811367	A/G	LG1	4072971	SNP					GGTGCTGTCCTTGATGTAATAACTTACAATGTTTT[A/G]ATTAGTGGATACTGCAGGGCGGGGGAGATTGATAA	ACAGGAACTACATTATTGAATGTTACAAAA
AX-89779826	Affx-88811371	T/C	LG1	4073892	SNP	Y	Polyploid			GAGATGCGTAAAAAAGGTCTGAAGCCTGATATAAT[C/T]ACTTACTCTTCACTTGTAGGTGGGCTTAGTAGAGA	CGCATTTTTTCCAGACTTCGGACTATATTA
AX-89779827	Affx-88811372	A/G	LG1	4074174	SNP					GGCTTAGCAGAAGAGGCTTTGGAGTTGCTCAATGA[A/G]TTGTGCTATAGAGGGGTGGTGAAGAGAAGTTCTGC	TCGTCTTCTCCGAAACCTCAACGAGTTACT
AX-89779828	Affx-88811377	A/G	LG1	4078220	SNP					AAGATCAAGTTTATGAGTCTTCACACTCATCCATT[A/G]AAGAATTATTTGCTCAATTTAAAGCATCATGTGTT	GTTCAAATACTCAGAAGTGTGAGTAGGTAA
AX-89779829	Affx-88811378	A/G	LG1	4078772	SNP					ATCCTTTATTCATTGAGGGCGATTTTCCCATGGAG[A/G]AAGAGAGTTCTTTACTAGCTTGTGAAGTTGAAAAG	AATAAGTAACTCCCGCTAAAAGGGTACCTC
AX-89779830	Affx-88811380	T/C	LG1	4079701	SNP	Y	Diploid			GGTTAATGTAAAGTATAAGAGCACCGCCATGAAAG[C/T]CACTCCAACATCTAAGGCAGCTGAAAGAACATAAT	TACATTTCATATTCTCGTGGCGGTACTTTC
AX-89779831	Affx-88811384	A/G	LG1	4081201	SNP					ACTTGACCATGGGAATCAAACAAATCCGAAGAGAA[A/G]ATAGGGAAGTTCTTGGCGTTGAATAAGTTGAAACC	TGGTACCCTTAGTTTGTTTAGGCTTCTCTT
AX-89779832	Affx-88811386	A/G	LG1	4081456	SNP	Y	Polyploid			TTTGGGTATATCCAACAAATCCATGAAATAGTTGC[A/G]ATAGTTGGGAAAAGATAACCCGGGACAAAACCCCA	CATATAGGTTGTTTAGGTACTTTATCAACG
AX-89779833	Affx-88811390	A/G	LG1	4084522	SNP					AGAAAGGAAATTGCTTGCGCCATGCTTATATACCC[A/G]TAGGTTTTGAAGCATACATTGGCTATTGGTTTTCC	CCTTTAACGAACGCGGTACGAATATATGGG
AX-89779834	Affx-88811393	T/C	LG1	4085540	SNP					CCCGTAGGTCAGAGAAAAGAACACACTGAGGTTTA[C/T]ATGTCCTTGTTGTTTATAGGCAGGCATGTCGATTT	TCCAGTCTCTTTTCTTGTGTGACTCCAAAT
AX-89779835	Affx-88811400	T/C	LG1	4087276	SNP					TCGTCGTTTGACACTGTTAGACGAACCTGCTCTAT[C/T]GGTGACAACTCATCGTCTTCTTCATCGTCAATGTC	CAAACTGTGACAATCTGCTTGGACGAGATA
AX-89779836	Affx-88811404	A/G	LG1	4093239	SNP					CTTGGAAGTTAGAAGGGGATCCAGATAATGACTGG[A/G]CATTCACTGAAAGAAAAAAGATGCGACATACGGGT	TTCAATCTTCCCCTAGGTCTATTACTGACC
AX-89779837	Affx-88811405	T/C	LG1	4099309	SNP					GGGATTGCCATAGTTTTGTTAAGTTTGTATCATTA[C/T]TGACTTCTAGGGAAATTTCCATTCGAGATAGCAAG	ACGGTATCAAAACAATTCAAACATAGTAAT
AX-89779838	Affx-88811409	T/C	LG1	4101598	SNP					TTCGGACAATTGGTCTAAGTGAAAGCATGTCACTA[C/T]TGTGTGCGGTCATTAGCACAGGAGTGGTGGGAACG	TGTTAACCAGATTCACTTTCGTACAGTGAT
AX-89779839	Affx-88811411	A/G	LG1	4102641	SNP	Y	Polyploid			TTACTCTTGCTGATCCTTGATTTGCTAGATTCAGT[A/G]GGCGGTTTCCAGATGATATCCTCAAGATTGCTACA	GAACGACTAGGAACTAAACGATCTAAGTCA
AX-89779840	Affx-88809430	A/G	LG1	411609	SNP					CGAACTTGAAACCCTGAAGATGCTTCTAGTACTCC[A/G]AAAATGCAGCACTTCGAGCCTTACCCAAAATTGAC	AACTTTGGGACTTCTACGAAGATCATGAGG
AX-89779841	Affx-88809433	T/G	LG1	412277	SNP					TCACTCCTAATCGATAACTTGACTGTGGCACAGAC[G/T]TTGCTGGAAAGACAAACCAACCTTAGCTCTATGAG	GGATTAGCTATTGAACTGACACCGTGTCTG
AX-89779842	Affx-88811423	T/C	LG1	4145876	SNP					TTTGAAGTTGTTGATCGAAGGGCAAAGCTTGTTGT[C/T]AATGATTTGTCAGATGAGCAGCTGGCAGCTCAAGC	TCAACAACTAGCTTCCCGTTTCGAACAACA
AX-89779843	Affx-88811424	A/G	LG1	4146584	SNP					AAAGGTAGTGAATTTCATTTAAATGACAATAATGG[A/G]ACACCCTCTGAAAATCCTGTGATCCAAATAATCAA	ATCACTTAAAGTAAATTTACTGTTATTACC
AX-89779844	Affx-88809436	T/G	LG1	414860	SNP					ATTTTGGGTTTCCTAGCTGTTGAAAATCTGTACAA[G/T]CCTTGAGACCCATTCAACATTGTATTCCCACTTCC	CCCAAAGGATCGACAACTTTTAGACATGTT
AX-89779845	Affx-88809437	A/C	LG1	414932	SNP					CCCGAAACTGAACTCTGATCTACTTCTTTCAAGTC[A/C]TGTATAATACTCGTCAAATCTCTAGATTTCCTGGC	TTGACTTGAGACTAGATGAAGAAAGTTCAG
AX-89779846	Affx-88809438	T/C	LG1	415275	SNP	Y	Polyploid			AGTTAACACACACCTTCCTTGCATCAAAAGATTTC[C/T]GAACCACCGTGAACGCCTCCGACGGCAGCATTGAA	TGTGTGTGGAAGGAACGTAGTTTTCTAAAG
AX-89779847	Affx-88811427	A/G	LG1	4157075	SNP					CTTGTTGGTTTGAGGCGATATCGTTTCTTTGGTAA[A/G]CTTTTAATGCCTTCAGATGGTGAATTTGAACTTTG	ACCAAACTCCGCTATAGCAAAGAAACCATT
AX-89779848	Affx-88811431	T/G	LG1	4160291	SNP					TTTCTTTCCATCATTTTTTCCACAGTTGCTGAGAA[G/T]TATGGTGAGATGGATGACAATTTCTTGGGAAGATT	AAGGTAGTAAAAAAGGTGTCAACGACTCTT
AX-89779849	Affx-88811432	T/C	LG1	4161461	SNP					GGAGTGGTACAAACCAAGTGAACCTTGGATTGAAG[C/T]TTCAATATCAACTAAAAAAAATCCCAGTAGGTGTC	CCATGTTTGGTTCACTTGGAACCTAACTTC
AX-89779850	Affx-88811437	T/C	LG1	4163028	SNP					TGGAGAGTCGCAGGTAAAGCTCTTTGCCAGCTTCA[C/T]GCTAGGAACAACAACGAAAGGTTTTGTACAATAGT	TCAGCGTCCATTTCGAGAAACGGTCGAAGT
AX-89779851	Affx-88811438	A/C	LG1	4163903	SNP					CAAGAAGCACTGAACCGGCTATGCGAAGTCAAGAA[A/C]CAGCCTCAACCCGACGAAGGCGTCAGAAGAAAGCT	TCGTGACTTGGCCGATACGCTTCAGTTCTT
AX-89779852	Affx-88811441	A/G	LG1	4168054	SNP					CTTCTGGATCCTGATGAACTTGAGATTGAAATGAC[A/G]AAATCAGATTTTCGAACTCAAGAAGCGGTTTGTGT	CCTAGGACTACTTGAACTCTAACTTTACTG
AX-89779853	Affx-88811443	T/G	LG1	4171251	SNP					AGGAGAAGTAGCAACTCAAAAGGTTGACAGTAAAA[G/T]ACCAACTGAGCTTTCTGATGAAGAACTTCAAGCTG	TTCATCGTTGAGTTTTCCAACTGTCATTTT
AX-89779854	Affx-88811444	A/G	LG1	4171891	SNP	Y	Polyploid			CAAGTTCTTGACTTTGGGAGATAGTCAGGAGAAGA[A/G]GGACATAATGAACAAGATACTGCGGTTGGTTGATA	AGAACTGAAACCCTCTATCAGTCCTCTTCT
AX-89779855	Affx-88811450	A/G	LG1	4179225	SNP					TGCTGAGAGTTGCATGTATAGTCCTCTCTACAGAA[A/G]CTACCGGTAAACAGTCTGCCATCCCAAAAGCTTAT	TCTCAACGTACATATCAGGAGAGATGTCTT
AX-89779856	Affx-88811451	T/C	LG1	4181443	SNP					TTAACCGAGATTAGACCTTCATAGTGTAGTAATCG[C/T]AACGTCGCAATAGCCTCACCAAGCATTTCTTGCTT	GCTCTAATCTGGAAGTATCACATCATTAGC
AX-89779857	Affx-88811452	A/G	LG1	4182390	SNP					TGATTTACCACGTAGAAGAAACCGCAATCCAAACA[A/G]GCCTAGAAACCCATGATTAGATTAACTCGTGTAAC	ATGGTGCATCTTCTTTGGCGTTAGGTTTGT
AX-89779858	Affx-88811458	A/G	LG1	4194097	SNP					GAGGATGAGTGTTTGATCTTGGCAAGTGATGGACT[A/G]TGGGATGTAATGACTAATGAAGAGGTTGGGGAGGT	ACTCACAAACTAGAACCGTTCACTACCTGA
AX-89779859	Affx-88811459	A/G	LG1	4194184	SNP					AGAAGGCGGCGAAGGTCCATGTTTACAAATACTGA[A/G]GAAATTTCTGCAGCACAAGCTGTTGCTGATCATCT	CGCCGCTTCCAGGTACAAATGTTTATGACT
AX-89779860	Affx-88811460	A/G	LG1	4196510	SNP					GCAACAATGGCAGACAACAACACCTTGAGAGCACA[A/G]ATTTCCTCCTTGAGGCAATCTTTCTTCGATGAGGT	TTACCGTCTGTTGTTGTGGAACTCTCGTGT
AX-89779861	Affx-88811461	T/C	LG1	4196877	SNP					CAAATGATAATGGCTAATGTTTATGTTGTCACAGG[C/T]ATGAACCAGAATTTGATCCCCAACAGATAGATCAG	CTATTACCGATTACAAATACAACAGTGTCC
AX-89779862	Affx-88811462	T/C	LG1	4198363	SNP					AACAAGGGCAGTGTGCTTCCTATACCATTGAACAT[C/T]TAGCTCCCTTATATCAACTCCATCTACCTTCACTG	CCCGTCACACGAAGGATATGGTAACTTGTA
AX-89779863	Affx-88811463	A/C	LG1	4199209	SNP					GTGGTTGGACCGCAATCATAACAAGTGCTAGCTTC[A/C]AAGCCACAATTAGTCCCAATATCATAGCAATTGTG	ACCTGGCGTTAGTATTGTTCACGATCGAAG
AX-89779864	Affx-88811465	T/C	LG1	4200409	SNP					TAAATAATACCTTGGTTTCATACCCTTCAGGAAGC[C/T]GCCTTATGAAATTGTGAGCATTGGCAGCCATGGCT	TTATGGAACCAAAGTATGGGAAGTCCTTCG
AX-89779865	Affx-88811468	T/C	LG1	4203436	SNP					TAGCACAACATCAACCCAATCAGCATATCTGAAAA[C/T]TGTGAATACTGAATCTGCGGACTTCTTCTTCTTCT	GTTGTAGTTGGGTTAGTCGTATAGACTTTT
AX-89779866	Affx-88809439	T/C	LG1	420742	SNP					TAATCCCTCATTGTTTTACAGATTCTTGGCAACTC[C/T]GCTTTGAAGATGGAGGTTGAGGTTCCTGTGGATTA	GGAGTAACAAAATGTCTAAGAACCGTTGAG
AX-89779867	Affx-88811470	T/C	LG1	4209433	SNP					TCGCTTCTCAATAGAAGCTCTCTCTGTTCCGGAAA[C/T]CCAAAGCGGAAGATGCAAGGAACAATCCCAATCAA	AGAGTTATCTTCGAGAGAGACAAGGCCTTT
AX-89779868	Affx-88811472	T/G	LG1	4213166	SNP					TGAAGCCAAGAGGACTTGTCCTGGAACCATGTTTA[G/T]AAATGCCTTCCCTGCTTGGGATTTAACCACTGGTG	GGTTCTCCTGAACAGGACCTTGGTACAAAT
AX-89779869	Affx-88811473	T/C	LG1	4213428	SNP					CATCCCACTCTTGTTTGTGGCATTAGAATGTTTGC[C/T]ATGGCTTTCTTGTTTCGCATACCTTTTCTCCTCAA	GTGAGAACAAACACCGTAATCTTACAAACG
AX-89779870	Affx-88811474	A/G	LG1	4214012	SNP	Y	Polyploid			TATTCCTTCAAAAACGAGTCCAGAAATCCCAAGTG[A/G]CTCGCATACTGCTCCGGAAAAGTTACACCGTAGCT	GAAGTTTTTGCTCAGGTCTTTAGGGTTCAC
AX-89779871	Affx-88811478	T/G	LG1	4215695	SNP					TCATCACAGTCATCTACATTGGACTTTGTTTCACA[G/T]CAGTACTTAATGTATCTAACATCTTCATCATCGGC	TGTCAGTAGATGTAACCTGAAACAAAGTGT
AX-89779872	Affx-88811481	A/C	LG1	4218288	SNP					GTTTGAGCAAATGTTTATGCTATTTCCATTGCCAG[A/C]CAGCCAAGATATACACTAAAGCTGAGGTCGCTTTG	TCGTTTACAAATACGATAAAGGTAACGGTC
AX-89779873	Affx-88811482	A/G	LG1	4219027	SNP					TCTTTCATGTTTTATAGGCCACAGCATGCTAGCCT[A/G]GTCTATGACATGGTTCACGAATTCTATATTGGAGA	GTACAAAATATCCGGTGTCGTACGATCGGA
AX-89779874	Affx-88811484	T/C	LG1	4221004	SNP					AATCCCCATGAGAGATAGCAGTGGACAGTAAATAA[C/T]GCGCGGTTCATAATCCAGTTAACCTTTGTTAAATA	GGTACTCTCTATCGTCACCTGTCATTTATT
AX-89779875	Affx-88809441	A/G	LG1	423082	SNP					TCTGCTGTGAAGATGGAGGCCAATCAATACAAGAG[A/G]CTGGCTGAGGAAAAGATCTGTCATGCTGAGGAAGC	ACACTTCTACCTCCGGTTAGTTATGTTCTC
AX-89779876	Affx-88809442	T/G	LG1	423609	SNP					GAAAGAGATATCAGATTGTAAAGATTCTGGTGGTA[G/T]AGGAAAGTCTCTGGTTTTGAAGGGTCCATCTAGGA	TCTATAGTCTAACATTTCTAAGACCACCAT
AX-89779877	Affx-88809444	T/C	LG1	423790	SNP					GAAAGGGAGGCAATTACTAGTACTTCATGCTCAAC[C/T]GGCGTCCATGATGTTTTTGAAGTTCCACAGAGCTA	CCTCCGTTAATGATCATGAAGTACGAGTTG
AX-89779878	Affx-88809445	A/G	LG1	423895	SNP					ACATTTGACAGTCCTAAAGCTTTTGGAGGTGAGAA[A/G]AAAGAATTTACTGGCAAAGATGATTTGATATGTGA	ACTGTCAGGATTTCGAAAACCTCCACTCTT
AX-89779879	Affx-88809447	A/G	LG1	425787	SNP					TCTGTCACATTCCAAAATCAGAGAGAATCAACCTT[A/G]ATGTCCACTTCTTCGATCAACAACGCTGATGAAGG	GTGTAAGGTTTTAGTCTCTCTTAGTTGGAA
AX-89779880	Affx-88809448	A/G	LG1	426081	SNP					CATTCCTGTAAGCTTGAACCTTTGTGAAAATCAAC[A/G]TCTGTTGGCCGCCTTCCTGTAACAATTTCTAAGAG	GACATTCGAACTTGGAAACACTTTTAGTTG
AX-89779881	Affx-88809449	T/G	LG1	426312	SNP					TCCACATAACAAGCCATCTGCTGAGTTGAAGGATG[G/T]CGAGTCAGTCATGGCAATAGTCTCGTCTTCACCTT	TATTGTTCGGTAGACGACTCAACTTCCTAC
AX-89779882	Affx-88809451	A/C	LG1	426664	SNP					CTAATCAAATTTCTGTGTCTGGTTCTCTTCAGGAC[A/C]TGGCATTCCCTTTTAAAGCTTCCAGAAATCTCTTC	GTTTAAAGACACAGACCAAGAGAAGTCCTG
AX-89779883	Affx-88811512	T/C	LG1	4269551	SNP					AGGCGGGCTCCACGAGTGGCAACTATGTCACATAA[C/T]GCCACAACGGCCTTTCTCACTTTCAGTGACGTATT	CCGAGGTGCTCACCGTTGATACAGTGTATT
AX-89779884	Affx-88811516	A/G	LG1	4296987	SNP					GATTAAGAGAGACAGAGACCAACACTACAAACCCA[A/G]TTCAGATTCAGCTTTGGTGTCCTGTTTTGAGTACA	TCTCTCTGTCTCTGGTTGTGATGTTTGGGT
AX-89779885	Affx-88811517	T/C	LG1	4297036	SNP	Y	Polyploid			TTGGTGTCCTGTTTTGAGTACAAGAAAGCTTCAAG[C/T]TTTGGCAGAGAGGCGAGTCCTCCTCCGGAGACTAT	CAGGACAAAACTCATGTTCTTTCGAAGTTC
AX-89779886	Affx-88811530	A/G	LG1	4337162	SNP					ATGTTGGAAGTTGTTTTTCTTGAAAAGATTGGCAG[A/G]TTGGGAAGTGGAGAATCTGATTTTGCAGCTTTTGT	CCTTCAACAAAAAGAACTTTTCTAACCGTC
AX-89779887	Affx-88811539	A/G	LG1	4348167	SNP					GGGATCTCAACTTTGTCTTCAAAATTCGGATCCTT[A/G]GCATCGATGACCTCCTTCTGGATGCCCATCTCGGC	GAGTTGAAACAGAAGTTTTAAGCCTAGGAA
AX-89779888	Affx-88811540	A/G	LG1	4348275	SNP					CCGCCATGGCCACCTTTCTTGGGCGATCCATTCAT[A/G]CCCGACCCTGATCTCCTGTCCTTCTTCACCTGATC	TACCGGTGGAAAGAACCCGCTAGGTAAGTA
AX-89779889	Affx-88811542	T/C	LG1	4352312	SNP	Y	Polyploid	HK		TCTATAAGCAGTCAAAAAAGAGATTTGATGAGGAT[C/T]CGGCCTTCAAGGAGAGAGCACAAGCTGCAGTTGTA	TTCGTCAGTTTTTTCTCTAAACTACTCCTA
AX-89779890	Affx-88811545	T/C	LG1	4354178	SNP					GATGTGGTTCGATTGGTTGATTTACTTGATGAAGC[C/T]AAGAGCCGAAGCAAAACAAGTCTTGTCGAGCGTGG	CCAAGCTAACCAACTAAATGAACTACTTCG
AX-89779891	Affx-88811549	A/C	LG1	4357225	SNP					ATAGGAAGATGCATCATGAGCTCAGACAATTCATA[A/C]AAAGGTCCATTAAAAGATGATGAAGAAGAAGAAGA	TTCTACGTAGTACTCGAGTCTGTTAAGTAT
AX-89779892	Affx-88811550	A/G	LG1	4360958	SNP					AAAAAAAGATCACATACCGACATGTAATTGTAAGT[A/G]CCAACGAATGTGTCCCTCTGACCCATGGAGCTAGC	TTCTAGTGTATGGCTGTACATTAACATTCA
AX-89779893	Affx-88811553	A/G	LG1	4361327	SNP					CAAGAGATCCACGATCCATGTATTCTAATACAAGA[A/G]AAATTGCCCCATTATGATAAAAGGAGTGGTGGCAA	CTAGGTGCTAGGTACATAAGATTATGTTCT
AX-89779894	Affx-88811556	A/G	LG1	4362103	SNP	Y	Polyploid	HK		TCCAAGGAAAATTCAACATTGAGCTCCTTACTATC[A/G]GAAGGCTGTTCAAATAAACCAAAAAAGGTAATTAA	CCTTTTAAGTTGTAACTCGAGGAATGATAG
AX-89779895	Affx-88811557	T/C	LG1	4362746	SNP					TCTTGTTATGGTAATCAAAATCAAACTTACTCGGA[C/T]CTCCTTTTCTTCGGAGATAAGCCGCAACCCTTTCT	AATACCATTAGTTTTAGTTTGAATGAGCCT
AX-89779896	Affx-88811559	A/G	LG1	4366044	SNP	Y	Polyploid	HK		ATTACATATAATTCGTTGATCAATGGGCAGTGTAA[A/G]GCAGGTCATGTAGATAGTGCTTATAGGTTGCTCAA	TATATTAAGCAACTAGTTACCCGTCACATT
AX-89779897	Affx-88811561	T/G	LG1	4366834	SNP	Y	Polyploid			ACGATAATGTAGTAGGACTTCATATGGTTTCAAGT[G/T]TACCATCAGCTGATATATGGAAGACAGTGGATTTT	TTACATCATCCTGAAGTATACCAAAGTTCA
AX-89779898	Affx-88811562	T/C	LG1	4367235	SNP					GTTTTTTGCAGAATACTTTGTTGCGCATATAACTA[C/T]GATGAAGTAGCTTGGAAAGTTCTTCTTGAAGGTTT	AACGTCTTATGAAACAACGCGTATATTGAT
AX-89779899	Affx-88811565	T/G	LG1	4370030	SNP					AAATGTCCTCACAGCACTGAAGAAAGCCGGTCTTA[G/T]TAAGAAGATTAAAGTATCAAGTACACATTCCCTCG	AGGAGTGTCGTGACTTCTTTCGGCCAGAAT
AX-89779900	Affx-88811566	A/G	LG1	4370379	SNP					AATTTCAAAACAATCAATGTTATGGTCACTGAGAC[A/G]GGCTGGCCGTCAAAAGGATCGCCGAAAGAGACAGC	GTTTTGTTAGTTACAATACCAGTGACTCTG
AX-89779901	Affx-88811571	T/C	LG1	4372323	SNP					GGAGTCCTTGTCCTGTCAATAAGGTCAGGATAGAA[C/T]ATGTTGAACTTATATCCTAGCACAACCTTTGGAGG	GGAACAGGACAGTTATTCCAGTCCTATCTT
AX-89779902	Affx-88811572	A/G	LG1	4372930	SNP					AGGGAAGCTGTGAAAGAATAGCCTCCCAAAATTCA[A/G]TAAGTTTGTCTTCTCCATTCACCTTCTCCTCAGTT	TCGACACTTTCTTATCGGAGGGTTTTAAGT
AX-89779903	Affx-88811574	T/C	LG1	4376736	SNP					GTGCAAGAGAAGAGAACAAAGGTAAAAAGAAGTAT[C/T]TGTTGGGAGAGTCGATGGGAGGAGCAGTGGCTCTT	TCTCTTCTCTTGTTTCCATTTTTCTTCATA
AX-89779904	Affx-88811580	A/G	LG1	4383912	SNP					ATCCCCAAGAATGGAGACCAAAACATTGGGATGGC[A/G]GATAAAACCTACAATTTCAAGACAAGCATAAGAGG	GTTCTTACCTCTGGTTTTGTAACCCTACCG
AX-89779905	Affx-88809473	T/C	LG1	438404	SNP					GCCAGGGTACATGACATAATGAAAAGAGACAGCAA[C/T]AAGGACCCAACTACCAACCCAAATGCTTTATTGGC	CCATGTACTGTATTACTTTTCTCTGTCGTT
AX-89779906	Affx-88811582	A/G	LG1	4384580	SNP					AGAGAACTTCCCGAGGAAAAAGAAATTTGTAATCA[A/G]CCTCCACACCTACAACAGAAGGTGAAGTCAAAGAA	TGAAGGGCTCCTTTTTCTTTAAACATTAGT
AX-89779907	Affx-88811583	A/C	LG1	4386623	SNP					ACCTGGGTAACTTCAAGTTTCTGGAAATTGCTAGA[A/C]TTTATTATCAATGGCATCTCAACACGGAAGAGGAA	CCATTGAAGTTCAAAGACCTTTAACGATCT
AX-89779908	Affx-88811584	A/C	LG1	4386861	SNP					GGTCGTTAAGGACTACTGGAATTTGAAACTCAATG[A/C]TGTACAGTACTTGTATGTACATACCAATAGGGCAG	AATTCCTGATGACCTTAAACTTTGAGTTAC
AX-89779909	Affx-88811587	A/G	LG1	4393915	SNP					GCTACAAGTTTGAGCTTGTCACTGACAATGGTCCT[A/G]GTAGCAGCATTACCATCGCGGAAGCTACATTGAGC	TTCAAACTCGAACAGTGACTGTTACCAGGA
AX-89779910	Affx-88811590	T/C	LG1	4394217	SNP					CTCTTCTCACATAAACTAAGGAAGGAGCTTTGCTA[C/T]GATGAACAGAATTTCTTGTCTTAGAAACTGGTTGG	GAGTGTATTTGATTCCTTCCTCGAAACGAT
AX-89779911	Affx-88811593	T/C	LG1	4398008	SNP					GAAACCAAAGTTACTTGGGAAGTTGCCACTGAACT[C/T]GTTATTAGCTAAGTTGATGACAGAAGCTTGCGCAT	GTTTCAATGAACCCTTCAACGGTGACTTGA
AX-89779912	Affx-88809476	A/G	LG1	440915	SNP					CAGTTGCTAGAAAGCTTCCAAGCAGCATATCCAGA[A/G]TTGACATTTCCTCCCCTCCCTGAAAGAGGTGACTT	CGATCTTTCGAAGGTTCGTCGTATAGGTCT
AX-89779913	Affx-88811596	A/C	LG1	4410202	SNP					TGGTCTCTCACGCAGATCTTCACACGTGCCAGATG[A/C]AATGCTGGGTTCCCTTGCCGTTGAAGCCTCTCCTA	AGAGTGCGTCTAGAAGTGTGCACGGTCTAC
AX-89779914	Affx-88811601	T/C	LG1	4420233	SNP					GTACATAATCCGGCAATGCAGGTGGAAACTTAACA[C/T]CTTGAAGTGGAAAATCCAGAGGTGGCATAGACCTG	ATTAGGCCGTTACGTCCACCTTTGAATTGT
AX-89779915	Affx-88809481	A/G	LG1	443189	SNP					AAGCCGTGCTTCACATAAGACATGACAAGACTCGA[A/G]CAAGAAGTCCGGCTGACAAGAACATGTTGATATAA	CACGAAGTGTATTCTGTACTGTTCTGAGCT
AX-89779916	Affx-88811613	T/C	LG1	4435096	SNP					AGAATGAGCTTGCAATTTTGGAATTCATTCATCTT[C/T]TAGTTGAAACCATGGACCGCCATTTCGGCAACGTG	CTCGAACGTTAAAACCTTAAGTAAGTAGAA
AX-89779917	Affx-88809482	A/C	LG1	443609	SNP					GATGCCTTCCCATATCCGGTTATCAATGTATTATA[A/C]GCAACTATGTTTGGAGAAAACCCTGCTTCTTTCAT	GAAGGGTATAGGCCAATAGTTACATAATAT
AX-89779918	Affx-88809483	T/C	LG1	443720	SNP					TGACAATAAGCATTAATCACTACCAACCAGTTATC[C/T]AAATTCGGTATCACTCCATCTTCTTTCATTAAGCC	TATTCGTAATTAGTGATGGTTGGTCAATAG
AX-89779919	Affx-88809484	A/G	LG1	443854	SNP					TGCAGATTGACAAACAATCCCAAAGTTCCTCATTC[A/G]AGAAAAAGTGAACTCCGCTTCCTCAACATTCCAGC	TAACTGTTTGTTAGGGTTTCAAGGAGTAAG
AX-89779920	Affx-88811616	T/C	LG1	4441500	SNP					AGCTTGAAAGGGCTGAAGCTTATGAAGTTTTTCGT[C/T]ACCGAAAGGATGTTGAAGCAGGTGGATTTCACAGC	CTTTCCCGACTTCGAATACTTCAAAAAGCA
AX-89779921	Affx-88811617	A/C	LG1	4441785	SNP	Y	Diploid	H	Y	CATGCAACTTGATTTAAACCACAATTACAGTATTA[A/C]ACAACAATCATATCGATACACGCAACCACCACAGG	TTGAACTAAATTTGGTGTTAATGTCATAAT
AX-89779922	Affx-88811619	T/C	LG1	4442360	SNP					CATGGAAGACGTTTCCATTTGAACTTTTACCACTT[C/T]TCCTTCCCATCTGTATAGGGTTTCCAAGTTTTTGA	TTCTGCAAAGGTAAACTTGAAAATGGTGAA
AX-89779923	Affx-88811621	T/G	LG1	4443382	SNP					GTATCAACAAAAGCAGGATCACCCAAGTTCATTCG[G/T]ATTGCAAACATGTGTTTCAATGCTTCAATTAGACG	TTGTTTTCGTCCTAGTGGGTTCAAGTAAGC
AX-89779924	Affx-88811623	A/G	LG1	4446018	SNP					ACGATGAAAATTGCCATAAAGATTGAGAAAAGTCA[A/G]AAGACTGTTACAAGCTATGGTTGTACTGTCCGAAA	CTTTTAACGGTATTTCTAACTCTTTTCAGT
AX-89779925	Affx-88811624	A/G	LG1	4446428	SNP	Y	Polyploid			TTGAGTGAATCACTTACATGCTAAAACTCCAGGAC[A/G]GAAAGTTGGAATGCCTTCTATTTGAGTGAGTCATA	ACTTAGTGAATGTACGATTTTGAGGTCCTG
AX-89779926	Affx-88811626	T/C	LG1	4446843	SNP					CAAGAGTAGAACAGAAATGACCAAACCAACGAGAT[C/T]CTGAGACAAAGACGAAAGAGTGCAAGTGAGGTCAG	CATCTTGTCTTTACTGGTTTGGTTGCTCTA
AX-89779927	Affx-88811628	T/C	LG1	4448774	SNP					TTAACGATTCAAGGAAAGGAAAAGAATTATCTAAA[C/T]GGGAGCCCCGTCGAGCAGGTACAGAAGCCGGCAAT	CTAAGTTCCTTTCCTTTTCTTAATAGATTT
AX-89779928	Affx-88811639	A/G	LG1	4452861	SNP					ATTAACTCAAACTCAGATGAAGCAAATTGTTGAAG[A/G]CCAAAACTCAAAACTGCCGCACATGATAAACGAAT	GAGTTTGAGTCTACTTCGTTTAACAACTTC
AX-89779929	Affx-88811641	T/C	LG1	4453985	SNP					AAGTCTTACCATGACTGAAGATTCCTGGTTCACCA[C/T]GCCTACTAAAAACATTGATAGAAACTCTTCCCCCT	AATGGTACTGACTTCTAAGGACCAAGTGGT
AX-89779930	Affx-88811643	A/G	LG1	4454700	SNP					CCTCAAGAACAATCGAGTTTCTTGCCTCCAACCAA[A/G]TCCTCCCACCTCCTTCCCCACCATACTTCACCTCC	TCTTGTTAGCTCAAAGAACGGAGGTTGGTT
AX-89779931	Affx-88811646	A/G	LG1	4459613	SNP					ACAAAGAAAACATCACAATCCAAACCTGAATGTCT[A/G]GCCAAATGCATTGATGTCAGGGGCAATGAACTCAT	CTTTTGTAGTGTTAGGTTTGGACTTACAGA
AX-89779932	Affx-88811647	T/G	LG1	4459684	SNP	Y	Polyploid	HK		CATTTGACACAAGAAGTTCTGGTTTCACACATCCA[G/T]CGTTGTCGGCTATTTCTTTTGGCATCACAAACCCA	CTGTGTTCTTCAAGACCAAAGTGTGTAGGT
AX-89779933	Affx-88809486	T/G	LG1	445972	SNP	Y	Diploid			GAAATAACATTACGTTGCTACAAGAATGTATGTGC[G/T]CATGGAGATATGCATTGGCTCTTGTATCCTTATAC	TTGTAATGCAACGATGTTCTTACATACACG
AX-89779934	Affx-88809487	T/C	LG1	447104	SNP					CTCGCAGCTGCATCATTTCTTCATCATCATATCCA[C/T]GCATATCATGCATCCCTCCGAGTGGCAGTGGTTGG	TCGACGTAGTAAAGAAGTAGTAGTATAGGT
AX-89779935	Affx-88811651	T/C	LG1	4484347	SNP					AGAAGACAATGTTATCTGTACTCTCTTTAGAAGCA[C/T]TGGAAGCAGGCAATTAATAAGTTCAATACCCAAGT	TGTTACAATAGACATGAGAGAAATCTTCGT
AX-89779936	Affx-88811657	A/G	LG1	4487418	SNP					TGTCATTGGTGAAAACCTTAGAAAGACCGAAATCT[A/G]CAATCTTAGCTTCCAAGTTTTCACTTAAGAGAATG	AACCACTTTTGGAATCTTTCTGGCTTTAGA
AX-89779937	Affx-88811668	T/C	LG1	4492938	SNP					GAGAAGGTTATCCTTTGTGGAAGACAAATTTGATG[C/T]AGAGAAAATTGAAGTCTTGTACTGAGTGATATGGT	CCAATAGGAAACACCTTCTGTTTAAACTAC
AX-89779938	Affx-88811671	A/G	LG1	4500027	SNP					CAAACTACTTGTCCTCACTTTGAAGAGGAGAGACT[A/G]ACATGTCAATGGATCTAATAGAAACCGAAATGGGC	ATGAACAGGAGTGAAACTTCTCCTCTCTGA
AX-89779939	Affx-88809489	T/G	LG1	450775	SNP					TTGTGGATACAACATCAGGTGTGAACATCGATATA[G/T]GGGTGATGAAAGATTACAATAAAAAGCAGTGGGTG	CTATGTTGTAGTCCACACTTGTAGCTATAT
AX-89779940	Affx-88811675	A/G	LG1	4509239	SNP					TGCTGTTCATACAGCTTCTTCCTCTTCAAACATTG[A/G]ATAGCAGCTGTAAATAGAAGAGCAAATTATATCAG	AAGTATGTCGAAGAAGGAGAAGTTTGTAAC
AX-89779941	Affx-88811683	A/G	LG1	4515367	SNP					ATGAATGTCTGAAAGAGGCCATCCTCTACTGCAAC[A/G]AGTCTGGATTAACATCAAAATAACAATTCAGCTTC	ACAGACTTTCTCCGGTAGGAGATGACGTTG
AX-89779942	Affx-88811692	A/G	LG1	4519959	SNP					GCAATAGTGTGTGGTAAAACATCTGGTTGGAAGCA[A/G]TGCCTGATGAATAAAGGGTTCAGGAAGAGGAAATT	TCACACACCATTTTGTAGACCAACCTTCGT
AX-89779943	Affx-88811699	T/C	LG1	4523427	SNP					CTGATATTTTATTTGCATTAGTAAAGGATATTGCT[C/T]GATTTCGACCTGATTTTAAGCTGCTTATCTCAAGT	TAAAATAAACGTAATCATTTCCTATAACGA
AX-89779944	Affx-88811700	T/C	LG1	4523594	SNP					AAAGCGCCAGAAGCTGATTACTTGGATGCTGCAAT[C/T]GCTGCTGCAATTCAAATCCATGTCAGGGAACCACC	CGGTCTTCGACTAATGAACCTACGACGTTA
AX-89779945	Affx-88811704	A/C	LG1	4524219	SNP	Y	Polyploid			TTGAACTGTTATTTGCTCTGTCTGCATTGAATAAA[A/C]TGGGAGAGTTGACTAAAGTTGGTAGGCGGATGGCA	GACAATAAACGAGACAGACGTAACTTATTT
AX-89779946	Affx-88811706	T/C	LG1	4524431	SNP					GCTGACAATGCAAGAAGGAATTTTCACACTGGGGA[C/T]GCAGGAGATCACATTGCCTTGCTTAATGTTTACAA	GTTACGTTCTTCCTTAAAAGTGTGACCCCT
AX-89779947	Affx-88809490	A/G	LG1	452533	SNP					CGATCAACATGAAGAGCCTTCTGAACCTCAGGTAG[A/G]TTGAAGTATACAACTGTGTGTTTCTCAGTGCAAGG	TTGTACTTCTCGGAAGACTTGGAGTCCATC
AX-89779948	Affx-88811710	A/C	LG1	4528019	SNP					TTCACCAAGAAACGTTACAGAGAGATGTTGAACAA[A/C]GAAGACGAACAAGAAGAGGAATATCTTCAATCTAG	GTTCTTTGCAATGTCTCTCTACAACTTGTT
AX-89779949	Affx-88809491	A/G	LG1	453153	SNP					GAGGTGTGTATGAATGACTGGAAGTCACAAAAAAG[A/G]TTAAGCGCCTTGTATGTTTGATCAGAAATCAAACC	CACATACTTACTGACCTTCAGTGTTTTTTC
AX-89779950	Affx-88811721	A/C	LG1	4531880	SNP	Y	Polyploid			GTAGATCATGTAGTTGTGGGAGGACGAAGATCAGA[A/C]GACATAGGCATCTTTAATTTAGAGGATGGAACCAT	AGTACATCAACACCCTCCTGCTTCTAGTCT
AX-89779951	Affx-88809492	T/C	LG1	453379	SNP					AAAGTATATACCATATAGCCCTTCAGATTAATTCC[C/T]TTCTCCTTAGCTGCCAAGTTGTACTTCACAATTGC	TATATGGTATATCGGGAAGTCTAATTAAGG
AX-89779952	Affx-88811722	A/G	LG1	4534738	SNP					CAACCCGTAATTGTTTACCACATCATCGCCGTGAC[A/G]AAACAAGCAACCTCGCCGGCCGGCGTGGTCGACAT	GCATTAACAAATGGTGTAGTAGCGGCACTG
AX-89779953	Affx-88811723	A/G	LG1	4534885	SNP	Y	Polyploid			AAGGCATCTGTTGATCTTAACCAAAACATAAAACC[A/G]CCTAGGGTTTTTCGTCGTAAAAGGTACGATCTCGT	TAGACAACTAGAATTGGTTTTGTATTTTGG
AX-89779954	Affx-88811729	A/C	LG1	4542296	SNP	Y	Polyploid			CTTCCTCTTGAAGACGTAATATTTCATCCAAAGTA[A/C]GATCGACCTGTTAAATGGCATTGAAGAGCTAGTTG	AGAACTTCTGCATTATAAAGTAGGTTTCAT
AX-89779955	Affx-88811733	T/C	LG1	4546790	SNP	Y	Polyploid			ATTTTTATTTAATTTATAGAAGCAGTACCTTTGAA[C/T]CGGCCATCATCAAAAGCCAATGAGCATCCTGCATC	ATAAATTAAATATCTTCGTCATGGAAACTT
AX-89779956	Affx-88811734	A/G	LG1	4547656	SNP	Y	Diploid	K	Y	ACATAGTAAGATAGACCATTGTCAAGCCTCCCATA[A/G]TCAACCCCAACAGGCTTGTCTCCCAGAACTTGGTC	CATTCTATCTGGTAACAGTTCGGAGGGTAT
AX-89779957	Affx-88811738	A/G	LG1	4551278	SNP					AGTTTTCCTCGTGTCAGATTTGAAACAGCCAAATT[A/G]ACTGCATTGCGAACAGAATCTAATTTCTGAAGGCG	AGGAGCACAGTCTAAACTTTGTCGGTTTAA
AX-89779958	Affx-88811739	A/G	LG1	4551316	SNP					TGCATTGCGAACAGAATCTAATTTCTGAAGGCGTA[A/G]CACATCAACACAAGTGCGTACATGTTGGAAGTAGT	ACGCTTGTCTTAGATTAAAGACTTCCGCAT
AX-89779959	Affx-88811740	T/C	LG1	4551848	SNP	Y	Polyploid	H		TACCATCAACAAGAAGAAACACAAGAGGAACCAAG[C/T]GACTGTATAGGGGTCCAGCAGCTGACTTGCCCACA	AGTTGTTCTTCTTTGTGTTCTCCTTGGTTC
AX-89779960	Affx-88809497	A/G	LG1	456611	SNP	Y	Polyploid	K	Y	GGTGAAGGACTGATTTCCTCCAGAATAGCCTCAGC[A/G]TCCTGAAATGAAAATCTAAAAAAATGTAATGTACC	TCCTGACTAAAGGAGGTCTTATCGGAGTCG
AX-89779961	Affx-88811744	T/C	LG1	4579956	SNP					AGGATATGTCAGATACTAAATAACTAGTAACAGAC[C/T]TTGCCATCCTCAGGAAGTGTAAGAGCAGTGAGGAG	TACAGTCTATGATTTATTGATCATTGTCTG
AX-89779962	Affx-88809500	A/C	LG1	458450	SNP					GAACAAATGGAATAATCGGATCATTTGGATCCAAG[A/C]CAAGACTTTCCTCCAACCCCTCGACAGCAAGATAA	TTACCTTATTAGCCTAGTAAACCTAGGTTC
AX-89779963	Affx-88811749	T/C	LG1	4586625	SNP	Y	Polyploid			AACCCCCATAGCTTGGTTGATTCAGTAGTATTATT[C/T]ACAGTAACCGCCATAACCAGTGATGCAATTGAGCC	GGTATCGAACCAACTAAGTCATCATAATAA
AX-89779964	Affx-88811751	A/C	LG1	4587518	SNP					GGTTGATGTTGTATAGTTGAAGGACTTACCAGACA[A/C]TGTGGACTGTTCAAACTCGTTTAGAAGACCAGCGT	TACAACATATCAACTTCCTGAATGGTCTGT
AX-89779965	Affx-88809501	A/G	LG1	458971	SNP					TAGTACTACTTAATTGTCCTGTTTGATCAACAGTC[A/G]AAGAAACTCCGCTAACAGCATTATCAACTGCTTCA	GATGAATTAACAGGACAAACTAGTTGTCAG
AX-89779966	Affx-88809502	T/G	LG1	459173	SNP					TTTCGCGCTGGACAATTGATCACTGTTCATGTCTA[G/T]TGTGTCCGATACAGATGTGGAAGTTCCTTGTGTCA	GCGACCTGTTAACTAGTGACAAGTACAGAT
AX-89779967	Affx-88811757	T/C	LG1	4598425	SNP					GGTGTGGCATATCTCTTTGAACCACCACAGGCAAT[C/T]CCCTTCCCTAAAGCAGCCTCTAGGAGTTGACCCGG	CCGTATAGAGAAACTTGGTGGTGTCCGTTA
AX-89779968	Affx-88811760	A/G	LG1	4599547	SNP					ATTTGCAAAGGGAATTATACCACAGCTCAAACCTA[A/G]CAAAAAGGACATGTCCAGTTCACAGTGTGTGTACT	GTTTCCCTTAATATGGTGTCGAGTTTGGAT
AX-89779969	Affx-88811761	T/C	LG1	4599794	SNP	Y	Polyploid	K	Y	GGACGTAGAATCCTTCCAGCATCAGAAAATATGCG[C/T]ACTTCTCCTTTGTGTTCGTCTCTTTTGATTTCCAC	ATCTTAGGAAGGTCGTAGTCTTTTATACGC
AX-89779970	Affx-88811766	T/C	LG1	4601988	SNP					ATTGAGGCAAACAGTATGTTTGAAATGCTTGCATC[C/T]TCAATGCCATAATCAATCAGATCAATAACTTCTTT	CCGTTTGTCATACAAACTTTACGAACGTAG
AX-89779971	Affx-88811768	A/G	LG1	4602675	SNP					AGTTGCTCTGTTCCAGTTTTAAACTTGTCACTTTC[A/G]ACAAGATTTTGAGTATATACCTGGTAGATCAGATA	GAGACAAGGTCAAAATTTGAACAGTGAAAG
AX-89779972	Affx-88811769	A/G	LG1	4603230	SNP					GATGGATCAAAATTAGGCTCAACTACAATCTCACC[A/G]AAAGAATCAAAGACCCTTTGTATGCCATTCTCAAC	TAGTTTTAATCCGAGTTGATGTTAGAGTGG
AX-89779973	Affx-88811770	T/G	LG1	4614273	SNP					TCCGATATATTTATTACCAACCTTGCCATCATCAG[G/T]AATCGTTAGAGCCGTGAGGAGAAGAGAGTATCCAG	ATATAAATAATGGTTGGAACGGTAGTAGTC
AX-89779974	Affx-88811771	A/C	LG1	4615320	SNP					TGACGATTCTGCTTGAGGGCTGCAAACTTAGCGAA[A/C]AAGTCATCCGAGTCAGGGAGCTTAGGGTGGACATG	TAAGACGAACTCCCGACGTTTGAATCGCTT
AX-89779975	Affx-88811773	T/C	LG1	4615755	SNP					TTTGAAGTCTCTACACGTGAAGACCTCTTAGATTC[C/T]GGTATTGGTTTAGGAGCTGCTTGTTCTACTGGTCT	TCAGAGATGTGCACTTCTGGAGAATCTAAG
AX-89779976	Affx-88811776	T/C	LG1	4617349	SNP					CACTTGAGAAGTTGCCGTGATTGTTACTAAAATGT[C/T]CTGAATGAGAAGGAGAGGGGGACCTGATAGATTGG	CTCTTCAACGGCACTAACAATGATTTTACA
AX-89779977	Affx-88809503	T/C	LG1	461801	SNP					ATATATGTTGATCCCACAACTGGAGCTCTTCGCTA[C/T]AATGAGAAGCCAGGATTCGATGTTTTTAAATCCGA	ACAACTAGGGTGTTGACCTCGAGAAGCGAT
AX-89779978	Affx-88811777	A/G	LG1	4618113	SNP					ATGTGGTTGCGTTGTTGGCAGAAACATTTGTAGAA[A/G]CAGAATCATCCGAGCGAGGTGATGACCTTGCATTC	CAACGCAACAACCGTCTTTGTAAACATCTT
AX-89779979	Affx-88809504	A/G	LG1	462149	SNP					AAGCATTACTTTTGTGAGGCAAGGGACATCACTAG[A/G]CCATTTCCCAGCCGAATGTGCTTGCGTGAACCTGA	AATGAAAACACTCCGTTCCCTGTAGTGATC
AX-89779980	Affx-88811781	A/C	LG1	4624224	SNP					GTACCTCACAAAAGGCTGCAGAGGATCAGAAAAAC[A/C]AAGACAACAACAACAATGCAGCAGCGCTTCCTAAT	AGTGTTTTCCGACGTCTCCTAGTCTTTTTG
AX-89779981	Affx-88811782	T/C	LG1	4624612	SNP					GTACCATGGTAGTGGAAGAAGGGTTACTAATGGAT[C/T]AGAACAAAGGTACAATGGGAATGGAAGAAGGTTCA	TACCATCACCTTCTTCCCAATGATTACCTA
AX-89779982	Affx-88809508	T/C	LG1	463200	SNP					TTAGTACAGCATTTTGAGGAATCTTTAAACTACAT[C/T]AGATCAACAGGAAAACTTCCTTATACTCGAATTCA	TGTCGTAAAACTCCTTAGAAATTTGATGTA
AX-89779983	Affx-88809513	T/C	LG1	464026	SNP					AACTGGAAATGTTCCTTGGAATGAGATTATTCAAG[C/T]ATCTTCCATCAGTTTCTTTTCACCCTCTAAATGTA	CTTTACAAGGAACCTTACTCTAATAAGTTC
AX-89779984	Affx-88811789	A/C	LG1	4642815	SNP					GAACCTGGAGATATATTTAGCTTCACCTCATACAT[A/C]ATAGAATTCCAAATAGCCAGTTCACCTTCCCTTGT	ACCTCTATATAAATCGAAGTGGAGTATGTA
AX-89779985	Affx-88811790	T/C	LG1	4643783	SNP					AAAGCATCACCAGGATTAGCTAGAATGAAAGTCAA[C/T]AGCTCATTGGCTGCGGTTGCACCAGCGGTGAGGAC	TAGTGGTCCTAATCGATCTTACTTTCAGTT
AX-89779986	Affx-88809515	T/C	LG1	465156	SNP					GCCCTTACATTTTATCCTGCTGCCTCGGGAAGAAC[C/T]CCTATCACTCTTGGTGAGGTAAAAGAACCTCGCAT	ATGTAAAATAGGACGACGGAGCCCTTCTTG
AX-89779987	Affx-88811796	A/C	LG1	4653984	SNP					TGGGGGTCTGGATCGATGTAACAATGCCTGAGATA[A/C]TGATCTGCTTCCTCACACACCAGTTGTCTAGCCCA	CAGACCTAGCTACATTGTTACGGACTCTAT
AX-89779988	Affx-88811798	A/C	LG1	4654245	SNP					CTACCTCCGTTTCCGGTGATCACACATCTTAAGAA[A/C]ACATACCCTGTTGGCTCCTCGCATGTGTTTCTTTT	AGGCAAAGGCCACTAGTGTGTAGAATTCTT
AX-89779989	Affx-88811804	A/G	LG1	4656917	SNP					GGATACTTTTTGTTGTTTGAGAACATGTTGAATAC[A/G]GTCCTCTATGCTCGTGATAAATGGCTGGTAAGTAT	GAAAAACAACAAACTCTTGTACAACTTATG
AX-89779990	Affx-88809517	T/C	LG1	466621	SNP	Y	Polyploid			AATGAGATTGTGCTTGATGCTTTGATATTGGACTA[C/T]GTTAGGGTTTTGGTAAGCATGAGGAGAAGTTCCCG	CTAACACGAACTACGAAACTATAACCTGAT
AX-89779991	Affx-88809518	A/G	LG1	466746	SNP					CGATGGTCTTTCTGAGAGTAATCAGTCTTCTGAAA[A/G]GAGATCCATTAAATCTCTGCGACAAGTACTTGATG	CAGAAAGACTCTCATTAGTCAGAAGACTTT
AX-89779992	Affx-88811816	A/C	LG1	4694764	SNP	Y	Polyploid			CAGTCAAATCAAAGGGATCCTCACCGAAAGCTCTT[A/C]TAAGTAAGTAGCTCTTTTTAGTTTTTAATTCCCTT	TTTAGTTTCCCTAGGAGTGGCTTTCGAGAA
AX-89779993	Affx-88811817	T/C	LG1	4695031	SNP					CTAGCTTTTACATTGATAACAAGAGGCTAGACGAT[C/T]ATACTGATGATGAAAGAGTTAATGAATACATAAGT	AAAATGTAACTATTGTTCTCCGATCTGCTA
AX-89779994	Affx-88809525	A/G	LG1	470630	SNP	Y	Polyploid			GCTGTTGTGAAGCTCTAGACAGTCTGCATCTGACA[A/G]TGTTGCCACAAAGCAACCGTAGTCTTCGAGTGCGT	ACACTTCGAGATCTGTCAGACGTAGACTGT
AX-89779995	Affx-88811821	A/G	LG1	4707640	SNP	Y	Polyploid			CGTCCCACCTACCTTTATTTGCATAGATATTTGAC[A/G]GCAATATATAAGTCGAACCCATCTCAGGTTCAAGC	GTGGATGGAAATAAACGTATCTATAAACTG
AX-89779996	Affx-88811825	T/G	LG1	4708846	SNP					GGTCACCAAGATCAGTGGCAGCACTAATGATACTA[G/T]AAAGGGTAAATTGGTTCGGTGAGATGCCTGTGCTT	GGTTCTAGTCACCGTCGTGATTACTATGAT
AX-89779997	Affx-88811826	A/G	LG1	4709266	SNP					GAGCATACCCATTTAGCAAGGCATTCCATGATACA[A/G]CATTCTGCTCAGGCATACAAAATAACACTTTATTG	ATGGGTAAATCGTTCCGTAAGGTACTATGT
AX-89779998	Affx-88811827	A/C	LG1	4709336	SNP					GGCAAGTTCCAGCTGACCACATTTTGCATAAAGAT[A/C]AACGAGAGCAGACCCAACAAAATCATCCGAGAAGA	CAAGGTCGACTGGTGTAAAACGTATTTCTA
AX-89779999	Affx-88811833	A/C	LG1	4717644	SNP					AAGACTACTGAGGACATTAAAGAGTGCCTCAAAAG[A/C]ACTCCAATGCATCCACTAGTAGTTGCAGCTATTAA	ATGACTCCTGTAATTTCTCACGGAGTTTTC
AX-89780000	Affx-88811839	T/C	LG1	4728961	SNP	Y	Diploid			ATGGTGGTTTTGAATTGGATGTGCTAAATGCTGAT[C/T]CTGCCCTTTGCAGCAGTTGTTTGGCATCAGGGGGA	CCAAAACTTAACCTACACGATTTACGACTA
AX-89780001	Affx-88809530	T/C	LG1	473011	SNP					TTGGATATTCCACACAGTGAAAAGAGGTTTGCTGG[C/T]TTCTCCAAGGACAGCAAGCAGCTTGATGCTGAGGT	ATAAGGTGTGTCACTTTTCTCCAAACGACC
AX-89780002	Affx-88811840	A/G	LG1	4734931	SNP					GAAATGATGGAACCGCTTGTTATCCCTAACAATCA[A/G]CTCCCTCCCAACAATCTTCGACATGATTTTAATTG	CTACCTTGGCGAACAATAGGGATTGTTAGT
AX-89780003	Affx-88811841	T/C	LG1	4735001	SNP					GCATTATGGCAATCACCACAGATACGAAGGTTCTT[C/T]ATAATCCGTAGAGTTTGCCTAGCAGGTGTACTGAT	TACCGTTAGTGGTGTCTATGCTTCCAAGAA
AX-89780004	Affx-88811842	A/G	LG1	4735362	SNP					CCTCCGCGCGATCTTCAAGCTCAAGATCTCCATGA[A/G]TCCGTGCCAAGTCCCTAAGAGCCTCCCAAACTTCC	CGCGCTAGAAGTTCGAGTTCTAGAGGTACT
AX-89780005	Affx-88809531	A/C	LG1	473730	SNP					TTACCTACGAGGAAAGGAAGAACAAATTGATTGAG[A/C]GATTGAATGCCTTCAACTCAGCTGCCCATGCTGAT	ATGCTCCTTTCCTTCTTGTTTAACTAACTC
AX-89780006	Affx-88811844	A/C	LG1	4742016	SNP					TGGAATTTCTGTTCCATGCATAATCAAATGTGTCA[A/C]GCAGCTTCCTTTCTGTTCTCAGCGCCTCATTTTTG	AAAGACAAGGTACGTATTAGTTTACACAGT
AX-89780007	Affx-88811846	T/C	LG1	4744371	SNP	Y	Polyploid	H	Y	TCGTTGAATTGGTTCTGTTCTACAAGGAGAGCCAT[C/T]GGCCAAGATGAATCCACAGATCGATGTAGAGCTCT	CTTAACCAAGACAAGATGTTCCTCTCGGTA
AX-89780008	Affx-88811850	A/G	LG1	4749438	SNP	Y	Polyploid			CAGAGGGATGAGATAGTGAACTCATGCTCTCAGAT[A/G]GTGCAACAGCTCCAAGATGTTTATGATCCAGAGAA	CCTACTCTATCACTTGAGTACGAGAGTCTA
AX-89780009	Affx-88811851	A/G	LG1	4749550	SNP					TCTAATATTAATCTCTTCCCACTTTGTCTTCACAG[A/G]TTAAGATCAGGATAAAAATCCTCTCTGGCTCACCA	ATAATTAGAGAAGGGTGAAACAGAAGTGTC
AX-89780010	Affx-88811852	T/C	LG1	4750325	SNP					AGTTCATATTGCCAGCCCTGGATGGCAGATTATCT[C/T]AGTCCTGATGGCGAATTTTCTAGATATGGGGCTGG	TATAACGGTCGGGACCTACCGTCTAATAGA
AX-89780011	Affx-88811854	A/G	LG1	4751082	SNP					GTTTGCACGACAAAGAATTGCAGTTGGAGCAGCTA[A/G]AGGATTGAGATACCTTCATGAAGAGTGTAGAGTAG	GTGCTGTTTCTTAACGTCAACCTCGTCGAT
AX-89780012	Affx-88811856	A/C	LG1	4758205	SNP					CAGGCTCTTCGGTGTTCAAGTTCATCATCATGATC[A/C]GGTGTCTTCTTCTGTATCTTCGTTTAATGCCATGA	AGAAGCCACAAGTTCAAGTAGTAGTACTAG
AX-89780013	Affx-88811857	T/C	LG1	4759153	SNP					CCCAGCTGAAATATTCAAATGCAGTATTTTCATCA[C/T]CAGAACCCAGTAATATACCACTACCACCGTCATCA	GACTTTATAAGTTTACGTCATAAAAGTAGT
AX-89780014	Affx-88811858	T/C	LG1	4759203	SNP					ATACCACTACCACCGTCATCATCAGTAGTACCAGA[C/T]CATCTAGAGCTGACGCTCGCTTCGCCGGTTAGGCC	TGATGGTGGCAGTAGTAGTCATCATGGTCT
AX-89780015	Affx-88811860	T/C	LG1	4765271	SNP					AGGAACCCAGTTCAAGACTTAAACCCAGCTTATCA[C/T]TACACTGAAATGAGATAAGAAGACATGTATTAATT	GGGTCAAGTTCTGAATTTGGGTCGAATAGT
AX-89780016	Affx-88811862	A/G	LG1	4765967	SNP					ATTATTCCTTGAAGAATACCAGAAGTACCACCAAG[A/G]ACTGGAAGCAGAGCAAATAGCAAACCCACAGCACA	AGGAACTTCTTATGGTCTTCATGGTGGTTC
AX-89780017	Affx-88811863	A/C	LG1	4767508	SNP					AGACAACATACTTGGACCATTTCACTGACAAAACT[A/C]AAGCCTCCAGGTCCAATGGCAGATCCTGCTAGTAA	TGTATGAACCTGGTAAAGTGACTGTTTTGA
AX-89780018	Affx-88811864	A/G	LG1	4768555	SNP					AGGATCAGCTGAGTACCTACCTGTTGTTCATTGAC[A/G]CTGTTATTGAAGCTACCGGCGTCGGCAGCTGCACA	GTCGACTCATGGATGGACAACAAGTAACTG
AX-89780019	Affx-88811865	A/G	LG1	4769097	SNP					GCGGCTGCGAATTTCAGCCGAGGAATACTGAAGAA[A/G]AAGAGACAGAGCAGAGCGAGGAGTCGGAGCCTCAT	ACGCTTAAAGTCGGCTCCTTATGACTTCTT
AX-89780020	Affx-88811866	A/G	LG1	4773046	SNP					AGCAGTCTCATCATCAGCTAACCAAGGTTCAATCA[A/G]ACCCAAGACCGCAACACATTCTCCCCCTTTTCCCA	AGAGTAGTAGTCGATTGGTTCCAAGTTAGT
AX-89780021	Affx-88811869	A/G	LG1	4774169	SNP					ACATCAAAATATCTGCCACTCGTCGTAAAATGTAA[A/G]ATCTACATCCGGTACTGGAAGGCCATCCATACCCA	TTTTATAGACGGTGAGCAGCATTTTACATT
AX-89780022	Affx-88811871	T/C	LG1	4774543	SNP					GGTGGACTAATGCATGCTTCTGAGCTGCACCACAA[C/T]CCTGCAAGCTAGAACCCTCCTGGATGCAAGCCGGA	TGATTACGTACGAAGACTCGACGTGGTGTT
AX-89780023	Affx-88811872	A/G	LG1	4779122	SNP	Y	Polyploid			GTTTGGCTGATTCTGATACTTGTCCTAAGCTCACT[A/G]AGAATTACATCACTGCTGATCAGTTCTTTACTGCT	CGACTAAGACTATGAACAGGATTCGAGTGA
AX-89780024	Affx-88811874	A/G	LG1	4779586	SNP					TTACACTGATTGTAGAAAAGAAGTTGATAGAAGAT[A/G]AAAGATTCTTCGTTTGGTACATCCAAACAAGTCGC	GACTAACATCTTTTCTTCAACTATCTTCTA
AX-89780025	Affx-88811876	A/C	LG1	4787298	SNP					GTCCTCGAGAAACACAACAATGCCCTATCGTTCAT[A/C]AACAAACCCGAAACTTTCGGGGACGATTTATTAAT	GCTCTTTGTGTTGTTACGGGATAGCAAGTA
AX-89780026	Affx-88811878	A/G	LG1	4789103	SNP					ACAGTCAGGATATCAGATAATAATGTGGACTCAAA[A/G]TGCAGTGTTCTCAGCAACAAAGAGCTTGATAGTCA	GTCCTATAGTCTATTATTACACCTGAGTTT
AX-89780027	Affx-88811880	A/G	LG1	4792249	SNP					TTCGCGGATGGCAATGGTTCTGTAGGTATAGTTCC[A/G]TAGGTCGTCATCGTCTGGAACGATGACAGAGACGG	CCTACCGTTACCAAGACATCCATATCAAGG
AX-89780028	Affx-88811882	T/C	LG1	4793549	SNP					ATTCTTTCCCATTTTGTATACACATAGTCTGCGTA[C/T]TTCCTCCACATATAGCTCGCCATTTTTTTCCTACT	AAGGGTAAAACATATGTGTATCAGACGCAT
AX-89780029	Affx-88811884	T/C	LG1	4800151	SNP					TGGGGAAACAATGTTGAACTTGGGATCAAAGCAAT[C/T]GATACCACTGACAACGCGGTAGAGGCCAGGCATTG	TTTGTTACAACTTGAACCCTAGTTTCGTTA
AX-89780030	Affx-88811886	T/C	LG1	4800613	SNP					TGATTGTGATGATCTAAACCTCACCTCAGTGTAAG[C/T]CTCTAGATAGGGCCAGACTTCGAATCTTGAGATCC	CACTACTAGATTTGGAGTGGAGTCACATTC
AX-89780031	Affx-88811887	A/G	LG1	4801587	SNP					GCATTGAATGGCTCAAAGTCCAACTCCAGCACAAA[A/G]TCTCCTTTAGCACTACCATTTCATACACATAAGAA	CTTACCGAGTTTCAGGTTGAGGTCGTGTTT
AX-89780032	Affx-88811888	A/C	LG1	4801900	SNP					CAAGAGCTTCCTGAATGTTCTTTGAAACCTCACCA[A/C]AGGCTTCAGGGATTGCTTGAAACACAGCAACAAGT	CGAAGGACTTACAAGAAACTTTGGAGTGGT
AX-89780033	Affx-88811889	A/G	LG1	4801986	SNP					AACCCTTTGCCATTGCTTTCAAGCTTAGAAAGCAC[A/G]GCCAAGATCTCGACACGGTGATCAGACATCGTCCA	AAACGGTAACGAAAGTTCGAATCTTTCGTG
AX-89780034	Affx-88811896	A/G	LG1	4809783	SNP					TGTACGTGACTTGCCAGTTGTTTAAAATTTACTTT[A/G]AGGTAATATTTCAAGCATACTTGGGTCATGGTACT	CACTGAACGGTCAACAAATTTTAAATGAAA
AX-89780035	Affx-88811899	A/G	LG1	4811650	SNP					GGTGGAGTGCATAGTGGCAATACTAATATACAAAA[A/G]TCTGGTTAAGGGATACTTTGCACACAAGAGTAAAG	TCACGTATCACCGTTATGATTATATGTTTT
AX-89780036	Affx-88811904	A/G	LG1	4815520	SNP					GTGAGAGGTTACCTTAGACAAGGCCAACCAATATG[A/G]AAGGCGTGGAGAGAGTCGTAAGCAGTAGGGTCACA	TCCAATGGAATCTGTTCCGGTTGGTTATAC
AX-89780037	Affx-88811905	T/C	LG1	4832290	SNP					CCCAAATGCGTATTCTTCCACAGATATTGAGTACA[C/T]ACGGTAGATACTAACTAATAACATATCTTTCTGAA	TACGCATAAGAAGGTGTCTATAACTCATGT
AX-89780038	Affx-88811906	A/C	LG1	4833053	SNP					CCCACTGTTTTGAAAGTAGTCAATATGAGTTCTTT[A/C]TGCTCGGGAGCAACTCTTGCATAAACCTAACACAA	ACAAAACTTTCATCAGTTATACTCAAGAAA
AX-89780039	Affx-88811907	A/G	LG1	4833574	SNP					TGTTCCTTTTTGGGCCAAGAATTAATGCAGGCTTT[A/G]ATATAATATGAACTTGGGTGGCAACATGGCAAGCT	GAAAAACCCGGTTCTTAATTACGTCCGAAA
AX-89780040	Affx-88811909	A/G	LG1	4836035	SNP					ACAGATACTTGTGAACAAGATTAAAAGAAGTGGTG[A/G]ACAAGGGATGCACCCTTAACAATACAACATAAAAA	ATGAACACTTGTTCTAATTTTCTTCACCAC
AX-89780041	Affx-88811911	T/C	LG1	4838283	SNP					ACAGAGGTTATAATAAGTGAACAACTAAGGAAAAG[C/T]TTGTACTTGCTTCTAGTGGGATCCTCAAGGCCCTA	CCAATATTATTCACTTGTTGATTCCTTTTC
AX-89780042	Affx-88811913	T/C	LG1	4839916	SNP					TGGACCAGAAGATCGTCCAATTGAAACAACATCCC[C/T]GGGCAAAAGATCAGTTCCGGCTAGCTTTATCCACC	GTCTTCTAGCAGGTTAACTTTGTTGTAGGG
AX-89780043	Affx-88811916	T/G	LG1	4842453	SNP					CTGAAATCAAAGTAAATCTCCTCCATATCCACTGA[G/T]GACGAAGAACCTCCGGGCTGAAAAAATTTATGGGC	TAGTTTCATTTAGAGGAGGTATAGGTGACT
AX-89780044	Affx-88811917	A/C	LG1	4843491	SNP					GATGCATACCTTGGAATAGTGTACAAAGCAATTGA[A/C]GTCGACAGACCAAGCAGTGAAAAGCCAAACGAGAA	TATGGAACCTTATCACATGTTTCGTTAACT
AX-89780045	Affx-88809534	T/G	LG1	488604	SNP					GAGCCGTTACTAGTGGAGAGCTAACACATCAGAGC[G/T]TGCAAAGGTGAACCATCATGTATTCTTTCATATAT	CAATGATCACCTCTCGATTGTGTAGTCTCG
AX-89780046	Affx-88811931	A/G	LG1	4891621	SNP	Y	Polyploid	K	Y	AAAATGCACAAAAACACTCTGATAGGATATTGTGA[A/G]ATTGATCTACTTGAATTTCTAACCAGGGTAAGTCA	CGTGTTTTTGTGAGACTATCCTATAACACT
AX-89780047	Affx-88811934	A/G	LG1	4894248	SNP					TATGACCGGAGGATTTTTGACAGATAAACAGGCTA[A/G]CTATGGGTGAGAATGCTGCGATATCATGTTTGAGA	GGCCTCCTAAAAACTGTCTATTTGTCCGAT
AX-89780048	Affx-88811935	A/G	LG1	4894752	SNP					TTTGATCGGAGGACAAAGAGACTTGTGGAAGAATT[A/G]ATAGACGGAAAGATTGCCTTGTCAATGAGAGCTAT	AGCCTCCTGTTTCTCTGAACACCTTCTTAA
AX-89780049	Affx-88811937	T/G	LG1	4901599	SNP					TGAGCGTCCCTTTTGTCTGCAAATCATGGCACGAA[G/T]CAACCCTCGATCCTCTGTGCTGGCAAAACCTCTCG	CAGGGAAAACAGACGTTTAGTACCGTGCTT
AX-89780050	Affx-88811938	A/G	LG1	4901842	SNP					TCAAACTTCCTGGCTTTATTGATGAGGAAACATTG[A/G]GGTATGTTTCGGATTCATGTCCCGGGATTAGGGTT	GAAGGACCGAAATAACTACTCCTTTGTAAC
AX-89780051	Affx-88811941	A/C	LG1	4902294	SNP					CTTGAGGTTTTGGATGTCGGCAAGTCTCATGTAGA[A/C]AGTGTTGTTGGTTGCCTGGGAGTGTTTATTGCAGA	CCAAAACCTACAGCCGTTCAGAGTACATCT
AX-89780052	Affx-88811943	T/G	LG1	4902404	SNP	Y	Polyploid	HK		AAGTGGAGATGAAGATGGTGAGGATTATTATAGTC[G/T]TGATGCTCAGATGCTGGCAAGGAAGTTGCTTTTAA	CTCTACTTCTACCACTCCTAATAATATCAG
AX-89780053	Affx-88811944	A/G	LG1	4904389	SNP					AAGAATCAAAATCATCCACTTTGGACTTTGATCCA[A/G]TTTGGGAAGATTGAAAATCATGAACAGCCATTTTT	AGTTTTAGTAGGTGAAACCTGAAACTAGGT
AX-89780054	Affx-88811945	A/G	LG1	4904489	SNP					AATCGGAATAGATATTTCATTCATCAAGTCATCAA[A/G]CGCATCATCAAGGTTGGCAGCCACCAGGATTGATG	CTTATCTATAAAGTAAGTAGTTCAGTAGTT
AX-89780055	Affx-88811946	A/C	LG1	4904822	SNP					TGAATCGAGACAATCACTGTCAGGAGAACTTGATA[A/C]CATAATCTCAATATCTTGATCTGCAACGTTGATCT	GCTCTGTTAGTGACAGTCCTCTTGAACTAT
AX-89780056	Affx-88809538	A/C	LG1	493785	SNP					TGGGATTTTTAAATGAAAATGCTAAGAGATACATT[A/C]AGCAACTTCCTCTCTACCACCGGCAGTCATTTACT	AAAAATTTACTTTTACGATTCTCTATGTAA
AX-89780057	Affx-88811955	A/G	LG1	4952466	SNP					TGTTCAAAGTATACTCACAATGTGATATTTTGAAT[A/G]CTTGGTTAAAATTCTTTGAAAACATGAATTCTCAG	TTTCATATGAGTGTTACACTATAAAACTTA
AX-89780058	Affx-88811956	T/C	LG1	4952847	SNP					CTATCTCTACATCTTTCTCACATGCACTTCTATCA[C/T]AGATTGTGACACTAAACTTTGATTCACCATCATAT	AGATGTAGAAAGAGTGTACGTGAAGATAGT
AX-89780059	Affx-88811961	T/G	LG1	4965295	SNP					CTTCTTTTGTTGGGAGATCCAACTTTGAAGCTCTT[G/T]ATAACATCTGGTTTTGCTGACCTCACTGAGAACCT	AAACAACCCTCTAGGTTGAAACTTCGAGAA
AX-89780060	Affx-88809540	T/C	LG1	496712	SNP					TCGGCATCCAGTTGAGCCCTGTATTCTCTCATCAT[C/T]CTATCGGTATCTTTTTCCAGTTCCCCCTTTCTCAG	TAGGTCAACTCGGGACATAAGAGAGTAGTA
AX-89780061	Affx-88811963	A/G	LG1	4972954	SNP					ACCACTTACCTGAAAATTCTGTGTCCAGCACTTTT[A/G]ACACTTGTTCATCCATATTCAGACTTGAGCAACAT	AATGGACTTTTAAGACACAGGTCGTGAAAA
AX-89780062	Affx-88811964	T/G	LG1	4974355	SNP					CTGACTGAACCAGATTTAGCATACATGTCTATGAG[G/T]TAACTTCCCATCCCCTCAAATTCTATTCCAGACCT	ACTTGGTCTAAATCGTATGTACAGATACTC
AX-89780063	Affx-88811968	T/C	LG1	4987429	SNP					GCCGTTGTGGTCTTGTACCTTGGTGGCTTTACAAC[C/T]AAGAAGCATTTTTCCTCCAGGAAATGAGGGCCTGG	ACACCAGAACATGGAACCACCGAAATGTTG
AX-89780064	Affx-88811981	A/G	LG1	5036047	SNP					GGACCACCTGTTTTTGTTGCAGTTTGAAAAGAAGC[A/G]AGAGCGGCTGGTGCAAAGGCAGGTTGTACTAAGAC	TGGACAAAAACAACGTCAAACTTTTCTTCG
AX-89780065	Affx-88811982	A/G	LG1	5040080	SNP					ATTGATTAATAATGAATGTCGGAAGAAGGAGAAGC[A/G]GTTGCAAAAGGTGTCAAGTGAACCACTTGTGGCAA	AATTATTACTTACAGCCTTCTTCCTCTTCG
AX-89780066	Affx-88809548	A/G	LG1	504316	SNP					GTAGATGTGAAGGGCACTGATGGAAAAACTACTCT[A/G]TTGCATTTTGTTGTACAGGAGATCATCAGAGCTGA	ACACTTCCCGTGACTACCTTTTTGATGAGA
AX-89780067	Affx-88809549	T/C	LG1	504535	SNP					GGTATGGATTCAGATGTACTGAGCAATGAAGTTGC[C/T]AAGATTGCTGGTGGAGTTTCAAAAATAGAAGATGT	CCTAAGTCTACATGACTCGTTACTTCAACG
AX-89780068	Affx-88811991	A/C	LG1	5061849	SNP					AAACGAATCTTATCCACTCCGGAGCTTACGAACAG[A/C]CCAGCCAATCGAAGGAGCTCAGTGTGTGAGAGAAT	TTAGAATAGGTGAGGCCTCGAATGCTTGTC
AX-89780069	Affx-88809551	A/G	LG1	506723	SNP					CGCATTAGAAATCCTCCAAAGATTCGACCATGGAT[A/G]TTCCTTTGCTGTGGCTGGCAAATAAAAGAGTTTTG	ATCTTTAGGAGGTTTCTAAGCTGGTACCTA
AX-89780070	Affx-88811995	T/C	LG1	5072550	SNP					TCCGATGATGATTATTTAAAATTCTCTCAAGATGA[C/T]AGATTGTGGAACACCATGCATTATTGTTCTTTCTG	ACTACTAATAAATTTTAAGAGAGTTCTACT
AX-89780071	Affx-88812004	A/C	LG1	5076668	SNP					TGTTAAATTTGCCTTTGTTGCCAATGGTACAAAAT[A/C]AAAGATAGTTCGGGTCGAGAACAAATCATATTCAA	TTAAACGGAAACAACGGTTACCATGTTTTA
AX-89780072	Affx-88812015	A/G	LG1	5096872	SNP	Y	Polyploid			AGTGACAAAAACAACAATGCTCAAGCTCCATCATC[A/G]GAAAACAAAGACTCAGGAAGTCTTTTGTTAGGCTC	GTTTTTGTTGTTACGAGTTCGAGGTAGTAG
AX-89780073	Affx-88809553	T/C	LG1	510551	SNP					TTACAGCTGGAAAAATGACGAACTAAAGTCTCAAG[C/T]CCCTTGCAAGCAGGAAAACCACAAGCAACCTGGCT	CGACCTTTTTACTGCTTGATTTCAGAGTTC
AX-89780074	Affx-88812030	A/G	LG1	5156210	SNP					TCCTTGGTTAGAGGGTCGATCAAATTGACGCTGAA[A/G]TCGCCAGACCATAAATGTGACAGGAACAATCCATG	CCAATCTCCCAGCTAGTTTAACTGCGACTT
AX-89780075	Affx-88812041	A/C	LG1	5168351	SNP					AACCTCCTCCTCTGCTAAAGTGAAGGATATAATCA[A/C]AAATGATCCATCAGCAACCTTCTCCGCCAACCAAT	GGAGGAGACGATTTCACTTCCTATATTAGT
AX-89780076	Affx-88812042	A/G	LG1	5171004	SNP					TCAGTGGGTGCTGCTACTAAACCATCAACATTATT[A/G]AGAATCTGGTCAAGATCCAAAGAGTAAACCACAAG	CCCACGACGATGATTTGGTAGTTGTAATAA
AX-89780077	Affx-88812043	T/G	LG1	5171123	SNP					GACGTCCTTATTCTCAAAGGCGGTTTTGGAATAGT[G/T]TGAGACGAAATCAGGGTCGGAAATTAGGGACTGCC	GGAATAAGAGTTTCCGCCAAAACCTTATCA
AX-89780078	Affx-88812052	T/C	LG1	5173746	SNP					CAGCATTGAAGGGCACAGTGACTTTGACCTGTGAA[C/T]CAAGCCCGAAGCGGTTGAGAGCTTCCTGGATGTTC	AACTTCCCGTGTCACTGAAACTGGACACTT
AX-89780079	Affx-88812054	A/G	LG1	5177936	SNP					ACAGCAGAAGCCGGGAGATTCATTATCACATGATC[A/G]ACATGCTCCCAAGTCTTAACATTGATGATCTCAGA	TCTTCGGCCCTCTAAGTAATAGTGTACTAG
AX-89780080	Affx-88812055	A/G	LG1	5178667	SNP					GCAAAAGGGCCAATACCAGCGAACATATCACATAT[A/G]ACTTCCCCTGCTCGAAACTGAGAAACCAACCTTAT	TCCCGGTTATGGTCGCTTGTATAGTGTATA
AX-89780081	Affx-88812059	T/C	LG1	5189912	SNP					AAAGGAATGTGAAGAGGAAGCTGGAATACCAAGCT[C/T]CATTTCTAGGGGGTAATTTCTCTGTTAACTGTTGA	TTACACTTCTCCTTCGACCTTATGGTTCGA
AX-89780082	Affx-88812063	A/G	LG1	5192505	SNP					GATGATCTTAAGGCAATGCGGTATTCAGTTTTCAT[A/G]ACGCCAGTCAGCTGGATTTGGCCAAGTACAGAATC	AGAATTCCGTTACGCCATAAGTCAAAAGTA
AX-89780083	Affx-88812064	A/G	LG1	5192713	SNP					TTGGAGAAATACTTCTGTGTCAAGAAAAGTGAAAA[A/G]GGAGCACCCTTTCCAATACCTTGAAGAGCTTCATT	CTTTATGAAGACACAGTTCTTTTCACTTTT
AX-89780084	Affx-88812067	A/C	LG1	5196670	SNP					AATACTCAACCTCAAACCAGTCCTAAAAGTTGTTC[A/C]TATCTTGTTGAATCAACCAACGGAAACCTATTGCT	AGTTGGAGTTTGGTCAGGATTTTCAACAAG
AX-89780085	Affx-88812068	T/C	LG1	5196783	SNP	Y	Polyploid	H	Y	CTTCAAAGTTTCCCAAGTGGTAAAGAAACAATACT[C/T]TGGATCCATACTTGGTGTTGACGCACAACTACTTG	TTCAAAGGGTTCACCATTTCTTTGTTATGA
AX-89780086	Affx-88812075	A/G	LG1	5200795	SNP					AGGATCCTTTGAGTCCACAACAACGGAAGCAAAGT[A/G]AGCGGCCCAGTTATGGAAGTTGGATTCTATGCTTG	GGAAACTCAGGTGTTGTTGCCTTCGTTTCA
AX-89780087	Affx-88812076	A/G	LG1	5201399	SNP					ACATAGACTGAGGATTTCAAGTTAAGTTCATCCAA[A/G]AGAGCAATCAAGTCATGAGCAAAATCATCGTAGCA	CTGACTCCTAAAGTTCAATTCAAGTAGGTT
AX-89780088	Affx-88812077	A/C	LG1	5201452	SNP					AGCAAAATCATCGTAGCACGAATATTTGGCAGGAT[A/C]AAAGAGGTTGGAGTCCTTGGCAGCACCCGAAAAGG	TTAGTAGCATCGTGCTTATAAACCGTCCTA
AX-89780089	Affx-88812078	A/G	LG1	5206812	SNP					TTCCGTCTCACAGTTGCAGGATGGAGAAGAAACTC[A/G]TCATCTGAATCTGGTACCTTCACTCTTATTGCCTT	AGAGTGTCAACGTCCTACCTCTTCTTTGAG
AX-89780090	Affx-88812079	A/G	LG1	5207528	SNP					CAAATAATAAGTGAACAGAAAACATATGGACTTAC[A/G]GTTGGTCGAATGGGAAGATCAAACAGATTTGGGAT	TTATTCACTTGTCTTTTGTATACCTGAATG
AX-89780091	Affx-88809559	T/C	LG1	520939	SNP					GGGCCAACGATTCCATCTGCATACTTGGACAATAG[C/T]ATCAGAGACGACAAGGATTATGGGGTTCATCTGTT	TTGCTAAGGTAGACGTATGAACCTGTTATC
AX-89780092	Affx-88812084	A/G	LG1	5212046	SNP					CTTCTCTCCCATATGACAACTTGGTTTATTATGAT[A/G]GAAAGGACCAATTGCTACCATCCTTGGCTCATAGT	GAGGGTATACTGTTGAACCAAATAATACTA
AX-89780093	Affx-88812088	T/G	LG1	5214411	SNP					CTCCATTAATTGGACCCACTTCTTTCTCAAGTTTA[G/T]TCTTGGCTTCCTTCACAATATCATGAAGTTCTTTA	AATTAACCTGGGTGAAGAAAGAGTTCAAAT
AX-89780094	Affx-88812089	T/C	LG1	5218449	SNP					TAAGGTTGATTGTGACAAAAATGGCGAAGGAGAAA[C/T]GTAACGAGGTTCCATATCTCTCTTCTTCTGTCCAT	AACTAACACTGTTTTTACCGCTTCCTCTTT
AX-89780095	Affx-88812093	A/C	LG1	5225470	SNP					AAAGGGATATTCACCTTGGGTTTCAGTTGAAATGC[A/C]AGAGTCTGTTTTCCTGCAACAACATCCTTGAGTCT	CTATAAGTGGAACCCAAAGTCAACTTTACG
AX-89780096	Affx-88812096	A/G	LG1	5231173	SNP					CAGGGGCCGCAGTATGTTTGCACAAATTTCTGGAC[A/G]TTTGTTTGCACCAACTGCAGTGGAATACAGTAAGT	CGGCGTCATACAAACGTGTTTAAAGACCTG
AX-89780097	Affx-88812099	A/G	LG1	5232666	SNP					ATCGTTTAAATTGCAGAGAACTGCATCTTCCAGTA[A/G]CTTGGGTTCCACCAACGGGAACCCAGTTGAAGTGA	AATTTAACGTCTCTTGACGTAGAAGGTCAT
AX-89780098	Affx-88812107	T/C	LG1	5245097	SNP					TATGTTTTGTATGTCGGGAACCTACGGTATTTCGA[C/T]TTCTGCAGTAAGTCCCCATGATTTCAACGATAAAA	AAACATACAGCCCTTGGATGCCATAAAGCT
AX-89780099	Affx-88812114	A/G	LG1	5253011	SNP					TACCTTCTAATGGCAAACCAGCAGATAAATACTAT[A/G]TAGAGTCCCATGAGCCCTGGAGTCAAGATACCAGC	AGATTACCGTTTGGTCGTCTATTTATGATA
AX-89780100	Affx-88812116	T/C	LG1	5259468	SNP					AGATTTGAATATGGTGGACGATGATGCAGAAAAGC[C/T]CAGTGATGTTTGGGAGGCGTGAAAATTATATGGCT	ACTTATACCACCTGCTACTACGTCTTTTCG
AX-89780101	Affx-88812124	T/C	LG1	5273500	SNP					GAGCATCTCCAAGAGAAGAATACAGAAGTAACAAG[C/T]CAGAATAGTCCAGTCCATGTAATAGGCAATCTTCA	AGAGGTTCTCTTCTTATGTCTTCATTGTTC
AX-89780102	Affx-88812129	A/C	LG1	5275940	SNP					TGCGGAGCCAAAGGATCTATTTCTCCATGCTAGAG[A/C]CGTGTATATTATGTACTCTCCATCTCCACAAACAA	TCGGTTTCCTAGATAAAGAGGTACGATCTC
AX-89780103	Affx-88809568	T/C	LG1	527631	SNP					TAGCTAGATTGATCGAAGAAAGCAGATGGACAAGG[C/T]TCTTATTGATCGACCTACAGGTCCCGCGGTAGTAG	TCTAACTAGCTTCTTTCGTCTACCTGTTCC
AX-89780104	Affx-88812131	T/C	LG1	5278612	SNP					TGGCAATTCAGAGACTTCAAATGACTTAGCCATAG[C/T]CTGTAATACAAAAGTTACATTTCAGTCAGGACTAC	TAAGTCTCTGAAGTTTACTGAATCGGTATC
AX-89780105	Affx-88809569	T/G	LG1	527946	SNP					TCTTGAGCGTTTCAGAAGGGTAACCACACATACAT[G/T]AGCCAACCTCATCATCACCAAGATCAAGACCAGTA	TCGCAAAGTCTTCCCATTGGTGTGTATGTA
AX-89780106	Affx-88812143	T/C	LG1	5292501	SNP					ACAAACAAATTCATGGCAAAGCTGCAAGAAGAGCC[C/T]ATACCTCTTGCCTCGTCTAAAGAGGAGTTGCTGTG	GTTTAAGTACCGTTTCGACGTTCTTCTCGG
AX-89780107	Affx-88812148	A/C	LG1	5293068	SNP					ATAGGGGAGAACATGGGAAACTGAGCAACCACAAT[A/C]AGATAATCATGAAAACTAGGCCAAAATGTATGGAA	CCTCTTGTACCCTTTGACTCGTTGGTGTTA
AX-89780108	Affx-88812149	A/G	LG1	5293704	SNP					GCAGAGGCATATGGATTCAACAATGTAGTGAATTT[A/G]GAGAATGTGGCGAGAATTTGATCAAGAGTGTCTTC	CCGTATACCTAAGTTGTTACATCACTTAAA
AX-89780109	Affx-88812153	T/C	LG1	5295128	SNP					TACATATTCAAAACCGTACTGCAAATCATGGAAAA[C/T]ACAACCGGGCTTGAACAAGTCCCATAGTGCACCAA	TAAGTTTTGGCATGACGTTTAGTACCTTTT
AX-89780110	Affx-88812157	T/C	LG1	5298299	SNP					CGTGTAAAGATGATGTCCACAAGTGAGAGAACACA[C/T]ATCTCACAGGGCACGTAACAGCCCAGCTGCAAGCC	TTTCTACTACAGGTGTTCACTCTCTTGTGT
AX-89780111	Affx-88812158	A/G	LG1	5299369	SNP					TACAGCTGCTTCAAATTGCTTAAGATATAGATCAA[A/G]CCCATCACTGCCACTTAGACTTGGAACTTTAAATA	GACGAAGTTTAACGAATTCTATATCTAGTT
AX-89780112	Affx-88812165	A/G	LG1	5305049	SNP	Y	Polyploid			AGTCGTTGATAAATGGTTACATGAGTTGCCACATG[A/G]TAAGTTGACTTGTTTGGATTTGGGACACTGCAGGT	AACTATTTACCAATGTACTCAACGGTGTAC
AX-89780113	Affx-88812166	A/C	LG1	5305253	SNP					GACATTGGTGCTTTCTCAATGCTGTTATATAACTG[A/C]TTTGGGGTTGGCGCATTTGCGGAATATGCAATTCT	ACCACGAAAGAGTTACGACAATATATTGAC
AX-89780114	Affx-88812170	A/G	LG1	5319753	SNP					GACTATTAACATTAATTCTTTTGGTAAAGGATTCA[A/G]AGCCAGGGAGAGTTATAAATGGGAGTGACCACAGA	AATTGTAATTAAGAAAACCATTTCCTAAGT
AX-89780115	Affx-88812175	A/G	LG1	5336885	SNP					CGACTCCTTCCGCTTCGTAACTATAAACCTCAGCA[A/G]CCCCTCCGAGTCCATTTTTCTACACAGCGATTTCA	GGAAGGCGAAGCATTGATATTTGGAGTCGT
AX-89780116	Affx-88812179	T/G	LG1	5340678	SNP					ATACATCACTGACTTTGTATGACTGCTGAGTATAT[G/T]GTACGCCTTCAATGGATGACAAATAGAAGATCAAC	AGTGACTGAAACATACTGACGACTCATATA
AX-89780117	Affx-88812181	T/C	LG1	5341995	SNP					TTATCAAACAGGGAAATAAGTTTTAAGTAATTTGG[C/T]TCTTCATCGAATTTCATATTGGTCACCAACTCAAG	TTTGTCCCTTTATTCAAAATTCATTAAACC
AX-89780118	Affx-88812183	A/G	LG1	5342343	SNP					TGTCCTGCCTAGATGAGCATGTACACTTGCATAAC[A/G]AACAGTTCCCCTATCAAAAGATCAGATACATCAGG	ACGGATCTACTCGTACATGTGAACGTATTG
AX-89780119	Affx-88812194	A/G	LG1	5367033	SNP					TTGGGGCAGAGTTAATTTACAATTTGAAATTCAAC[A/G]GCCTATTGCAGATATGGAGATCGCATCCATGCATT	CGTCTCAATTAAATGTTAAACTTTAAGTTG
AX-89780120	Affx-88812196	T/C	LG1	5369315	SNP					GCACCAAACAAATTACAGCACAAAGCAACCATCAG[C/T]TCGAGGACAAGCATAAGTGGATGGGCTGGTATAGA	TTTGTTTAATGTCGTGTTTCGTTGGTAGTC
AX-89780121	Affx-88812197	A/G	LG1	5369862	SNP					TCGAAGCAATATACAGGAAATCTACCCTGAGACAC[A/G]AACATCTTGGTGCCAGTTATTGCATAAGACAAGGG	CGTTATATGTCCTTTAGATGGGACTCTGTG
AX-89780122	Affx-88812198	A/C	LG1	5370081	SNP					ATCACAGGAAAATACTTGGCTTGAAGCAATTGGGC[A/C]TCCATCTTCTGGATTACAGAGCTGCTATCACCAGG	TCCTTTTATGAACCGAACTTCGTTAACCCG
AX-89780123	Affx-88812203	T/C	LG1	5376908	SNP					GGTCCTAAAGCTATAGATTGCACAACCAATCACTT[C/T]ACCAGTATAGTACATGCTCACTCTCTAAAAGTTGT	ATTTCGATATCTAACGTGTTGGTTAGTGAA
AX-89780124	Affx-88809575	T/C	LG1	540154	SNP					GGCAGCAAGAACTCCATGAAAGGAACAATGATAAA[C/T]ACAGCGAATGGAACTAGCCGAAAGATATCAGCTGT	GTTCTTGAGGTACTTTCCTTGTTACTATTT
AX-89780125	Affx-88809576	T/G	LG1	540826	SNP					TTGTCGTCATCGTTGGAGCTCCGATTGTGAAAATG[G/T]GCGAGGCACTGGGTTGTGCGGGAGGAGGAAGTGAC	CAGTAGCAACCTCGAGGCTAACACTTTTAC
AX-89780126	Affx-88812210	A/C	LG1	5430256	SNP					TTCTGAGCCTTGAGAGTCCTGGTTGAGATAGGAAA[A/C]TCAGAAAATGAGGCAAATTTTGTTGTAGCCCAATT	TCGGAACTCTCAGGACCAACTCTATCCTTT
AX-89780127	Affx-88812213	T/G	LG1	5437944	SNP					TCCTTTTACAGATGCTATATTAGGTTGCTGGCCGA[G/T]CCAGCCATGGATGCGATAAACTCGTACTGTATATT	AATGTCTACGATATAATCCAACGACCGGCT
AX-89780128	Affx-88812216	T/C	LG1	5438635	SNP					CTCCATCTTTTGCGGTAGAAGTCGCAGAACTACCA[C/T]CCTCAAAACTATTTTGATCTGGACTAATCCTGAAT	AGAAAACGCCATCTTCAGCGTCTTGATGGT
AX-89780129	Affx-88812219	T/G	LG1	5439663	SNP					TTCCTAGTTGAAACGAAACAAAAGCATCTATGCAA[G/T]CATATTTCACTTGATAGTAAGTGAGTCGTTCATTA	TCAACTTTGCTTTGTTTTCGTAGATACGTT
AX-89780130	Affx-88812220	A/C	LG1	5440078	SNP					AACTTCTTGATATTGAGTTTCAGGGTTCCATTGCC[A/C]TTCAGTATCAAGACCCACAATAGACTTATTGTGAC	GAACTATAACTCAAAGTCCCAAGGTAACGG
AX-89780131	Affx-88812222	T/C	LG1	5441976	SNP					AGCATCTTACTAGGTTGGTGTCTATGATCATCAAG[C/T]ACCCTCTCTGAAACTTTAACTACTATTTCTGATGA	GAATGATCCAACCACAGATACTAGTAGTTC
AX-89780132	Affx-88812227	A/G	LG1	5449514	SNP					TCATTTCCAAGGGTTTGATCGTGATCACATGATCC[A/G]CCGTACGAAACAATGTGATCAGCCTAAAAATTACA	AGGTTCCCAAACTAGCACTAGTGTACTAGG
AX-89780133	Affx-88812228	A/G	LG1	5449666	SNP					AGCTGGAATTGAAAGTCTTGCGGTTCTCTATAGTA[A/G]TGATCAGATATTGGTCCTTGGACTTGAGCTGGACT	CTTAACTTTCAGAACGCCAAGAGATATCAT
AX-89780134	Affx-88812229	A/G	LG1	5449779	SNP					CGAAGATTGAGGTTCAAGATAATTGAAGAGGTCAT[A/G]GTGATGATGATCATACTGATCAAGATCATGATCAT	TAACTCCAAGTTCTATTAACTTCTCCAGTA
AX-89780135	Affx-88812235	A/G	LG1	5467874	SNP					AGGTATACAGAATTTGGTGGGGCAGTTCCTACTAG[A/G]CCTGCACAGGACTTGGCATTTTCAGTTGCAAGGTT	ATGTCTTAAACCACCCCGTCAAGGATGATC
AX-89780136	Affx-88812238	T/C	LG1	5469123	SNP					GGTCCTAATGAACAATTTTTAAGAACTGGAAAGTA[C/T]CCCACTCTCAAAGTCGATTCAGCTGGGCATGCCTT	ATTACTTGTTAAAAATTCTTGACCTTTCAT
AX-89780137	Affx-88812247	T/C	LG1	5474175	SNP					CCAAAGTGGAGTCATTTGAAATATTTGCACAAAGC[C/T]ATCAAATTAGCTGAGGCAGCTTTAGTGGCTACTGA	CACCTCAGTAAACTTTATAAACGTGTTTCG
AX-89780138	Affx-88812248	A/C	LG1	5474207	SNP					AGCTATCAAATTAGCTGAGGCAGCTTTAGTGGCTA[A/C]TGATCCTGCAGTGTCATCACTTGGAAAGAGTCAAG	AGTTTAATCGACTCCGTCGAAATCACCGAT
AX-89780139	Affx-88812251	A/G	LG1	5476379	SNP					TAGGACTTGAATGACATTATCAACATCTTTCTGGA[A/G]CTCCAATACTACTCGTCCTTGATGCCTCCACTGCT	GAACTTACTGTAATAGTTGTAGAAAGACCT
AX-89780140	Affx-88812254	A/G	LG1	5477620	SNP					GAAAACGGTAACTTTCCTCCCAATTCTGCTGATAT[A/G]TCCCAGAACATGGGTCTCAAAATCACATCTAATGT	GCCATTGAAAGGAGGGTTAAGACGACTATA
AX-89780141	Affx-88812255	T/C	LG1	5477931	SNP					CTCAACAAACATCATGGGAGAAAGTACCAAGGATA[C/T]GATAATGGAGCGCCACTCAGTACTCTCATGAAACT	GTTTGTAGTACCCTCTTTCATGGTTCCTAT
AX-89780142	Affx-88812257	T/C	LG1	5478026	SNP					TCCTCATGGCTACTTGCAAGATGTTTGAAACATCA[C/T]GCTTCAAAACCAGTGGATCAAGATACCAAATCAGC	TACCGATGAACGTTCTACAAACTTTGTAGT
AX-89780143	Affx-88812266	T/C	LG1	5498837	SNP	Y	Polyploid	H	Y	TTTAACATGAAAAGTATTCCGAAAAATGTAGCAGG[C/T]AACATAAAGGCTGTCTTGAATGCAATCTTCTTCCA	GTACTTTTCATAAGGCTTTTTACATCGTCC
AX-89780144	Affx-88812269	T/C	LG1	5499260	SNP					AGCAGAGTCCACAATGAGTTGATCAAAGATAACAA[C/T]TGGATTTGATTACCACTGGAGAGGTACGAGTCCCA	TCAGGTGTTACTCAACTAGTTTCTATTGTT
AX-89780145	Affx-88812280	A/G	LG1	5513505	SNP					ATGTTCAACTCACCTTGGCTTGAAGGTGAAAGAAA[A/G]CCCAGCAATGCAAATATCATCGTGATGAGTGTCAT	GTTGAGTGGAACCGAACTTCCACTTTCTTT
AX-89780146	Affx-88812290	A/G	LG1	5520078	SNP					GGGTCAGATGCATTCCAATGAAAATCAACAACTTT[A/G]TCCCTGCATAAAATGTGAAATACAGCAAAGCATGT	TCTACGTAAGGTTACTTTTAGTTGTTGAAA
AX-89780147	Affx-88812292	T/C	LG1	5520702	SNP					TACTACCTGGACACAAAGAACAGCAGCTGTATGAC[C/T]CACAAACTTATAAATAGGTGCCCCAACTCCACCAG	GGACCTGTGTTTCTTGTCGTCGACATACTG
AX-89780148	Affx-88812293	T/C	LG1	5520940	SNP					TGACATCAGATCATACCCTGTTAGGATAAGGTTAT[C/T]ATCATGGGGATTCCAATCAACACAGTGAAGATCGC	AGTCTAGTATGGGACAATCCTATTCCAATA
AX-89780149	Affx-88812296	A/G	LG1	5534411	SNP					TTGTTGTTGGTCGGATCAGGGAATGAGAATGTTGT[A/G]TATGTGTCATCGGGAAAGGAAGTCAAGAGCTTTGA	CAACCAGCCTAGTCCCTTACTCTTACAACA
AX-89780150	Affx-88812300	A/C	LG1	5537638	SNP					CAACAAGGTGGTCTGTTGGTTAAAGACGTAAGAGA[A/C]TACTGGGTGATGCCAATGGGGATGTTTTTGTGGCC	TCCACCAGACAACCAATTTCTGCATTCTCT
AX-89780151	Affx-88812303	T/G	LG1	5539607	SNP	Y	Polyploid	H	Y	CAAAAAAACATACCATGCAAATGAGATTCCACACT[G/T]CCATTAGGAATGAGCTCATAAACCAAGCAGCGGTG	TTTGTATGGTACGTTTACTCTAAGGTGTGA
AX-89780152	Affx-88812308	T/C	LG1	5542473	SNP					TGAAATATATGGGTTTCCTGTACCTATAGCTGGAG[C/T]ATGGCCCATGGTTAGTGATGGCTTGGGAGCTTCAA	ATATACCCAAAGGACATGGATATCGACCTC
AX-89780153	Affx-88812312	T/C	LG1	5548759	SNP					TTGAACACTAGCTGCTTTGGCTGATGGAATAGGAA[C/T]GACCTACACAAAAGAACAATACTGTAAGTGATCCC	GTGATCGACGAAACCGACTACCTTATCCTT
AX-89780154	Affx-88812313	A/C	LG1	5549578	SNP					GACATCATACCTCCAGTACTGTGAATCAGAATCAG[A/C]AACACTATCACTAGACCTCTTTGCACCTTCTTTTG	GTATGGAGGTCATGACACTTAGTCTTAGTC
AX-89780155	Affx-88812317	A/C	LG1	5554209	SNP					GGCTCGACTCGCTTTTGCGTTACAAAGAAATGCTC[A/C]AGAGAGACTAAATTATTTTTTATTTTTATTTTTTA	CTGAGCGAAAACGCAATGTTTCTTTACGAG
AX-89780156	Affx-88812320	T/C	LG1	5563310	SNP					TCGGTAATTGTGTCCACGTTCAAAAACTTTCACGT[C/T]TCCCATTAATTCATCTGGCTGCATATTACTCGCAA	TTAACACAGGTGCAAGTTTTTGAAAGTGCA
AX-89780157	Affx-88812323	A/C	LG1	5563811	SNP					TGTTGATTCACAACACTGAGTTGTTTTTCCTGAAA[A/C]GCAACCTGGGCTGCTAGATCTTTGATCACACCATA	TAAGTGTTGTGACTCAACAAAAAGGACTTT
AX-89780158	Affx-88812325	A/G	LG1	5565880	SNP					TAGTGTGTTGGATTACATTTCAGGTGTCAAGCTTA[A/G]TGATGCTTCAAAGAAGTTGGGGAAGAAATTTGCTA	ACAACCTAATGTAAAGTCCACAGTTCGAAT
AX-89780159	Affx-88812327	A/G	LG1	5566062	SNP					ATCAAATTGATGTTCAAGGGGATATATTTTATGAT[A/G]TTGTGGAATTCATTACCGCCACATGGCCTGATGTA	TAACTACAAGTTCCCCTATATAAAATACTA
AX-89780160	Affx-88812337	A/G	LG1	5594368	SNP					CTGGTATCACACAGAGTTTGGTGGATGCTATACAT[A/G]AGAAGTGGAAGGTGGATGAAGTGGTCAAATTGAAG	TAGTGTGTCTCAAACCACCTACGATATGTA
AX-89780161	Affx-88812338	A/C	LG1	5594713	SNP					CCAGAGTAAAACTGGAGGCTTGGTTATATGGAGAT[A/C]GGGCAGTTCAGTAGTGTTATACAGGGGAATATCAT	CATTTTGACCTCCGAACCAATATACCTCTA
AX-89780162	Affx-88812346	A/G	LG1	5598230	SNP					CCCTCTTGGATAGCTGCCTTGAGGAAGTCCAAAAT[A/G]CTTGATGCTAACTTGGCTTGGTGATCGCTGTAATA	AACCTATCGACGGAACTCCTTCAGGTTTTA
AX-89780163	Affx-88812348	A/C	LG1	5603580	SNP					GCAATACTGTACAGTGTTTCTGAAAAGAAAGTCTA[A/C]AACAACTTTCGGTTCCATATTCCCAGAAATTATCT	TGACATGTCACAAAGACTTTTCTTTCAGAT
AX-89780164	Affx-88812349	A/C	LG1	5604001	SNP	Y	Diploid	H	Y	ATTGGATGATCACTGATGCTATATTCTATAAAGGG[A/C]GAGTCTATGCCATTGCAAACCGAGGCACGCGATCT	TACTAGTGACTACGATATAAGATATTTCCC
AX-89780165	Affx-88812350	A/C	LG1	5604248	SNP					GTGGGGGACGGAAAAATTTACTGTTTACAAGTTGA[A/C]TTTGAACAACAGAAGTGGATCTGTTGTGAGCCTAG	CCTGCCTTTTTAAATGACAAATGTTCAACT
AX-89780166	Affx-88812353	T/C	LG1	5609795	SNP					TCCCCAAGCGTTCTGCAATGCCTTTCTTCAGATCA[C/T]AACGTCCAGAAACATTGACAACAGTACGGATGTCA	TTCGCAAGACGTTACGGAAAGAAGTCTAGT
AX-89780167	Affx-88812370	T/C	LG1	5629818	SNP					CTCCCTCAACTTCAATGTGAGTTCTTCCCTAGCAG[C/T]GTCATCCTCTGACAAAAACCTTTTCAAAGCATCTT	AGTTGAAGTTACACTCAAGAAGGGATCGTC
AX-89780168	Affx-88809590	A/G	LG1	563417	SNP					AACACTGTTTCAAGAAACTTTCCATACAGATGACA[A/G]TAACTGCTCACCAGGAAACCTTCCATGCGGACCTG	ACAAAGTTCTTTGAAAGGTATGTCTACTGT
AX-89780169	Affx-88812379	A/C	LG1	5644159	SNP	Y	Polyploid			TGAACAGAAAACAAGGTGTTAACAGGCTGAAATTG[A/C]ATTGCATAGAGAAACCAAAAACTGTAGTGTTTTGC	TCTTTTGTTCCACAATTGTCCGACTTTAAC
AX-89780170	Affx-88812381	A/G	LG1	5663499	SNP	Y	Polyploid			AGACAATTTCAGTGTCTTCTGCACAAATCAATGGC[A/G]CCACGGCCTTTGAAGTATCCGGTAATGCCTCTCTT	TAAAGTCACAGAAGACGTGTTTAGTTACCG
AX-89780171	Affx-88812384	A/G	LG1	5667616	SNP					ATAGGTGGGAGTTTGCAAATGAAGGGTTTCAAGGA[A/G]GGAAGAAGCACTTGCTGAAAAGCATCAAGAGAAGA	ACCCTCAAACGTTTACTTCCCAAAGTTCCT
AX-89780172	Affx-88812385	T/C	LG1	5667710	SNP					AGGAAGCAATGTGTCAGTTAATTCAACCAAAAAAG[C/T]CAGGTTGGATGCCCAACTCGAAACTCTGAAGAAGG	CGTTACACAGTCAATTAAGTTGGTTTTTTC
AX-89780173	Affx-88812387	A/C	LG1	5668082	SNP					GCCAGAAGCAGAACTTGCAACTCAACAGCAAGAAA[A/C]CCCATTGCCTGCTTCCTTGGTTGACAAGTCATGTA	TTCGTCTTGAACGTTGAGTTGTCGTTCTTT
AX-89780174	Affx-88812393	T/G	LG1	5680083	SNP					GTAAGTAGAGGGAAAAATGAATTGAAGCATAAACC[G/T]ATGCCTGCACTTGCTGTGTCTCAACCGGAGTTTAT	ATCTCCCTTTTTACTTAACTTCGTATTTGG
AX-89780175	Affx-88812395	A/C	LG1	5680567	SNP					GTTCTGTGTCATTCTTCAATGTTGAAAAGCCAGAA[A/C]CCGCCGTTTCACGGTGGGCAAGGGCCAAGACTAGA	CACAGTAAGAAGTTACAACTTTTCGGTCTT
AX-89780176	Affx-88812397	A/G	LG1	5686129	SNP					TATGATTGTTGTGTTTGTCTGTTTAGGGAGTTGAT[A/G]ATCAGAAAAGCTTGGAAGGAGGGAAGGAGAACTAT	AACAACACAAACAGACAAATCCCTCAACTA
AX-89780177	Affx-88812398	T/C	LG1	5686338	SNP	Y	Polyploid			GCCAATTATGAGCCTGAAGGATGGAAATGCAAGTG[C/T]GGCTCTACTTTCTTCAATCCATAAATGTCTATGTT	AATACTCGGACTTCCTACCTTTACGTTCAC
AX-89780178	Affx-88812402	A/G	LG1	5690462	SNP					ATGCTTCGCACCTTGCAGTTATCAAATCCAAATAT[A/G]ATGGGCCGGTCTAGTGGATCATCAAGGAGACCTGC	AGCGTGGAACGTCAATAGTTTAGGTTTATA
AX-89780179	Affx-88812405	A/G	LG1	5693523	SNP					AGAAGAGGATTTACAGAACCACTTATATGTTCAGC[A/G]CAACTATGCCTCCTGCCGTGGAGCGACTCGCCCGT	TCCTAAATGTCTTGGTGAATATACAAGTCG
AX-89780180	Affx-88812411	T/C	LG1	5704773	SNP					CAACAGTTTTTGCATTCCACCAATCTTTATAGAAT[C/T]CTCGGTCCCCAAAACACAGCAATTCAGCAAGAATG	CAAAAACGTAAGGTGGTTAGAAATATCTTA
AX-89780181	Affx-88812413	A/G	LG1	5706724	SNP					GAACTAAACCAAAAACCGGTTCTAATCAACCAACC[A/G]TACTGCAAGACGATCAAACAATCACCAACGAGAAA	TTTGGTTTTTGGCCAAGATTAGTTGGTTGG
AX-89780182	Affx-88812414	A/G	LG1	5709037	SNP					ACTTGCTGTACATCAATACCACGAGCTAACAGATC[A/G]GTGGTGATCAAGACACGAGAGGACCCAGAACGGAA	GACATGTAGTTATGGTGCTCGATTGTCTAG
AX-89780183	Affx-88812423	T/G	LG1	5717517	SNP					GCTCTTATTGTTGCAAAACAGAAGGATTTTGATGT[G/T]TTCAACGCATTGGATGTGATGCAGAATGAGCCATT	ATAACAACGTTTTGTCTTCCTAAAACTACA
AX-89780184	Affx-88812434	T/C	LG1	5731940	SNP					GAGGCAAGTTGCTGAATTAAATGCCCTGAAAGAGT[C/T]GACAGGGAAAAAGGAATTTGTTGATGCACTCTTCT	TTCAACGACTTAATTTACGGGACTTTCTCA
AX-89780185	Affx-88812435	T/G	LG1	5731989	SNP					GAATTTGTTGATGCACTCTTCTCAAGTGACAGTAG[G/T]TACAGGAGATACACTAGGAAGGAAATAGAGATAGC	ACAACTACGTGAGAAGAGTTCACTGTCATC
AX-89780186	Affx-88812437	T/C	LG1	5732660	SNP					ACAACTCAAAGACAGACCCTATTGTGCATCGAGAT[C/T]TAAAACCCGGTAATATCTTACTAGACAGAAACTAC	AGTTTCTGTCTGGGATAACACGTAGCTCTA
AX-89780187	Affx-88812439	A/C	LG1	5733144	SNP					TAATTCTAAGATTGACAGAAACCATACTGATGCAC[A/C]AAGCCACTACTATTGTCCAATACTTCAGGTAAAGT	GATTCTAACTGTCTTTGGTATGACTACGTG
AX-89780188	Affx-88812441	T/G	LG1	5734460	SNP					GAGTTTGTCATCTGGCCTAGCCTCATTTATTTCAA[G/T]ACCTATTGGGGATATTTCAATCTTTCATTAACTAA	ACAGTAGACCGGATCGGAGTAAATAAAGTT
AX-89780189	Affx-88812446	T/C	LG1	5744362	SNP					GATGATGAAAACTTGCATGAGACAATGGATATCGA[C/T]GAATCATCCCCAGAGACCAAAAATGGGAGGCGCTG	ACTTTTGAACGTACTCTGTTACCTATAGCT
AX-89780190	Affx-88812447	T/G	LG1	5746437	SNP					CAGGTTTAAAGAGGAGTACATCACTAAATCGGTCC[G/T]CCATTGACTCTGCAAACAGTAATATATCTTTATCC	AATTTCTCCTCATGTAGTGATTTAGCCAGG
AX-89780191	Affx-88812448	A/G	LG1	5752478	SNP					GTTGACGGTTGGGAAAAATCAAAAATGAAGAAAAA[A/G]CGTTCTGGGATAAAACCAGATGTTTCTCTGATGGT	GCCAACCCTTTTTAGTTTTTACTTCTTTTT
AX-89780192	Affx-88812451	A/G	LG1	5754871	SNP					CGAGCAACTGTACCTAATGATTGGGAGATATCTCA[A/G]TGTACAAACAAGCCCCCTGCTGTTGTTGGACCTAA	TTGACATGGATTACTAACCCTCTATAGAGT
AX-89780193	Affx-88812453	A/G	LG1	5755233	SNP					GGTCAAATCCAGAGACAAAGGCAAAAAATCTGATG[A/G]GATAGATGAGAAACCTGGACAGAACATTCAAATTC	TTAGGTCTCTGTTTCCGTTTTTTAGACTAC
AX-89780194	Affx-88812454	T/C	LG1	5755311	SNP					GCCTAGTCTGGTCTTGCCATCAAGAAAACAGAAGT[C/T]GGCTGCTGGGGAAGACCTTGGAGATGGTGTTCGGA	CAGACCAGAACGGTAGTTCTTTTGTCTTCA
AX-89780195	Affx-88812457	T/C	LG1	5756598	SNP					ATCTGATCTGGATGCAGAGGTTGAATCAAATGGTC[C/T]GAGTTATCAATCTCAAGTCAACTTTCAGTTTGCTG	TAGACCTACGTCTCCAACTTAGTTTACCAG
AX-89780196	Affx-88812458	A/G	LG1	5757484	SNP					TTTAATTTGTGTTTTTACTGCTGTGAAAGGTCTCC[A/G]ACAAGAAAGGGTTGCTGGATGGACTGTTTAGGTCT	AAACACAAAAATGACGACACTTTCCAGAGG
AX-89780197	Affx-88812464	T/G	LG1	5764338	SNP					AGGGTGAGATTTGCAGTGGATCCAATACTTCTGAT[G/T]CATCCACCATGGTGAATCGGGCGAAGAAAATATGC	CTCTAAACGTCACCTAGGTTATGAAGACTA
AX-89780198	Affx-88812467	A/G	LG1	5765009	SNP					AGCAAACTGTGGTGATTCAAGAGCAGTATTGTACC[A/G]TGGAAGAGTGGCGATGCCATTGTCAGTAGATCACA	TGACACCACTAAGTTCTCGTCATAACATGG
AX-89780199	Affx-88812468	T/C	LG1	5765649	SNP					GTTGTAGTGGTAGACCTGAAAGCTTCAAGGAAGTT[C/T]AAGAAAAAAACTTAAACTCAAAATAAAGAGCTGAA	TCACCATCTGGACTTTCGAAGTTCCTTCAA
AX-89780200	Affx-88812469	T/C	LG1	5768106	SNP					TAATGTGTTTTTCATGATGAAGATACAACAAACCA[C/T]GCAGCACCTGCATCAACAAAGGGAGACAAATATAA	ACAAAAAGTACTACTTCTATGTTGTTTGGT
AX-89780201	Affx-88812471	A/G	LG1	5774063	SNP	Y	Polyploid	HK		AAAAATGCAATTCCTTACTTGCAAGAGTAGTATAT[A/G]AGGATGTTTGAACAACTCGACCTGGGTTATAAGAC	ACGTTAAGGAATGAACGTTCTCATCATATA
AX-89780202	Affx-88809599	T/G	LG1	577559	SNP					CATCTAAATCATTTTCCTCCTTGTAATTGAAAGCC[G/T]CGTCAAACCCCAACTTGTTCTTTAGTAGATCGACC	TTTAGTAAAAGGAGGAACATTAACTTTCGG
AX-89780203	Affx-88812472	T/G	LG1	5777875	SNP					GAAAAAGGAAGATACACCCTTATTAAAGATGCAGA[G/T]GACTTCCCATCAGGAATATACGAGAAACAGCTTCC	TCCTTCTATGTGGGAATAATTTCTACGTCT
AX-89780204	Affx-88812474	T/G	LG1	5782468	SNP					CCATGGATTTTGCTCGCAATGTGGAAGCTGGAAAT[G/T]CATAATGGTATAACTCTTAGCTCGTAAAGACTAAT	CTAAAACGAGCGTTACACCTTCGACCTTTA
AX-89780205	Affx-88809602	A/C	LG1	578452	SNP					CTTTGGGAAAACCAGACACATAGTCCTTCAATATC[A/C]CCCGCTTGTTCCTCGCTACTACTTCACCTGCCATT	CCTTTTGGTCTGTGTATCAGGAAGTTATAG
AX-89780206	Affx-88812476	T/G	LG1	5791022	SNP					GGAAAAAGTTGAGGAGGTGAAGTTTGAGGAAGTAC[G/T]ATCCACGCCTCCGCCTCCACCACCGCCGCCGAGTA	TTCAACTCCTCCACTTCAAACTCCTTCATG
AX-89780207	Affx-88812479	A/C	LG1	5794278	SNP					ATTATTACCTTGAGTCGTCATCTAGTAGGAAAGAG[A/C]TGCTTACAGCATTGTTGGAATCCTCGGTCATCATG	ATGGAACTCAGCAGTAGATCATCCTTTCTC
AX-89780208	Affx-88812482	T/C	LG1	5795362	SNP					GCTTTCATTATCTTCAAGTAATTGTCTAAGCTTTT[C/T]ACAATGCTTTGCCAGTGAGCAATTAAAGCTTGCTG	GTAATAGAAGTTCATTAACAGATTCGAAAA
AX-89780209	Affx-88812486	T/C	LG1	5797245	SNP					TTGTCTGGTCAGCTCTGCATTTCTAGCCTCAGCAT[C/T]GATACAAGCCTTCCTGGCCGCTTCGGCTGCTTGTC	ACCAGTCGAGACGTAAAGATCGGAGTCGTA
AX-89780210	Affx-88812490	T/G	LG1	5799152	SNP					TCGAATAGCAGCTTTACGTACTGCAATGAACTCCT[G/T]GCGTGCCATATGGGTACGAATTTGCCTTTGTATGG	ATCGTCGAAATGCATGACGTTACTTGAGGA
AX-89780211	Affx-88812499	A/G	LG1	5803362	SNP	Y	Polyploid			ATTTGACAAGACATATTTAAGTACCTGTATGCAAC[A/G]TCCGCAATTGCAAAAACATGAGGACTTAACTCCCC	TGTTCTGTATAAATTCATGGACATACGTTG
AX-89780212	Affx-88809607	A/G	LG1	581025	SNP					ACTTGCTGATTCCTCGCTTGCTCGACATGGTCATA[A/G]TCATCACCGCCTGCAACCTTATAGTCAGTACTACT	GACTAAGGAGCGAACGAGCTGTACCAGTAT
AX-89780213	Affx-88812508	T/C	LG1	5818030	SNP					AGGACACTAACCAGTTTGTCAAGTGAACTAAAAAC[C/T]AAGCTACAACGCCAAACAATCAGTGCCCATGCTAA	TGATTGGTCAAACAGTTCACTTGATTTTTG
AX-89780214	Affx-88812512	A/C	LG1	5824465	SNP					ATTTGATGAGAAATTGACTCACACATGCTCAGTGT[A/C]CGGTAGTAGGAGTGGACCACATCATTCGGCAAAGT	TACTCTTTAACTGAGTGTGTACGAGTCACA
AX-89780215	Affx-88812513	A/G	LG1	5824994	SNP					GAACTCTATCAGAAATTTGATGAAGAAGAGAAGTC[A/G]GGTACTCCAGCTGTTTACAAGCCTGAACTTGAAGT	GATAGTCTTTAAACTACTTCTTCTCTTCAG
AX-89780216	Affx-88812515	T/C	LG1	5825925	SNP					CCAAAAAGCTCTTCTGGTTTTGGAAGTCCTTTGGA[C/T]ACACCTCTTGAAGATCCACTTGAATTGCCTTCCCT	TTCGAGAAGACCAAAACCTTCAGGAAACCT
AX-89780217	Affx-88812516	A/G	LG1	5826007	SNP					TAGGCCCTTTTCTTCAGACAAAGAATGGAGGATTT[A/G]TACGGTCCATGAATCCCACACTTTTCAAAAATGCT	GGAAAAGAAGTCTGTTTCTTACCTCCTAAA
AX-89780218	Affx-88812517	A/G	LG1	5826596	SNP					TTGAGGGGTTGAGAATACAGTCTGGGATGTCAGAT[A/G]TGGATGAACCTTCAAGCATCAGCACAGATTCTGTT	CCCAACTCTTATGTCAGACCCTACAGTCTA
AX-89780219	Affx-88812518	A/G	LG1	5826877	SNP					ATCCTTGCGGCGCATCATGCAAACTCTTTGGACAT[A/G]ATTCGTGGAGGATCGAAAGGAGAGAGAAGGCGTGG	ACGCCGCGTAGTACGTTTGAGAAACCTGTA
AX-89780220	Affx-88812519	T/G	LG1	5827127	SNP					GGAAAAGTAATGAAGAGGAAGATGAGTCTGGGTCA[G/T]TGGTGAAAGAGGACATTAAGGAGGAGAAAAAAGAT	TCATTACTTCTCCTTCTACTCAGACCCAGT
AX-89780221	Affx-88812523	T/C	LG1	5828502	SNP					CTCTTCTTCTTCCAAAATGAGCATATTGATCTTCT[C/T]CCTCATCCTCCTCTCATCCACCACAACAGCCATCT	GAAGAAGGTTTTACTCGTATAACTAGAAGA
AX-89780222	Affx-88812527	A/G	LG1	5831329	SNP					GAAGAAGAATTATGCTCAAGGATGAGAGGAAAGCG[A/G]CTGTGTTAAAGATCATGAATATACCATACTCTTTT	TCTTAATACGAGTTCCTACTCTCCTTTCGC
AX-89780223	Affx-88812529	T/G	LG1	5841600	SNP					GCATCTTTAATAATTCCATGTTGAGAAGGAAATCC[G/T]TCACTTGCTCCATACCTGTGTATGTCATAACATTT	AAATTATTAAGGTACAACTCTTCCTTTAGG
AX-89780224	Affx-88812532	T/C	LG1	5845527	SNP					AAGAAACGCATTGACCTTGAGATTGACCAATTGAC[C/T]GTGTTGTGCCTGATCCGGGGTCAGGTTGTACTTGA	TGCGTAACTGGAACTCTAACTGGTTAACTG
AX-89780225	Affx-88812536	T/C	LG1	5849370	SNP					AGAGCTGGTTTATGAACCATGAATCATATGTTAGG[C/T]GGTTCCATTGTTTCGAAACGAGCCTGCACCGGGCA	ACCAAATACTTGGTACTTAGTATACAATCC
AX-89780226	Affx-88812537	T/C	LG1	5851257	SNP					ACGAAACAATGGGTAAAGATACCGAATCCGAAAAC[C/T]AAGTACCCTACTGCAAGCACTGCCCTGCTGGTGTT	TGTTACCCATTTCTATGGCTTAGGCTTTTG
AX-89780227	Affx-88812542	T/C	LG1	5855734	SNP					TCATATCCAATGCGAGCCAAATTAGCAATTAAAAC[C/T]GCCCAAACAAAGTAACCGGGGGCAAAGTAATCAGC	AGGTTACGCTCGGTTTAATCGTTAATTTTG
AX-89780228	Affx-88812543	A/G	LG1	5856736	SNP					TGAGCAAGAACAGAAGAAACCACCAGATCGAGCAT[A/G]TGACTCCGATGAGCCAGCAGCAATTCGAAACGCAC	TTCTTGTCTTCTTTGGTGGTCTAGCTCGTA
AX-89780229	Affx-88812544	A/G	LG1	5861379	SNP					TGTCTGCTTCCTCTTCTGTTACAGAGTTCGATACA[A/G]AGTTCAAAGATGGAATCTGTAGAAGATAGCCCTGT	CGAAGGAGAAGACAATGTCTCAAGCTATGT
AX-89780230	Affx-88812545	A/G	LG1	5861459	SNP	Y	Polyploid			ACTAACCAGAGAACGTTTACCTAGAAACTTGTACC[A/G]TCCACCAGGCACGGCTATGGGCTACTCATCCTCAG	GGTCTCTTGCAAATGGATCTTTGAACATGG
AX-89780231	Affx-88812548	A/G	LG1	5869542	SNP					ATTACTTTCTTTTGCTTGTTCTGCCAGGTTCAAGG[A/G]GGTCAGAGTCTCCATCTCTTCAATTTTCATTATAT	AAAGAAAACGAACAAGACGGTCCAAGTTCC
AX-89780232	Affx-88812549	A/G	LG1	5870712	SNP					GCATATCTTCCTCCTGTGTCAAAGAGGTAAACATA[A/G]GACAACTAGGAAGCAAAAAATAAAAGAAAACAGAA	AGAAGGAGGACACAGTTTCTCCATTTGTAT
AX-89780233	Affx-88812563	A/G	LG1	5898682	SNP					GCCGGTTCTTGGCAAAGATCAAGAAGGCTCCATGC[A/G]ACGTGCCGTCGCCGGATCCCGAAGCTTATATTGAT	AAGAACCGTTTCTAGTTCTTCCGAGGTACG
AX-89780234	Affx-88812565	A/G	LG1	5901941	SNP					TTGATCGGATTAAAGAATCGATATTTCATCAGTAT[A/G]TTCTTCGAAGCCTTTCGGGGCCTCCATTGGTGGAG	GCCTAATTTCTTAGCTATAAAGTAGTCATA
AX-89780235	Affx-88812570	T/C	LG1	5903895	SNP					GAAATATTTCAAACTTCAGGTACTTGGAGAGCAAG[C/T]CTCAGCACTGGCGTCCTGGGCATAGTGTGGCGGTG	TAAAGTTTGAAGTCCATGAACCTCTCGTTC
AX-89780236	Affx-88812571	A/C	LG1	5904012	SNP					CTCATACGATAAATTTCCAGAACTATGGAGACAAG[A/C]CCAGCCGACGAACAGAACTAATCTTAGAGCTGAAG	TGCTATTTAAAGGTCTTGATACCTCTGTTC
AX-89780237	Affx-88812572	A/G	LG1	5906862	SNP					TCCATACCATTCTTTCTCAGGATAGTAGTAGAAGG[A/G]TTGACAGAAGTCACAACACCAATAACATCAAGTAT	TGGTAAGAAAGAGTCCTATCATCATCTTCC
AX-89780238	Affx-88812574	T/C	LG1	5907115	SNP					AGTAAACTCTCCCAACCTCAATAATATCATAAAAG[C/T]GGTCAAGAACAGCATTAAAGCAGGTCACTCTTATT	TGAGAGGGTTGGAGTTATTATAGTATTTTC
AX-89780239	Affx-88812576	A/C	LG1	5914267	SNP					TATGGTTTTTTGTGCCTCATTTGGAACCCATCTAT[A/C]AGAAAGTGTGTGGTTTTGCCTAGAACAACTGCTAC	AAAAAACACGGAGTAAACCTTGGGTAGATA
AX-89780240	Affx-88812577	T/G	LG1	5914342	SNP					AAGAAGGATTTGACTAGGGTGATCAAAAGTTTCGG[G/T]TTTGGGTACGATTCTAAGAACAAGGATTACAAGGT	CCTAAACTGATCCCACTAGTTTTCAAAGCC
AX-89780241	Affx-88812579	A/G	LG1	5919694	SNP					CCACTTTCCATGACAAATCTTAAAACACCATAGCA[A/G]GCCCTGAAAGAAGCAAATGTGGTGTGTCAAAACAC	AAGGTACTGTTTAGAATTTTGTGGTATCGT
AX-89780242	Affx-88809612	T/C	LG1	592540	SNP					TTGATGAATTTGTGGTCGGAGATGAGATTAAGCCA[C/T]GATTTGCTTACGCATTTGAAACGGAGCAGCGACTT	CTTAAACACCAGCCTCTACTCTAATTCGGT
AX-89780243	Affx-88809614	T/G	LG1	592650	SNP					AGGAAGATCTTTGCTAGCAATGGAAAATGAGCTGC[G/T]GCTGTTGCTTGTTTCCATTTTAATTGTGAGTTTGG	CTAGAAACGATCGTTACCTTTTACTCGACG
AX-89780244	Affx-88812593	T/C	LG1	5979386	SNP					TTAATAGCCACAACATCCTGGGCAAAATCACAGTT[C/T]ATTCCTGTAGAGACCTGCATCCATCCAAAAGATAA	TCGGTGTTGTAGGACCCGTTTTAGTGTCAA
AX-89780245	Affx-88812596	A/G	LG1	5980603	SNP					GGAGCCCCATATGATCTTAAGGTCGATGATGATTG[A/G]CCCCCGGAACCAAATGCAACTTCCACAGGCTTCTC	GGGTATACTAGAATTCCAGCTACTACTAAC
AX-89780246	Affx-88812599	A/G	LG1	5986877	SNP					GATGTTCGATACGAGAGGATTGCTATCTTGAATGC[A/G]TTGGGAGCCTATTACAGCTACCTTGGAAAGATTGA	AGCTATGCTCTCCTAACGATAGAACTTACG
AX-89780247	Affx-88812600	T/C	LG1	5987552	SNP	Y	Polyploid			CGTTCAATGCGTTCAAGATTGTATTAGATGGAGAC[C/T]GTGATAATGTCCCTTCCCTTTTGGGTCAGGTTTGT	TTACGCAAGTTCTAACATAATCTACCTCTG
AX-89780248	Affx-88812601	T/C	LG1	5988307	SNP					CAAAATGGGTCAATTTGAAAAAGCTTGGCAGGCAT[C/T]TCATCGGGTTTTAGAGGCAAGTGATATCTCATATT	ACCCAGTTAAACTTTTTCGAACCGTCCGTA
AX-89780249	Affx-88812610	T/C	LG1	5992987	SNP					CAGATGGACTATCAGGAAGCACCAGAAAATGAAGA[C/T]GCTGACACACACTACAGGGAATCTGGTCATATGAA	CCTGATAGTCCTTCGTGGTCTTTTACTTCT
AX-89780250	Affx-88809615	A/G	LG1	599482	SNP					GGGCAGCCTTTGTTGTCGGGACAATATTTTTGATC[A/G]ACGACGACCGGATTTTGAACGTTGTTCATGACACA	CGGAAACAACAGCCCTGTTATAAAAACTAG
AX-89780251	Affx-88812612	A/C	LG1	5995465	SNP					TGTTTGTAAAGCAGAGCAGGTCCTCTGTTTTGAAG[A/C]AGAGTCGGAACAACTCATTGTGAGCTGCCAATTGG	CATTTCGTCTCGTCCAGGAGACAAAACTTC
AX-89780252	Affx-88812613	A/G	LG1	5995814	SNP					ACAAGGAGGTGCTTCTTTCTTGCTGTGATAAACCA[A/G]TGTTTGGCCTTGAATAAAGGAAAGGATGATCATCA	CTCCACGAAGAAAGAACGACACTATTTGGT
AX-89780253	Affx-88812615	T/C	LG1	6000271	SNP					GCCCAAACATATATTAAGGTAGATGACAAGGTCCA[C/T]ATACCGAAACTCCTCCATGGTATACCTATCCCCAT	TTGTATATAATTCCATCTACTGTTCCAGGT
AX-89780254	Affx-88812618	A/G	LG1	6002029	SNP					TGGAACAAATAATTACAATTTGCTTCTCCAACAGC[A/G]CCCCTGCAAACATTGCTAATACCTGCAATGTGTGA	GTTTATTAATGTTAAACGAAGAGGTTGTCG
AX-89780255	Affx-88812619	A/G	LG1	6003060	SNP					TTTGCCCATTCAAGAATATCAATGAGATCAGAATC[A/G]TCTTGACCGGAGAAAGATGTCTCTTCTGTCTCTAT	GGTAAGTTCTTATAGTTACTCTAGTCTTAG
AX-89780256	Affx-88812622	T/G	LG1	6005749	SNP					TTGAAAGATCCATCAAGATAGCCACTAACCTCTAG[G/T]CCTCCTGGGAAACAAAATGAAATGAGATCCTTGTA	TCTAGGTAGTTCTATCGGTGATTGGAGATC
AX-89780257	Affx-88812633	T/C	LG1	6027018	SNP					GAAACTGGGAGGATTTAGATCTTAAATGGAAGGAT[C/T]TGCTAGTGGAAAAAGGTCCTATAAGAGATGTCCTT	ACCCTCCTAAATCTAGAATTTACCTTCCTA
AX-89780258	Affx-88812634	T/C	LG1	6027295	SNP					TGTTAGTGGCAGACTTAAAGAACATGAGACAAGTG[C/T]TGAGCATGTCAATTACTATGCTAGTTGGTGTGAGT	CACCGTCTGAATTTCTTGTACTCTGTTCAC
AX-89780259	Affx-88812635	T/C	LG1	6027358	SNP					GTGTGAGTTGCGTATCAGATTAGAGAAAGGTACAA[C/T]AATTGATCATGGTATTCAAGAACAAATCAAGAAGT	TCAACGCATAGTCTAATCTCTTTCCATGTT
AX-89780260	Affx-88812636	A/G	LG1	6027406	SNP					TATTCAAGAACAAATCAAGAAGTCAAAAGTGCATT[A/G]GAGGATGGTGTTATGTCGATTAGTTTCTATTGTGA	TTCTTGTTTAGTTCTTCAGTTTTCACGTAA
AX-89780261	Affx-88812637	A/G	LG1	6027450	SNP					TGTTATGTCGATTAGTTTCTATTGTGAAATTTTTG[A/G]CTAAACAGAACTTAGCATTTCGTGGTAGTAAAGAG	ACAGCTAATCAAAGATAACACTTTAAAAAC
AX-89780262	Affx-88812638	T/C	LG1	6027651	SNP					AGTTGATATGTTTGCTAGCTTATGAAATCAAGAGT[C/T]CTATTCTTAAAAAAATTAAAGAAGCTAAGTTCTTT	TATACAAACGATCGAATACTTTAGTTCTCA
AX-89780263	Affx-88812641	T/G	LG1	6030465	SNP					TCGCCAATTTCTTCAACCAGCAATGCCATCTCAAA[G/T]AGGTGGAAAGTTCTGTTGCCTGATGGGTCTCATGA	TTAAAGAAGTTGGTCGTTACGGTAGAGTTT
AX-89780264	Affx-88812645	T/C	LG1	6034427	SNP					GATTTGGTGTCGTATGGACGACAGTTTATCTCAAA[C/T]CCTGACTTGGTGTTGAGGTTTAAGCTGAATGCTCC	CCACAGCATACCTGCTGTCAAATAGAGTTT
AX-89780265	Affx-88812652	T/C	LG1	6037844	SNP					GTGTTCCTACCCTTGAACTGATGTGTTCGATGAAT[C/T]TCCGGTTATATGTCCCTGCAAGTTCTGGGGTGTTA	GGATGGGAACTTGACTACACAAGCTACTTA
AX-89780266	Affx-88812653	T/G	LG1	6038075	SNP					TGAATAGATCATAGTCCAACTTAACATCGGCAGGG[G/T]CTGACTTGTAGGCAAAGTAAGGGTACACATTGATC	TCTAGTATCAGGTTGAATTGTAGCCGTCCC
AX-89780267	Affx-88812654	T/C	LG1	6039148	SNP					GACATTGAAGTGTCACTGTAGAATCACTCTCCAAC[C/T]ATATGTGATGCCAGCCAAAATGAAAAGCAAACTCA	ACTTCACAGTGACATCTTAGTGAGAGGTTG
AX-89780268	Affx-88812655	A/G	LG1	6039600	SNP					CTAAGGGAACATGGGAAAAGTCTGACTTGTAGGCA[A/G]AGTAAAGATACACATTGATCGTAAGGGTGAGAGGG	CCTTGTACCCTTTTCAGACTGAACATCCGT
AX-89780269	Affx-88812656	T/C	LG1	6039801	SNP					TTCGTCTTTAAGGATGTTTGGTAATGAATTCATTA[C/T]AGGCAAGACATATTTGCCTAATGGCCCAGGAATGA	GAAATTCCTACAAACCATTACTTAAGTAAT
AX-89780270	Affx-88812661	T/C	LG1	6048835	SNP	Y	Polyploid			ATGCACACACACCATGGAGCTTCAGAAATTGTACT[C/T]ATCATTGAAGGAACTATAACCGCCGGGTTCATTTC	GTGTGTGGTACCTCGAAGTCTTTAACATGA
AX-89780271	Affx-88812665	A/C	LG1	6072986	SNP	Y	Polyploid	HK	Y	GCAGGAATTCAACTTGATTGACAAAGGAGAGCTTG[A/C]ACCTCTTCAAGACCTTGTTGACTCTATTCTACAGC	TTAAGTTGAACTAACTGTTTCCTCTCGAAC
AX-89780272	Affx-88812668	T/C	LG1	6075226	SNP					TTGGAAAGCCGAGAATCAGTATGAGTGAGATAGAC[C/T]GCCGTGTGCTGCTTCAGCAGTGGGAGGACCTCTGA	TTCGGCTCTTAGTCATACTCACTCTATCTG
AX-89780273	Affx-88812669	A/G	LG1	6075609	SNP					TCACCTTAGACCAAGATATTGGTGTCTTGTTGAAA[A/G]GTTCAATTCCTGCATATTCAGGTGGTAATGCCTCA	AATCTGGTTCTATAACCACAGAACAACTTT
AX-89780274	Affx-88812677	T/C	LG1	6084488	SNP					GTTCTTTTCAGGTTGGTGACAACACAGCCATATCA[C/T]TTGCCAGACATTCAAGGAACTTACATTGTCTGGAT	AAAGTCCAACCACTGTTGTGTCGGTATAGT
AX-89780275	Affx-88809627	T/C	LG1	608814	SNP					GACTATGCATATGGCAATTGACCACAGCAACAATG[C/T]ACATGTTAAAAACGTGTGGATCAGAGCCCCAAGCG	ACGTATACCGTTAACTGGTGTCGTTGTTAC
AX-89780276	Affx-88812681	A/C	LG1	6093208	SNP					ATATCAGAAATCATTGGTACACTGCTCGATTTTTT[A/C]CCTGATCTAATATGGGCTCGGCTCAGCAACAACCA	TCTTTAGTAACCATGTGACGAGCTAAAAAA
AX-89780277	Affx-88812682	T/G	LG1	6093341	SNP					ATCACACTGCACGCAGTAAATTAATGGCATCTACA[G/T]TACTTGATTCTGGCATCAGCATCTTGCATCTGGCA	TGACGTGCGTCATTTAATTACCGTAGATGT
AX-89780278	Affx-88812683	A/G	LG1	6093608	SNP					TTCATCCTTATTATAAGCAGAGTAAGAACGAAGCT[A/G]ATCAGACTGCTAAAGAACTATTCACCAAGGAACAC	GGAATAATATTCGTCTCATTCTTGCTTCGA
AX-89780279	Affx-88812693	T/C	LG1	6115792	SNP					GAGGTTGTTGTTGAGGAAGTTAGCAAATTGAAAAA[C/T]TTAAGAGCGCTATGGCTGAACAACAACCCGGTTGT	ACAACAACTCCTTCAATCGTTTAACTTTTT
AX-89780280	Affx-88809630	A/C	LG1	612018	SNP					TATGTGCAGTCGATAACGTTCAATTGGGCAAATGA[A/C]GTTGTGATAAGTGGTTTAGTGTCGATCAACAGTCA	CGTCAGCTATTGCAAGTTAACCCGTTTACT
AX-89780281	Affx-88812702	T/G	LG1	6143546	SNP					TCACCAATATATAGACTCATAAAAGATCCGGCACA[G/T]ATTGCTTCAATTACCATAATAACCCTGAAAATATT	TTATATATCTGAGTATTTTCTAGGCCGTGT
AX-89780282	Affx-88809636	A/C	LG1	615790	SNP	Y	Polyploid			CAGATTAACTGCTGGAATTGATAATATGGAGAGAC[A/C]AAGCAGTTTTCGAACAGCAAGGATAGAAAAACAAG	ATTGACGACCTTAACTATTATACCTCTCTG
AX-89780283	Affx-88812706	A/G	LG1	6165713	SNP					TGTGTGCTACTTTTCAGAAGTTACTTTCTTATCCT[A/G]CTGTGCTACGCCTGGTTTTTGAAATTATCTCAGCT	CGATGAAAAGTCTTCAATGAAAGAATAGGA
AX-89780284	Affx-88812709	T/C	LG1	6174825	SNP					AGGATTAGAAGAAGAACGTTGCAGCTGCAAAGCAA[C/T]TGGGGTATGTAACTCTGAATAGCCTTGAACATCCA	ATCTTCTTCTTGCAACGTCGACGTTTCGTT
AX-89780285	Affx-88809639	A/G	LG1	617643	SNP					AAGAAGCTCCACATTAGCGGCCTTAACAATGCTAT[A/G]AACTCCGCCACTATAGTTGCTGTGCTCATTGCCAC	CGAGGTGTAATCGCCGGAATTGTTACGATA
AX-89780286	Affx-88812718	T/C	LG1	6190047	SNP	Y	Polyploid			GTGAAGAAAATCACATGTTGGTCTGTACTCCCAAG[C/T]TGCTACAAATCTGAGTTCCGAGCTCCCCAGAACAA	CTTTTAGTGTACAACCAGACATGAGGGTTC
AX-89780287	Affx-88812728	A/G	LG1	6200554	SNP	Y	Diploid	K		CGTGAGATAAAAGCACGAGTTTCCTCAACACGGAT[A/G]TACGCAAAGGACTCTAGCCTTTTCGAGCTGAATAG	CTATTTTCGTGCTCAAAGGAGTTGTGCCTA
AX-89780288	Affx-88812729	A/C	LG1	6200674	SNP					GACGAAGTGATGTTGAGGTAGTTATAAGTGATATA[A/C]TTGCCTGCTGCAGTTCGTGGTCTAGAGGCAAAGAC	TCACTACAACTCCATCAATATTCACTATAT
AX-89780289	Affx-88812732	A/G	LG1	6205913	SNP					TTCTCCCTATGCTCCATGTGTTTATGAACACTCTC[A/G]TCCCCTTACGAATATCGTAACCTTCCACATTACAA	GGATACGAGGTACACAAATACTTGTGAGAG
AX-89780290	Affx-88812741	T/C	LG1	6220372	SNP					TGAAGATACTGTTTACAACCTCCACACCACTAGAA[C/T]TCCAGAGTTTCTAGGCTTGGAAACCGCTAACGGGT	TATGACAAATGTTGGAGGTGTGGTGATCTT
AX-89780291	Affx-88812743	T/G	LG1	6234036	SNP					AGAATTGATGGATTTATTCCAAAAATCACACCCAG[G/T]GCCACCAGTAGTGAAACTAGCTCATTTGCAACAAT	ACTACCTAAATAAGGTTTTTAGTGTGGGTC
AX-89780292	Affx-88812747	T/C	LG1	6239584	SNP					TTTGGTAAATGCTTGCTTGAATTAAGCGGGAACAA[C/T]GCTATAATTGTTATGGATGATGCTGATATCGAGTT	ATTTACGAACGAACTTAATTCGCCCTTGTT
AX-89780293	Affx-88812758	T/G	LG1	6251915	SNP					AGCACTTATTACAGTTACCTGTTGAAAGTCGGTCA[G/T]GGATTTTTTAGACAACTCTTCCTGTGAGTTTGAGG	AATAATGTCAATGGACAACTTTCAGCCAGT
AX-89780294	Affx-88812760	A/G	LG1	6252903	SNP					CTAGATTTTAGTACGTCAGACAAATCAGCATACAC[A/G]TCATGTAAAAGATCTTTGTATCGAACTGCATTATT	AAAATCATGCAGTCTGTTTAGTCGTATGTG
AX-89780295	Affx-88812762	T/C	LG1	6253203	SNP	Y	Polyploid	HK	Y	TTGGAGGCATAAGGACTCCATCACATCCTTCTGAA[C/T]TCTGCAGAACAAAGGAATAAATGATGATTAAATAG	CCGTATTCCTGAGGTAGTGTAGGAAGACTT
AX-89780296	Affx-88812763	T/C	LG1	6253392	SNP					AAGGATACTGCTGCATCTAGAAACTCACTTAGGAA[C/T]GGCTGTAGCTGTCAAAGCCAATGTTGGCACACCTG	ATGACGACGTAGATCTTTGAGTGAATCCTT
AX-89780297	Affx-88812764	A/G	LG1	6253662	SNP					GCTGAAATGTATCAGTATTACGAACCTAAAATCAT[A/G]GCCCCATGAAGAGATGCAATGTGCCTGAAATTTTT	TTACATAGTCATAATGCTTGGATTTTAGTA
AX-89780298	Affx-88809648	T/C	LG1	625437	SNP					AAAGTGTAGCAATTGCTCAGTATTGTAAAAAAGAG[C/T]TTCGTGACATGCTTACTGTTCAAGAACTGTACAGA	CATCGTTAACGAGTCATAACATTTTTTCTC
AX-89780299	Affx-88812771	T/C	LG1	6257903	SNP					CACCCAAACTTAAAAAGCGTCAGGCAGCTTTTCAG[C/T]TTCAATTACCATCCCCTAACTACTTACGGAAACAT	TTTGAATTTTTCGCAGTCCGTCGAAAAGTC
AX-89780300	Affx-88812774	A/C	LG1	6260547	SNP					ACTATGAACTATAGATTGCATACTCACTTGGTTGA[A/C]TGGGCGTGTCTCTGTACAATAAGCCCTTTCTAAAA	CTTGATATCTAACGTATGAGTGAACCAACT
AX-89780301	Affx-88812775	A/G	LG1	6261669	SNP					AAAGAAGAATCAGAACCTGATCGAGTAGTTGAAGC[A/G]AGCCGCGGTTGTAGCGGATGGCCTGGAGTGAGTTG	TCTTAGTCTTGGACTAGCTCATCAACTTCG
AX-89780302	Affx-88809650	T/G	LG1	627079	SNP					CATAAGTGCATTGTCTTTCATCTTTCAAGGGTAGA[G/T]CCTCACAACCAGGTCTACAAAGGGGAGAAGACAAA	CACGTAACAGAAAGTAGAAAGTTCCCATCT
AX-89780303	Affx-88809651	A/G	LG1	627200	SNP	Y	Polyploid	K	Y	TCCACCTGGAGAAATGGAAGTGTTCCTCCTGCTAC[A/G]GCAAGTACTACTTTCCAAGTGGTTATTGGGGGACA	GACCTCTTTACCTTCACAAGGAGGACGATG
AX-89780304	Affx-88812780	A/C	LG1	6276085	SNP					GAGTAGTAAAATTACTTGAAAATCAATCTGGAAAG[A/C]TCCTAAACGAAGCATTGGTAGAAGGAGAAGATGAG	CATTTTAATGAACTTTTAGTTAGACCTTTC
AX-89780305	Affx-88809655	A/G	LG1	627645	SNP	Y	Polyploid			CTATCACTTTTGTTAGAATTTTCTTCCACATTCCT[A/G]TCGACTTTGCATCCCAAACCTAACCCAGTAGGTTT	TGAAAACAATCTTAAAAGAAGGTGTAAGGA
AX-89780306	Affx-88809656	A/G	LG1	627729	SNP	Y	Polyploid			GTAAGAGTTCCATCACCAGCACCTGATTTAAGCTC[A/G]TTGGACTGACCTTTGAGTTCAAAGGAACAACCTTT	TCAAGGTAGTGGTCGTGGACTAAATTCGAG
AX-89780307	Affx-88812785	A/C	LG1	6278181	SNP					GAGCTGGTATCCTTGTTTTGCACAAACCAGTCATG[A/C]GTATGAAACCTTTGTAGTTATTGATAGGCATGATT	CCATAGGAACAAAACGTGTTTGGTCAGTAC
AX-89780308	Affx-88812790	T/C	LG1	6282941	SNP					ATGGATTGTTGACAATTGGGACATTAGGAAGCAAT[C/T]ATGAATCAAAAGAAGTTCTACATGCTGCTCCACCA	AACAACTGTTAACCCTGTAATCCTTCGTTA
AX-89780309	Affx-88809657	A/G	LG1	629626	SNP					AGGCTATACAACTAGATCCTGCATTTGCAAAGAAC[A/G]TTGGGCAGATTGTTCTTCTTGGTGGCGCTTTTGCA	TATGTTGATCTAGGACGTAAACGTTTCTTG
AX-89780310	Affx-88809659	A/G	LG1	630059	SNP					TTTTGGCCGTGGGCATAAATGTTACCCATCAAGTT[A/G]TCTTGACAGGTACGTTTCTTGTATAATCCTCCAGG	CGGCACCCGTATTTACAATGGGTAGTTCAA
AX-89780311	Affx-88812807	A/C	LG1	6317829	SNP					CTTTTACAAATTTACAGGATGAACAACCTGGCTCC[A/C]TACCAAATGAGCATCGCTGGTCTTTCCGCCCCTTC	TGTTTAAATGTCCTACTTGTTGGACCGAGG
AX-89780312	Affx-88809662	T/C	LG1	632357	SNP					GCCTTTCTACTCTTTGCAGGCTATTTCTTACGGAC[C/T]AGGCCTTGATCCTCATCGGGTACCTTCCCCTTAAT	AGATGAGAAACGTCCGATAAAGAATGCCTG
AX-89780313	Affx-88812809	T/C	LG1	6333737	SNP					AATGATGATAAACAGAGTTCTGATTCTAAAAGTGT[C/T]GTAGAGCTGACAAATGGAACATCAGGTTTGTCTCT	ACTATTTGTCTCAAGACTAAGATTTTCACA
AX-89780314	Affx-88812811	A/G	LG1	6336426	SNP	Y	Polyploid	HK	Y	TGGATACTGGTTTGCTGCTAAATCGCAAGAATAGC[A/G]GTACAGAAGAAGATCTGATCTCTCGAATAAGGCGA	TGACCAAACGACGATTTAGCGTTCTTATCG
AX-89780315	Affx-88809664	T/G	LG1	634543	SNP	Y	Polyploid	HK	Y	TCTACTTGCATTGGAGGATCTCAAAACTGGAAGTC[G/T]CCGTGCAATTAGGGGGCCCCATTATCTCAAGGTTC	AACGTAACCTCCTAGAGTTTTGACCTTCAG
AX-89780316	Affx-88812814	T/C	LG1	6369874	SNP					TGGAGCTGTCTGAAACTCTCATTGAAAAATTGCCT[C/T]CGTCAATTGGTTCTCTCACTTCCTTGTTGCTATTG	GACAGACTTTGAGAGTAACTTTTTAACGGA
AX-89780317	Affx-88812819	T/G	LG1	6373993	SNP					TTTCTAATTATCAGATAAACACATGCAATGGCTGG[G/T]ATTGTGATAAATTTAAGCCAAGTAACCCCAACACT	TTAATAGTCTATTTGTGTACGTTACCGACC
AX-89780318	Affx-88812829	A/G	LG1	6381481	SNP	Y	Polyploid			ACAGGCTCCACTAATGAGGATTATAAACTTCCATC[A/G]CAATTGACTCAGAGATATGTTAAAGGTGTGTATCA	GAGGTGATTACTCCTAATATTTGAAGGTAG
AX-89780319	Affx-88809668	A/G	LG1	638793	SNP	Y	Polyploid	K	Y	CAAACCTCAAATAATAATTCTTCCTCAGCATCCAG[A/G]TCAGCAAAAGCAGATGGCATGCATTTCAGTAACAA	GAGTTTATTATTAAGAAGGAGTCGTAGGTC
AX-89780320	Affx-88812838	T/C	LG1	6396756	SNP					CCAGCTCTCTCTTCATCAGTCATTTCCAGCGATAG[C/T]ATGCACATTGGAATTCTTGCAGCTGCAGCTCATGC	AGAGAGAAGTAGTCAGTAAAGGTCGCTATC
AX-89780321	Affx-88812839	A/G	LG1	6396832	SNP					CAAATAACAGTGCATTTACCATATTTTACAACCCG[A/G]GGTAAGTTTCTATATAGAATGCTTAGAACTTCATT	TTGTCACGTAAATGGTATAAAATGTTGGGC
AX-89780322	Affx-88812841	A/G	LG1	6397557	SNP					GATGATGAATCTGACATAGAGAATGCTTTCAAGAG[A/G]GCCATGCCATGGCTTGGAGATGAGTTTGGCATGAA	ACTTAGACTGTATCTCTTACGAAAGTTCTC
AX-89780323	Affx-88812842	T/C	LG1	6397665	SNP					GTGCAGTGGATGAATATGCAACAAAATAATCAGTT[C/T]TCTGCCGCTCAGTCTGGATTTTTCCCGTCCATGGT	CACCTACTTATACGTTGTTTTATTAGTCAA
AX-89780324	Affx-88812845	T/C	LG1	6399305	SNP					ATATGACTCTCAGAAAGATCTTCAGAACTTACTGG[C/T]CAACTATGGTGGGACACCAAGAGATATTGAGACAG	TGAGAGTCTTTCTAGAAGTCTTGAATGACC
AX-89780325	Affx-88809669	T/G	LG1	640475	SNP					CAATACCACCACAATAATCGAAATCATGTTGGGAC[G/T]TCTCATAACAGTTCAATGGGTAGTAGCGAGCAGCC	GGTGGTGTTATTAGCTTTAGTACAACCCTG
AX-89780326	Affx-88812849	A/C	LG1	6411411	SNP					ATACATGGTGATGAAGCAGTCGATTATAGGGAATC[A/C]GTCGGAGCAAAACAACAACGATGCCAAGTACAAAG	ACCACTACTTCGTCAGCTAATATCCCTTAG
AX-89780327	Affx-88812857	A/G	LG1	6425085	SNP					TTTTCTTTTCTTTAGAAAATTGGTGGAGAGATCAA[A/G]TCCTTTTCAACTGATGGATGGGTAGCACCAAAGTT	AAAAGAAATCTTTTAACCACCTCTCTAGTT
AX-89780328	Affx-88812860	T/C	LG1	6428186	SNP					GTAAATTACATTAATGCACATGCAACATCCACACC[C/T]GCTGGAGACCTTAAAGAGTATAATGCTCTTATTCA	AATGTAATTACGTGTACGTTGTAGGTGTGG
AX-89780329	Affx-88812868	A/G	LG1	6436474	SNP	Y	Diploid	H		AGAGTTTGCAAGCTCAAGCATATTATTCCACGAAT[A/G]TCAGGTTCATCACGAAGAGCGTTGCACAATGGTTG	AACGTTCGAGTTCGTATAATAAGGTGCTTA
AX-89780330	Affx-88812869	T/G	LG1	6437442	SNP					TTTGATCAAGCTTTCATCAATGCAAGCATGAATAA[G/T]ACTCTTAAATGCATTCGCTGCTGCATGAATGGCCT	AGTTCGAAAGTAGTTACGTTCGTACTTATT
AX-89780331	Affx-88812870	T/C	LG1	6437938	SNP					TAAGATCTCGTTTTTATTCTTGGTCGACATAAGAG[C/T]GAGACACTCCTTAAAAGCATCCAAAAGATATAGAA	AGAGCAAAAATAAGAACCAGCTGTATTCTC
AX-89780332	Affx-88812871	T/C	LG1	6448612	SNP					GTTTGTATCCTCATCAAAATACAATGTAAACTTGA[C/T]GCCTTTCGTCACACCTCCGTCATCTTCAAATCTAC	ATAGGAGTAGTTTTATGTTACATTTGAACT
AX-89780333	Affx-88812872	T/G	LG1	6448935	SNP					CAACGTTTATCAAACCGAAGCTAACGTAGTCGAAA[G/T]CGAGAGGAGAATCCAACACACTGTTCATGTTTGAT	AAATAGTTTGGCTTCGATTGCATCAGCTTT
AX-89780334	Affx-88809183	A/G	LG1	64491	SNP					GAAGAAGAACATGCGAGTGAGGATGAGACTTGTTT[A/G]AAGAAGAGGAAGAAGACAAAGAATGCTGTGAGGGG	TCTTGTACGCTCACTCCTACTCTGAACAAA
AX-89780335	Affx-88812875	A/G	LG1	6456070	SNP					GTTGGATACAAGAAATCAGCCCTTGATTTAGCTGT[A/G]GAGTGTGCTGAGGCAAATCAAGGTAATATAGCTTA	TATGTTCTTTAGTCGGGAACTAAATCGACA
[truncated: 136,102 more rows]
