# Supplementary material for: Development and preliminary evaluation of a 90 K Axiom® SNP array for the allo-octoploid cultivated strawberry Fragaria × ananassa
Source: BMC Genomics. 2015 Mar 7;16(1):155. doi: 10.1186/s12864-015-1310-1 (PMC4374422; doi:10.1186/s12864-015-1310-1)
Supplement: Additional file 11: — Conversion rate of di-allelic SNPs interrogated with one versus two strands. [file 12864_2015_1310_MOESM11_ESM.xlsx]

## Sheet: Sheet1
	Number of di-allelic SNPs interrogated with
Conversion type	One strand (% of total)	Two strands (% of total)	Grand total
AAvarianceY	206 (0.5%)	133 (0.6%)	339
ABvarianceX	669(1.7%)	426(1.8%)	1095
ABvarianceY	1,218 (3.1%)	1,149 (4.9%)	2367
BBvarianceY	99 (0.2%)	84 (0.4%)	183
nMinorHom	551 (1.4%)	602 (2.6%)	1153
Reproducibility	1,146 (2.9%)	1,422 (6.0%)	2568
CallRate Below Threshold	3,272 (8.2%)	976 (4.1%)	4248
Mono High Resolution	7,208 (18.2%)	2,705 (11.5%)	9913
Other	5,417 (13.6%)	597 (2.5%)	6014
No Minor Homozygote	14,866 (37.4%)	10,916 (46.3%)	25782
Off-target Variant	293 (0.7%)	122 (0.5%)	415
Poly High Resolution	4,764 (12.0%)	4,422 (18.8%)	9186
Grand Total	39709	23554	63263
