# Supplementary material for: Development and preliminary evaluation of a 90 K Axiom® SNP array for the allo-octoploid cultivated strawberry Fragaria × ananassa
Source: BMC Genomics. 2015 Mar 7;16(1):155. doi: 10.1186/s12864-015-1310-1 (PMC4374422; doi:10.1186/s12864-015-1310-1)
Supplement: Additional file 14: — Data underlying the genetic and physical map of LG6D and as used for Figures 10 V, 11 and 12 . Identity, SNP-class, genetic and physical positions, and JoinMap calls for the ‘Holiday’ x ‘Korona’ progeny. [file 12864_2015_1310_MOESM14_ESM.xlsx]

## Sheet: LG-H6D_Marker_information
Marker	cM	Marker_type	Linkage_Phase	Physical_LG	Physical_coordinates	JM Codes of the 75 progenies
						1	2	3	4	5	6	7	8	9	10	11	12	13	14	15	16	17	18	19	20	21	22	23	24	25	26	27	28	29	30	31	32	33	34	35	36	37	38	39	40	41	42	43	44
TRF029	1.399	SSR	{1-}	LG6	1469001	ll	lm	ll	lm	lm	lm	ll	lm	lm	lm	ll	lm	ll	lm	--	lm	ll	lm	lm	lm	ll	ll	ll	lm	ll	ll	lm	lm	ll	lm	lm	ll	lm	ll	ll	ll	lm	ll	--	lm	lm	lm	lm	ll
ARSFL007	2.865	SSR	{1-}	LG6	148863	ll	lm	ll	lm	lm	lm	ll	lm	lm	lm	ll	lm	ll	lm	lm	lm	ll	lm	lm	lm	ll	ll	ll	lm	ll	ll	lm	lm	ll	lm	lm	ll	lm	ll	ll	ll	lm	ll	lm	lm	lm	lm	ll	ll
AX-89862132	3.541	PHR	{01}	LG6	35738	hk	hk	hk	hh	hk	hh	kk	hk	hk	hk	hk	hk	hk	hk	hh	hk	kk	hh	hk	hk	hk	kk	hk	hk	kk	hk	hh	hk	kk	hh	kk	kk	hk	hk	hk	kk	hh	kk	hh	hh	hk	hk	hk	kk
AX-89795768	3.541	NMH	{1-}	LG6	1478053	ll	lm	ll	lm	lm	lm	ll	lm	lm	lm	ll	lm	ll	lm	lm	lm	ll	lm	lm	lm	ll	ll	ll	lm	ll	ll	lm	lm	ll	lm	ll	ll	lm	ll	ll	ll	lm	ll	lm	lm	lm	lm	ll	ll
AX-89779448	3.541	NMH	{1-}	LG1	19893274	ll	lm	ll	lm	lm	lm	ll	lm	lm	lm	ll	lm	ll	--	lm	lm	ll	lm	lm	lm	ll	ll	ll	lm	ll	ll	lm	lm	ll	lm	ll	ll	lm	ll	ll	ll	lm	ll	lm	lm	lm	lm	ll	ll
AX-89899609	4.216	PHR	{0-}	LG6	65095	lm	ll	lm	ll	ll	ll	lm	ll	ll	ll	lm	ll	lm	ll	ll	ll	lm	ll	ll	ll	lm	lm	lm	ll	lm	lm	ll	ll	lm	ll	lm	lm	ll	lm	lm	lm	ll	lm	ll	ll	ll	ll	lm	lm
AX-89799565	4.216	NMH	{0-}	LG6	65969	lm	ll	lm	ll	ll	ll	lm	ll	ll	ll	lm	ll	lm	ll	ll	ll	lm	ll	ll	ll	lm	lm	lm	ll	lm	lm	ll	ll	lm	ll	lm	lm	ll	lm	lm	lm	ll	lm	ll	ll	ll	ll	lm	lm
AX-89842476	4.216	PHR	{1-}	LG6	70396	ll	lm	ll	lm	lm	lm	ll	lm	lm	lm	ll	lm	ll	lm	lm	lm	ll	lm	lm	lm	ll	ll	ll	lm	ll	ll	lm	lm	ll	lm	ll	ll	lm	ll	ll	ll	lm	ll	lm	lm	lm	lm	ll	ll
AX-89800054	4.216	NMH	{0-}	LG6	91063	lm	ll	lm	ll	ll	ll	lm	ll	ll	ll	lm	ll	lm	ll	ll	ll	lm	ll	ll	ll	lm	lm	lm	ll	lm	lm	ll	ll	lm	ll	lm	lm	ll	lm	lm	lm	ll	lm	ll	ll	ll	ll	lm	lm
AX-89894204	4.216	NMH	{1-}	LG6	101504	ll	lm	ll	lm	lm	lm	ll	lm	--	lm	ll	lm	ll	lm	lm	lm	ll	lm	lm	lm	ll	ll	ll	lm	ll	ll	lm	lm	ll	lm	ll	ll	lm	ll	ll	ll	lm	ll	lm	lm	lm	lm	ll	--
AX-89861891	4.216	PHR	{1-}	LG6	127800	ll	lm	ll	lm	lm	lm	ll	lm	lm	lm	ll	lm	ll	lm	lm	lm	ll	lm	lm	lm	ll	ll	ll	lm	ll	ll	lm	lm	ll	lm	ll	ll	lm	ll	ll	ll	lm	ll	lm	lm	lm	lm	ll	ll
AX-89808128	4.216	NMH	{1-}	LG6	151784	ll	lm	ll	lm	lm	lm	ll	lm	lm	lm	ll	lm	ll	lm	lm	--	ll	lm	lm	lm	ll	ll	ll	lm	ll	ll	lm	lm	ll	lm	ll	ll	lm	ll	ll	ll	lm	ll	--	lm	lm	lm	ll	ll
AX-89898935	4.216	PHR	{1-}	LG6	365641	ll	lm	ll	lm	lm	lm	ll	lm	lm	lm	ll	lm	ll	lm	lm	lm	ll	lm	lm	lm	ll	ll	ll	lm	ll	ll	lm	lm	ll	lm	ll	ll	lm	ll	ll	ll	lm	ll	lm	lm	lm	lm	ll	ll
AX-89899518	4.216	PHR	{1-}	LG6	609821	ll	lm	ll	lm	lm	lm	ll	lm	lm	lm	ll	lm	ll	lm	lm	lm	ll	lm	lm	lm	ll	ll	ll	lm	ll	ll	lm	lm	ll	lm	ll	ll	lm	ll	ll	ll	lm	ll	lm	lm	lm	lm	ll	ll
AX-89899759	4.216	PHR	{0-}	LG6	717833	lm	ll	lm	ll	ll	ll	lm	ll	ll	ll	lm	ll	lm	ll	ll	ll	lm	ll	ll	ll	lm	lm	lm	ll	lm	lm	ll	ll	lm	ll	lm	lm	ll	lm	lm	lm	ll	lm	ll	ll	ll	ll	lm	lm
AX-89799763	4.216	PHR	{1-}	LG6	750565	ll	lm	ll	lm	lm	lm	--	lm	lm	lm	ll	lm	ll	lm	lm	lm	ll	lm	lm	lm	ll	ll	ll	lm	ll	ll	lm	--	ll	lm	ll	ll	lm	ll	ll	ll	lm	ll	lm	lm	lm	lm	ll	ll
AX-89842583	4.216	PHR	{0-}	LG6	752976	lm	ll	lm	ll	ll	ll	lm	ll	ll	ll	lm	ll	lm	ll	ll	ll	lm	ll	ll	ll	lm	lm	lm	ll	lm	lm	ll	ll	lm	ll	lm	lm	ll	lm	lm	lm	ll	lm	ll	ll	ll	ll	lm	lm
AX-89899845	4.216	NMH	{0-}	LG6	759662	lm	ll	lm	ll	ll	ll	lm	ll	ll	ll	lm	ll	lm	ll	ll	ll	lm	ll	ll	ll	lm	lm	lm	ll	lm	lm	ll	ll	lm	ll	lm	lm	ll	lm	lm	lm	ll	lm	ll	ll	ll	ll	lm	lm
AX-89900130	4.216	PHR	{0-}	LG6	890569	lm	ll	lm	ll	ll	ll	lm	ll	ll	ll	lm	ll	lm	ll	ll	ll	lm	ll	ll	ll	lm	lm	lm	ll	lm	lm	ll	ll	lm	ll	lm	lm	ll	lm	lm	lm	ll	lm	ll	ll	ll	ll	lm	lm
AX-89842898	4.216	PHR	{1-}	LG6	891705	ll	lm	ll	lm	lm	lm	ll	lm	lm	lm	ll	lm	ll	lm	lm	lm	ll	lm	lm	lm	ll	ll	ll	lm	ll	ll	lm	lm	ll	lm	ll	ll	lm	ll	ll	ll	lm	ll	lm	lm	lm	lm	ll	ll
AX-89837037	4.216	PHR	{01}	LG6	1038901	hk	hk	hk	hh	hk	hh	kk	hk	hk	hk	hk	hk	hk	hk	--	hk	kk	hh	hk	hk	hk	kk	hk	hk	kk	hk	hh	hk	kk	hh	kk	kk	hk	hk	hk	kk	hh	kk	--	hh	hk	hh	hk	kk
AX-89837056	4.216	PHR	{0-}	LG6	1048430	lm	ll	lm	ll	ll	ll	lm	ll	ll	ll	lm	ll	lm	ll	ll	ll	lm	ll	ll	ll	lm	lm	lm	ll	lm	lm	ll	ll	lm	ll	lm	lm	ll	lm	lm	lm	ll	lm	ll	ll	ll	ll	lm	lm
AX-89837070	4.216	NMH	{1-}	LG6	1052851	ll	lm	ll	lm	lm	lm	ll	lm	lm	lm	ll	lm	ll	lm	lm	lm	ll	lm	lm	lm	ll	ll	ll	lm	ll	ll	lm	lm	ll	lm	ll	ll	lm	ll	ll	ll	lm	ll	lm	lm	lm	lm	ll	ll
AX-89795229	4.216	PHR	{1-}	LG6	1056559	--	lm	ll	lm	lm	lm	ll	lm	lm	lm	ll	lm	ll	lm	lm	lm	ll	lm	lm	lm	ll	ll	ll	lm	ll	ll	lm	lm	ll	lm	ll	ll	lm	ll	ll	ll	lm	ll	lm	lm	lm	lm	ll	ll
AX-89837280	4.216	PHR	{1-}	LG6	1172093	--	lm	ll	lm	lm	lm	ll	lm	lm	lm	ll	lm	ll	lm	lm	lm	ll	lm	lm	lm	ll	ll	ll	lm	ll	ll	lm	lm	ll	lm	ll	ll	lm	ll	ll	ll	lm	ll	lm	lm	lm	lm	ll	ll
AX-89795368	4.216	PHR	{0-}	LG6	1172910	lm	ll	lm	ll	ll	ll	lm	ll	ll	ll	lm	ll	lm	ll	ll	ll	lm	ll	ll	ll	lm	lm	lm	ll	lm	lm	ll	ll	lm	ll	lm	lm	ll	lm	lm	lm	ll	lm	ll	ll	ll	ll	lm	lm
AX-89894574	4.216	PHR	{1-}	LG6	1227143	ll	lm	ll	lm	lm	lm	ll	lm	lm	lm	ll	lm	ll	lm	lm	lm	ll	lm	lm	lm	ll	ll	ll	lm	ll	ll	lm	lm	ll	lm	ll	ll	lm	ll	ll	ll	lm	ll	lm	lm	lm	lm	ll	ll
AX-89795455	4.216	PHR	{1-}	LG6	1239794	ll	lm	ll	lm	lm	lm	ll	lm	lm	lm	ll	lm	ll	lm	lm	lm	ll	lm	lm	lm	ll	ll	ll	lm	ll	ll	lm	lm	ll	lm	ll	ll	lm	ll	ll	ll	lm	ll	lm	lm	lm	lm	ll	ll
AX-89837400	4.216	PHR	{0-}	LG6	1240852	lm	ll	lm	ll	ll	ll	lm	ll	ll	ll	lm	ll	lm	ll	ll	ll	lm	ll	ll	ll	lm	lm	lm	ll	lm	lm	ll	ll	lm	ll	lm	lm	ll	lm	lm	lm	ll	lm	ll	ll	ll	ll	lm	lm
AX-89795465	4.216	PHR	{1-}	LG6	1256083	ll	lm	ll	lm	lm	lm	ll	lm	lm	lm	ll	lm	ll	lm	lm	lm	ll	lm	lm	lm	ll	ll	ll	lm	ll	ll	lm	lm	ll	lm	ll	ll	lm	ll	ll	ll	lm	ll	lm	lm	lm	lm	ll	ll
AX-89864180	4.216	PHR	{0-}	LG6	1261373	lm	ll	lm	ll	ll	ll	lm	ll	ll	ll	lm	ll	lm	ll	ll	ll	lm	ll	ll	ll	lm	lm	lm	ll	lm	lm	ll	ll	lm	ll	lm	lm	ll	lm	lm	lm	ll	lm	ll	ll	ll	ll	lm	lm
AX-89795480	4.216	PHR	{1-}	LG6	1262703	ll	lm	ll	lm	lm	lm	ll	lm	lm	lm	ll	lm	ll	lm	lm	lm	ll	lm	lm	lm	ll	ll	ll	lm	ll	ll	lm	lm	ll	lm	ll	ll	lm	ll	ll	ll	lm	ll	lm	lm	lm	lm	ll	ll
AX-89837465	4.216	PHR	{1-}	LG6	1272275	ll	lm	ll	lm	lm	lm	ll	lm	lm	lm	ll	lm	ll	lm	lm	lm	ll	lm	lm	lm	ll	ll	ll	lm	ll	ll	lm	lm	ll	lm	ll	ll	lm	ll	ll	ll	lm	ll	lm	lm	lm	lm	ll	ll
AX-89795677	4.216	PHR	{1-}	LG6	1403295	ll	lm	ll	lm	lm	lm	ll	lm	lm	lm	ll	lm	ll	lm	lm	lm	ll	lm	lm	lm	ll	ll	ll	lm	ll	ll	lm	lm	ll	lm	ll	ll	lm	ll	ll	ll	lm	ll	lm	lm	lm	lm	ll	ll
AX-89795697	4.216	PHR	{0-}	LG6	1426494	lm	ll	lm	ll	ll	ll	lm	ll	ll	ll	lm	ll	lm	ll	ll	ll	lm	ll	ll	ll	lm	lm	lm	ll	lm	lm	ll	ll	lm	ll	lm	lm	ll	lm	lm	lm	ll	lm	ll	ll	ll	ll	lm	lm
AX-89808122	4.216	PHR	{1-}	LG6	1472689	ll	lm	ll	lm	lm	lm	ll	lm	lm	lm	ll	lm	ll	lm	lm	lm	ll	lm	lm	lm	ll	ll	ll	lm	ll	ll	lm	lm	ll	lm	ll	ll	lm	ll	ll	ll	lm	ll	lm	lm	lm	lm	ll	ll
AX-89837823	4.216	PHR	{1-}	LG6	1480740	ll	lm	ll	lm	lm	lm	ll	lm	lm	lm	ll	lm	ll	lm	lm	lm	ll	lm	lm	lm	ll	ll	ll	lm	ll	ll	lm	lm	ll	lm	ll	ll	lm	ll	ll	ll	lm	ll	lm	lm	lm	lm	ll	ll
AX-89915664	4.216	NMH	{0-}	LG6	30232904	lm	ll	lm	ll	ll	ll	--	ll	ll	ll	lm	ll	lm	ll	ll	--	lm	ll	ll	ll	lm	lm	lm	ll	lm	lm	ll	ll	lm	ll	lm	lm	ll	lm	lm	lm	ll	lm	ll	ll	ll	ll	lm	lm
AX-89779342	5.424	NMH	{0-}	LG1	19320986	lm	ll	lm	ll	ll	ll	lm	ll	ll	ll	lm	ll	lm	ll	ll	ll	lm	ll	ll	ll	lm	lm	lm	ll	lm	lm	ll	ll	lm	ll	lm	lm	ll	lm	lm	lm	ll	lm	ll	ll	ll	ll	lm	lm
AX-89817246	5.424	NMH	{1-}	LG1	19329291	ll	lm	ll	lm	lm	lm	ll	lm	lm	lm	ll	lm	ll	lm	lm	lm	ll	lm	lm	lm	ll	ll	ll	lm	ll	ll	lm	lm	ll	lm	ll	ll	lm	ll	ll	ll	lm	ll	lm	lm	lm	lm	ll	ll
AX-89779347	5.424	NMH	{1-}	LG1	19331003	ll	lm	ll	lm	lm	lm	ll	lm	lm	lm	ll	lm	ll	lm	lm	lm	ll	lm	lm	lm	ll	ll	ll	lm	ll	ll	lm	lm	ll	lm	ll	ll	lm	ll	ll	ll	lm	ll	lm	lm	lm	lm	ll	ll
AX-89874372	5.424	NMH	{1-}	LG1	19351672	ll	lm	ll	lm	lm	lm	ll	lm	lm	lm	ll	lm	ll	lm	lm	lm	ll	lm	lm	lm	ll	ll	ll	lm	ll	ll	lm	lm	ll	lm	ll	ll	lm	ll	ll	ll	lm	ll	lm	lm	lm	lm	ll	ll
AX-89779356	5.424	NMH	{0-}	LG1	19394223	lm	ll	lm	ll	ll	ll	lm	ll	ll	ll	lm	ll	lm	ll	ll	ll	lm	ll	ll	ll	lm	lm	lm	ll	lm	lm	ll	ll	lm	ll	lm	lm	ll	lm	lm	lm	ll	lm	ll	ll	ll	ll	lm	lm
AX-89874393	5.424	NMH	{0-}	LG1	19477083	lm	ll	lm	ll	ll	ll	lm	ll	ll	ll	lm	ll	lm	ll	ll	ll	lm	ll	ll	ll	lm	lm	lm	ll	lm	lm	ll	ll	lm	ll	lm	lm	ll	lm	lm	lm	ll	lm	ll	ll	ll	ll	lm	lm
AX-89817322	5.424	NMH	{0-}	LG1	19768612	lm	ll	lm	ll	ll	--	lm	ll	ll	ll	lm	ll	lm	ll	ll	ll	lm	ll	ll	ll	lm	lm	lm	ll	lm	lm	ll	ll	lm	ll	lm	lm	ll	lm	lm	lm	ll	lm	ll	ll	ll	ll	lm	lm
AX-89797110	6.632	PHR	{0-}	LG6	2703073	lm	ll	lm	ll	ll	ll	lm	ll	ll	ll	lm	ll	lm	ll	ll	ll	lm	ll	ll	ll	lm	lm	lm	ll	lm	lm	ll	ll	lm	ll	lm	lm	ll	lm	lm	lm	ll	lm	ll	ll	ll	ll	lm	lm
AX-89797492	6.632	NMH	{1-}	LG6	2942593	ll	lm	ll	lm	lm	lm	ll	lm	lm	lm	ll	lm	ll	lm	lm	lm	ll	lm	lm	lm	ll	ll	ll	lm	ll	ll	lm	lm	ll	lm	ll	ll	lm	ll	ll	ll	lm	ll	lm	lm	lm	lm	ll	ll
AX-89840930	6.632	PHR	{0-}	LG6	3299461	lm	ll	lm	ll	ll	ll	lm	ll	ll	ll	lm	ll	lm	ll	ll	ll	lm	ll	ll	ll	lm	lm	lm	ll	lm	lm	ll	ll	lm	ll	lm	lm	ll	lm	lm	lm	ll	lm	ll	ll	ll	ll	lm	lm
AX-89839400	7.84	NMH	{0-}	LG6	2465932	lm	ll	lm	ll	ll	ll	lm	ll	ll	ll	lm	ll	lm	ll	ll	ll	lm	ll	ll	ll	lm	lm	lm	ll	lm	lm	ll	ll	lm	ll	lm	lm	ll	lm	lm	lm	ll	lm	ll	ll	ll	ll	lm	lm
AX-89896669	7.84	NMH	{1-}	LG6	2524669	ll	lm	ll	lm	lm	lm	ll	lm	lm	lm	ll	lm	ll	lm	lm	lm	ll	lm	lm	lm	ll	ll	ll	lm	ll	ll	lm	lm	ll	lm	ll	ll	lm	ll	ll	ll	lm	ll	lm	lm	lm	lm	ll	ll
AX-89805460	7.84	NMH	{1-}	LG6	2524809	ll	lm	ll	lm	lm	lm	ll	lm	lm	lm	ll	lm	ll	lm	lm	lm	ll	lm	lm	lm	ll	ll	ll	lm	ll	ll	lm	lm	ll	lm	ll	ll	lm	ll	ll	ll	lm	ll	lm	lm	lm	lm	ll	ll
AX-89796890	7.84	NMH	{1-}	LG6	2528509	ll	lm	ll	lm	lm	lm	ll	lm	lm	lm	ll	lm	ll	lm	lm	lm	ll	lm	lm	lm	ll	ll	ll	lm	ll	ll	lm	lm	ll	lm	ll	ll	lm	ll	ll	ll	lm	ll	lm	lm	lm	lm	ll	ll
AX-89796341	15.63	PHR	{0-}	LG6	2050814	lm	ll	lm	ll	ll	ll	lm	ll	ll	ll	lm	ll	lm	ll	ll	lm	lm	ll	ll	ll	lm	lm	lm	ll	lm	ll	lm	ll	ll	ll	lm	lm	ll	lm	lm	lm	lm	lm	ll	ll	ll	ll	lm	lm
AX-89873385	18.08	NMH	{0-}	LG1	13502773	lm	ll	lm	ll	ll	ll	lm	ll	lm	ll	lm	ll	lm	ll	ll	lm	lm	ll	ll	ll	lm	lm	lm	ll	lm	ll	lm	lm	ll	ll	lm	lm	ll	lm	lm	lm	lm	lm	ll	ll	ll	ll	lm	lm
AX-89860488	18.08	NMH	{1-}	LG1	13520497	ll	lm	ll	lm	lm	lm	ll	lm	ll	lm	ll	lm	ll	lm	lm	ll	ll	lm	lm	lm	ll	ll	ll	lm	ll	lm	ll	ll	lm	lm	ll	ll	lm	ll	ll	ll	ll	ll	lm	lm	lm	lm	ll	ll
AX-89873395	18.08	NMH	{1-}	LG1	13537690	ll	lm	ll	lm	lm	lm	ll	lm	ll	lm	ll	lm	ll	lm	lm	ll	ll	lm	lm	lm	ll	ll	ll	lm	ll	lm	ll	ll	lm	lm	ll	ll	lm	--	ll	ll	ll	ll	lm	lm	lm	lm	ll	ll
AX-89778685	18.08	NMH	{1-}	LG1	13555502	ll	lm	ll	lm	lm	lm	ll	lm	ll	lm	ll	lm	ll	lm	lm	ll	ll	lm	lm	lm	ll	ll	ll	lm	ll	lm	ll	ll	lm	lm	ll	ll	lm	ll	ll	ll	ll	ll	lm	lm	lm	lm	ll	ll
AX-89778687	18.08	NMH	{1-}	LG1	13557039	ll	lm	ll	lm	lm	lm	ll	lm	ll	lm	ll	lm	ll	lm	lm	ll	ll	lm	lm	lm	ll	ll	ll	lm	ll	lm	ll	ll	lm	lm	ll	ll	lm	ll	ll	ll	ll	ll	lm	lm	lm	lm	ll	ll
AX-89873400	18.08	PHR	{0-}	LG1	13558008	lm	ll	lm	ll	ll	ll	lm	ll	lm	ll	lm	ll	lm	ll	ll	lm	lm	ll	ll	ll	lm	lm	lm	ll	lm	ll	lm	lm	ll	ll	lm	lm	ll	lm	lm	lm	lm	lm	ll	ll	ll	ll	lm	lm
AX-89846838	18.08	PHR	{10}	LG1	13587008	hh	hk	hk	kk	hk	kk	hh	hk	hh	hk	hk	hk	hk	kk	kk	hh	hh	kk	hk	hk	hh	hk	hk	kk	hh	kk	hk	hh	hk	hk	hh	hh	hk	hk	hk	hh	hk	hh	kk	kk	hk	kk	hk	hh
AX-89778727	18.755	PHR	{0-}	LG1	13730325	lm	ll	lm	ll	ll	ll	lm	ll	lm	ll	lm	ll	lm	ll	ll	lm	lm	ll	ll	ll	lm	lm	lm	ll	lm	ll	lm	lm	ll	ll	lm	lm	ll	lm	lm	lm	lm	lm	ll	ll	ll	ll	lm	lm
AX-89798254	18.755	NMH	{1-}	LG6	3417441	ll	lm	ll	lm	lm	lm	ll	lm	ll	lm	ll	lm	ll	lm	lm	ll	ll	lm	lm	lm	ll	ll	ll	lm	ll	lm	ll	ll	lm	lm	ll	ll	lm	ll	ll	ll	ll	ll	lm	lm	lm	lm	ll	ll
AX-89898880	19.431	NMH	{0-}	LG6	3643078	lm	ll	lm	ll	ll	ll	lm	ll	lm	ll	lm	ll	lm	ll	ll	lm	lm	ll	ll	ll	lm	lm	lm	ll	lm	ll	lm	lm	ll	ll	lm	lm	ll	lm	lm	ll	lm	lm	ll	ll	ll	ll	lm	lm
AX-89799195	19.431	NMH	{0-}	LG6	4050803	lm	ll	lm	ll	ll	ll	lm	ll	lm	--	lm	ll	lm	ll	ll	lm	lm	ll	ll	ll	lm	lm	lm	ll	lm	ll	lm	lm	ll	ll	lm	lm	ll	lm	lm	ll	lm	--	ll	ll	ll	ll	lm	lm
AX-89899152	19.431	PHR	{0-}	LG6	4051342	lm	ll	lm	ll	ll	ll	lm	ll	lm	ll	lm	ll	lm	ll	ll	lm	lm	ll	ll	ll	lm	lm	lm	ll	lm	ll	lm	lm	ll	ll	lm	lm	ll	lm	lm	ll	lm	lm	ll	ll	ll	ll	lm	lm
AX-89899116	20.801	NMH	{1-}	LG6	3830219	ll	lm	ll	lm	lm	lm	ll	lm	ll	lm	ll	lm	ll	ll	lm	ll	ll	lm	lm	lm	ll	ll	ll	ll	ll	lm	ll	ll	lm	lm	ll	ll	lm	ll	ll	lm	ll	ll	lm	lm	lm	lm	ll	--
AX-89799095	20.801	NMH	{1-}	LG6	3864091	ll	lm	ll	lm	lm	lm	ll	lm	ll	lm	ll	lm	ll	ll	lm	ll	ll	lm	lm	lm	ll	ll	ll	ll	ll	lm	ll	ll	lm	lm	ll	ll	lm	ll	ll	lm	ll	ll	lm	lm	lm	lm	ll	ll
AX-89899814	20.801	NMH	{0-}	LG6	7453623	lm	ll	lm	ll	ll	ll	lm	ll	--	ll	--	ll	lm	lm	ll	lm	lm	ll	ll	ll	lm	lm	lm	lm	lm	ll	lm	--	ll	ll	lm	lm	ll	lm	lm	ll	lm	lm	ll	ll	ll	ll	lm	lm
AX-89906535	20.801	PHR	{01}	LG6	7526995	kk	hk	hk	hh	hk	hh	kk	hk	kk	hk	hk	hk	hk	hk	hh	kk	kk	hh	hk	hk	kk	hk	hk	hk	kk	hh	hk	kk	hk	hk	kk	kk	hk	hk	hk	hk	hk	kk	hh	hh	hk	hh	hk	kk
AX-89799778	20.801	PHR	{0-}	LG6	7604912	lm	ll	lm	ll	ll	ll	lm	ll	lm	ll	lm	ll	lm	lm	ll	lm	lm	ll	ll	ll	lm	lm	lm	lm	lm	ll	lm	lm	ll	ll	lm	lm	ll	lm	lm	ll	lm	lm	ll	ll	ll	ll	lm	lm
AX-89899860	20.801	NMH	{0-}	LG6	7695891	lm	--	lm	ll	ll	ll	lm	ll	lm	ll	lm	ll	lm	lm	ll	lm	lm	ll	ll	ll	lm	lm	lm	lm	lm	ll	lm	lm	ll	ll	lm	lm	ll	lm	lm	ll	lm	lm	ll	ll	ll	ll	lm	lm
AX-89899921	20.801	PHR	{1-}	LG6	7971881	ll	lm	ll	lm	lm	lm	ll	lm	ll	lm	ll	lm	ll	ll	lm	ll	ll	lm	lm	lm	ll	ll	ll	ll	ll	lm	ll	ll	lm	lm	ll	ll	lm	ll	ll	lm	ll	ll	lm	lm	lm	lm	ll	ll
AX-89899946	20.801	PHR	{1-}	LG6	8080840	ll	lm	ll	lm	lm	lm	ll	lm	ll	lm	ll	lm	ll	ll	lm	ll	ll	lm	lm	lm	ll	ll	ll	ll	ll	lm	ll	ll	lm	lm	ll	ll	lm	ll	ll	lm	ll	ll	lm	lm	lm	lm	ll	ll
AX-89899957	20.801	PHR	{10}	LG6	8128041	hh	hk	hk	kk	hk	kk	hh	hk	hh	hk	hk	hk	hk	hk	kk	hh	hh	kk	hk	hk	hh	hk	hk	hk	hh	kk	hk	hh	hk	hk	hh	hh	hk	hk	hk	hk	hk	hh	kk	kk	hk	kk	hk	hh
AX-89899961	20.801	NMH	{1-}	LG6	8161706	ll	lm	ll	lm	lm	lm	ll	lm	ll	--	ll	lm	ll	ll	lm	ll	ll	lm	lm	lm	ll	ll	ll	ll	ll	--	ll	ll	lm	lm	ll	ll	lm	ll	ll	lm	ll	ll	lm	lm	lm	lm	ll	ll
AX-89799681	21.813	NMH	{1-}	LG6	7087339	ll	lm	ll	lm	lm	lm	ll	lm	ll	lm	ll	lm	ll	ll	lm	ll	ll	lm	lm	lm	ll	ll	ll	ll	ll	lm	ll	ll	lm	ll	ll	ll	lm	ll	ll	--	ll	ll	lm	lm	lm	lm	ll	ll
AX-89799718	21.813	NMH	{1-}	LG6	7301095	ll	lm	ll	lm	lm	lm	ll	lm	ll	lm	ll	lm	ll	ll	lm	ll	ll	lm	lm	lm	ll	ll	ll	ll	ll	lm	ll	ll	lm	ll	ll	ll	lm	ll	ll	lm	ll	ll	lm	lm	lm	lm	ll	ll
AX-89799727	21.813	PHR	{0-}	LG6	7345618	lm	ll	lm	ll	ll	ll	lm	ll	--	ll	lm	ll	lm	lm	ll	lm	lm	ll	ll	ll	lm	lm	lm	--	lm	ll	lm	lm	ll	lm	lm	lm	ll	lm	lm	ll	lm	lm	ll	ll	ll	ll	lm	lm
AX-89842550	21.813	NMH	{1-}	LG6	7349107	--	lm	ll	lm	lm	lm	ll	lm	ll	lm	ll	lm	ll	ll	lm	ll	ll	lm	lm	lm	ll	ll	ll	ll	ll	lm	ll	ll	lm	ll	ll	ll	lm	ll	ll	lm	ll	ll	lm	lm	lm	lm	ll	ll
AX-89799739	21.813	PHR	{0-}	LG6	7385437	lm	ll	lm	ll	ll	ll	lm	ll	lm	ll	lm	ll	lm	lm	ll	lm	lm	ll	ll	ll	lm	lm	lm	lm	lm	ll	lm	lm	ll	lm	lm	lm	ll	lm	lm	ll	lm	lm	ll	ll	ll	ll	lm	lm
AX-89842419	22.824	PHR	{01}	LG6	6873008	kk	hk	hk	hh	hk	hh	kk	hk	kk	hk	hk	hk	hk	hk	hh	kk	kk	hh	hk	hk	kk	hk	hk	hk	kk	--	hk	kk	hk	kk	kk	kk	hk	hk	hk	hk	hk	kk	hk	hh	hk	hh	hk	kk
AX-89899687	22.824	NMH	{1-}	LG6	6924731	ll	lm	ll	lm	lm	lm	ll	lm	ll	lm	ll	lm	ll	ll	lm	ll	ll	lm	lm	lm	ll	ll	ll	ll	ll	lm	ll	ll	lm	ll	ll	ll	lm	ll	ll	lm	ll	ll	ll	lm	lm	lm	ll	ll
AX-89899695	22.824	NMH	{1-}	LG6	6941336	ll	lm	ll	lm	lm	lm	ll	lm	ll	lm	ll	lm	ll	ll	lm	ll	ll	lm	lm	lm	ll	ll	ll	ll	ll	lm	ll	ll	lm	ll	ll	ll	lm	ll	ll	lm	ll	ll	ll	lm	lm	lm	ll	ll
AX-89799567	23.5	PHR	{10}	LG6	6617515	hh	hk	hk	kk	hk	kk	hh	hk	hh	hk	hk	hk	hk	hk	kk	hh	hh	kk	hk	hk	hh	hk	hk	hk	hh	kk	hk	hh	hk	hh	hh	hh	hk	hk	kk	hk	hk	hh	hk	kk	hk	kk	hk	hh
AX-89906526	23.5	PHR	{01}	LG6	6648544	kk	hk	hk	hh	hk	hh	kk	hk	kk	hk	hk	hk	hk	hk	hh	kk	kk	hh	hk	hk	kk	hk	hk	hk	kk	hh	hk	kk	hk	kk	kk	kk	hk	hk	hh	hk	hk	--	hk	hh	hk	hh	hk	kk
AX-89906521	24.176	PHR	{01}	LG6	6393808	kk	hk	hk	hh	hk	hh	--	hk	kk	hk	hk	hk	hk	hk	hh	kk	kk	hh	hk	hk	kk	hk	hk	hk	kk	hh	hk	kk	hk	kk	kk	--	hk	hk	hh	hk	hk	kk	hk	hh	hk	hh	--	kk
AX-89899611	24.176	PHR	{01}	LG6	6536734	kk	hk	hk	hh	hk	hh	kk	hk	kk	hk	hk	hk	hk	hk	hh	kk	kk	hh	hk	hk	kk	hk	hk	hk	--	hh	hk	kk	hk	kk	kk	kk	hk	hk	hh	hk	hk	kk	hk	hh	hk	hh	hk	kk
AX-89799422	24.513	NMH	{1-}	LG6	5528353	ll	lm	ll	lm	lm	lm	ll	lm	ll	lm	ll	lm	--	ll	lm	ll	ll	lm	lm	lm	ll	ll	ll	ll	ll	lm	ll	ll	lm	ll	ll	ll	lm	ll	lm	lm	ll	ll	ll	lm	lm	lm	ll	ll
AX-89799392	24.851	PHR	{1-}	LG6	5417306	ll	lm	ll	lm	lm	lm	ll	lm	ll	lm	ll	lm	ll	ll	lm	ll	ll	lm	lm	lm	ll	ll	ll	ll	ll	lm	ll	ll	lm	ll	ll	ll	lm	ll	lm	lm	ll	ll	ll	lm	lm	lm	ll	ll
AX-89808563	24.851	PHR	{01}	LG6	5647501	kk	hk	hk	hh	hk	hh	kk	hk	kk	hk	hk	hk	hk	hk	hh	kk	kk	hh	hk	hk	kk	hk	hk	hk	kk	hh	hk	kk	hk	kk	kk	kk	hk	hk	hh	hk	hk	kk	hk	hh	hh	hh	hk	kk
AX-89899461	24.851	NMH	{1-}	LG6	5777126	--	lm	ll	lm	lm	lm	ll	lm	ll	lm	ll	lm	ll	ll	lm	ll	ll	lm	lm	lm	ll	ll	ll	ll	ll	lm	ll	ll	lm	ll	ll	ll	lm	ll	lm	lm	ll	ll	ll	lm	lm	lm	ll	ll
AX-89842200	24.851	NMH	{1-}	LG6	5810652	--	lm	ll	lm	lm	lm	ll	lm	ll	lm	ll	lm	ll	ll	lm	ll	ll	lm	lm	lm	ll	ll	ll	ll	ll	lm	ll	ll	lm	ll	ll	ll	lm	ll	lm	lm	ll	ll	ll	lm	lm	lm	ll	ll
AX-89842241	24.851	PHR	{01}	LG6	6028565	kk	hk	hk	hh	hk	hh	kk	hk	kk	hk	hk	hk	hk	hk	hh	kk	kk	hh	hk	hk	kk	hk	hk	hk	kk	hh	hk	kk	hk	kk	kk	kk	hk	hk	hh	hk	hk	kk	hk	hh	hh	hh	hk	kk
AX-89899515	24.851	PHR	{10}	LG6	6069879	hh	hk	hk	kk	hk	kk	hh	hk	hh	hk	hk	hk	hk	hk	kk	hh	hh	kk	hk	hk	hh	hk	hk	hk	hh	kk	hk	hh	hk	hh	hh	hh	hk	hk	kk	hk	hk	hh	hk	kk	kk	kk	hk	hh
AX-89862216	24.851	PHR	{01}	LG6	6079899	kk	hk	hk	hh	hk	hh	kk	hk	kk	hk	hk	hk	hk	hk	hh	kk	kk	hh	hk	hk	kk	hk	hk	hk	kk	hh	hk	kk	hk	kk	kk	kk	hk	hk	hh	hk	--	kk	hk	hh	hh	hh	hk	kk
AX-89842312	24.851	NMH	{1-}	LG6	6429896	ll	lm	ll	lm	lm	--	ll	lm	ll	lm	ll	lm	ll	ll	lm	ll	ll	lm	lm	lm	ll	ll	ll	ll	ll	lm	ll	ll	lm	ll	ll	ll	lm	ll	lm	lm	ll	ll	ll	lm	lm	lm	ll	ll
AX-89799356	26.897	NMH	{1-}	LG6	5094224	ll	lm	ll	lm	lm	lm	ll	lm	ll	lm	ll	lm	ll	ll	lm	ll	ll	lm	lm	lm	ll	ll	ll	ll	ll	lm	ll	ll	lm	ll	ll	lm	lm	ll	lm	lm	ll	ll	ll	lm	lm	lm	ll	--
AX-89899340	26.897	PHR	{1-}	LG6	5111606	ll	lm	ll	lm	lm	lm	ll	lm	ll	lm	ll	lm	ll	ll	lm	ll	ll	lm	lm	lm	ll	ll	ll	ll	ll	lm	ll	ll	lm	ll	ll	lm	lm	ll	lm	lm	ll	ll	ll	lm	lm	lm	ll	ll
AX-89899350	26.897	PHR	{10}	LG6	5289054	hh	hk	hk	kk	hk	kk	hh	hk	hh	hk	hk	hk	hk	hk	kk	hh	hh	kk	hk	hk	hh	hk	hk	hk	hh	kk	hk	hh	kk	hh	hh	hk	hk	hk	kk	hk	hk	hh	hk	kk	kk	kk	hk	hh
AX-89799432	26.897	NMH	{1-}	LG6	5575085	ll	lm	ll	lm	lm	lm	ll	lm	ll	lm	ll	lm	ll	ll	lm	ll	ll	lm	lm	lm	ll	ll	ll	ll	ll	lm	ll	ll	lm	ll	ll	--	lm	ll	lm	lm	ll	ll	ll	lm	lm	lm	ll	ll
AX-89866711	30.333	OTV	{1-}	LG6	4297417	ll	lm	ll	lm	ll	lm	ll	lm	ll	lm	ll	--	ll	ll	lm	ll	ll	lm	lm	lm	ll	ll	ll	ll	ll	lm	ll	ll	lm	ll	ll	lm	lm	ll	lm	lm	ll	ll	ll	lm	lm	lm	ll	ll
AX-89841939	30.333	PHR	{1-}	LG6	4315427	ll	lm	ll	lm	ll	lm	ll	lm	ll	lm	ll	lm	ll	ll	lm	ll	ll	lm	lm	lm	ll	ll	ll	ll	ll	lm	ll	ll	lm	ll	ll	lm	lm	ll	lm	lm	ll	ll	ll	lm	lm	lm	ll	ll
AX-89850242	30.333	PHR	{10}	LG6	4339420	hh	hk	hk	kk	hk	kk	hh	hk	hk	hk	hk	hk	hk	hk	kk	hk	hh	kk	hk	hk	hh	hk	hk	hk	hh	hk	hk	hh	kk	hh	hh	hk	hk	hk	kk	hk	hk	hh	hk	kk	kk	kk	hk	hh
AX-89799257	30.333	NMH	{1-}	LG6	4416362	ll	lm	ll	lm	ll	lm	ll	lm	ll	lm	ll	lm	ll	ll	lm	ll	ll	lm	lm	lm	ll	ll	ll	ll	ll	lm	ll	ll	lm	ll	ll	lm	lm	ll	lm	lm	ll	ll	ll	lm	lm	lm	ll	ll
AX-89841963	30.333	NMH	{1-}	LG6	4449268	--	lm	ll	lm	ll	lm	ll	lm	ll	lm	ll	lm	ll	ll	lm	ll	ll	lm	lm	lm	ll	ll	ll	ll	ll	lm	ll	ll	lm	ll	ll	lm	lm	ll	lm	lm	ll	ll	ll	lm	lm	lm	ll	ll
AX-89799294	30.333	NMH	{1-}	LG6	4639991	ll	lm	ll	lm	ll	lm	ll	lm	ll	lm	ll	lm	ll	ll	lm	ll	ll	lm	lm	lm	ll	ll	ll	ll	ll	lm	ll	ll	lm	ll	ll	lm	lm	ll	lm	lm	ll	ll	ll	lm	lm	lm	ll	ll
AX-89899255	30.333	NMH	{1-}	LG6	4670405	--	lm	ll	lm	ll	lm	ll	lm	--	lm	ll	lm	ll	ll	lm	ll	ll	lm	lm	lm	ll	ll	ll	ll	ll	lm	ll	ll	lm	ll	ll	lm	lm	ll	lm	lm	ll	ll	ll	lm	lm	lm	ll	ll
AX-89842004	30.333	NMH	{1-}	LG6	4733271	--	lm	ll	lm	ll	lm	ll	lm	ll	lm	ll	lm	ll	ll	lm	ll	ll	lm	lm	lm	ll	ll	ll	ll	ll	lm	ll	ll	lm	ll	ll	lm	lm	ll	lm	lm	ll	ll	ll	lm	lm	lm	ll	ll
AX-89850241	31.009	PHR	{01}	LG6	4261229	kk	hk	hk	hh	hk	hh	kk	hk	hk	hk	hk	hk	hk	hk	hh	hk	kk	hh	hk	hk	kk	hk	hk	hk	kk	hk	hk	kk	hh	kk	kk	hk	hk	hk	hh	hk	hk	hk	hk	hh	hh	hh	hk	kk
AX-89900008	31.009	PHR	{10}	LG6	8347382	hh	hk	hk	kk	hk	kk	hh	hk	hk	hk	hk	hk	hk	hk	kk	hk	hh	kk	hk	hk	hh	hk	hk	hk	hh	hk	hk	--	kk	hh	hh	hk	hk	hk	kk	--	hk	hk	--	kk	kk	kk	hk	hh
AX-89842805	31.685	PHR	{10}	LG6	8465622	hh	hk	hk	kk	hk	kk	hh	hk	hk	hk	hk	hk	hk	hk	kk	hk	hh	kk	hk	hk	--	hk	hk	hk	hh	hk	hk	hh	kk	hh	hh	hk	hk	hk	kk	hk	hk	hk	hk	kk	kk	kk	hk	hh
AX-89900105	31.685	PHR	{10}	LG6	8754122	hh	hk	hk	kk	hk	kk	--	hk	hk	hk	hk	hk	hk	hk	kk	hk	hh	kk	hk	hk	--	hk	hk	hk	hh	hk	hk	hh	kk	hh	hh	hk	hk	hk	kk	hk	hk	hk	hk	kk	kk	kk	hk	--
AX-89843020	32.36	PHR	{01}	LG6	9720493	kk	hk	hk	hh	hk	hh	kk	hk	hk	hk	hk	hk	hk	hk	hh	hk	kk	hh	hk	hk	kk	hk	hk	hk	kk	hk	hk	kk	hh	kk	kk	hk	hk	hk	hh	hk	hk	hk	hk	--	hh	hh	hk	kk
AX-89850369	32.836	PHR	{01}	LG6	9631554	kk	hk	hk	hh	hk	hh	kk	hk	hk	hk	hk	hk	hk	hk	hh	hk	kk	hh	hk	hk	kk	hk	hk	hk	kk	hk	hk	kk	hh	kk	kk	hk	hk	hk	hh	hk	hk	hk	hk	hh	hh	hh	hk	kk
AX-89864657	32.876	PHR	{01}	LG6	9856645	kk	hk	hk	hh	hk	hh	kk	hk	hk	hk	hk	hk	hk	hk	hh	hk	kk	hh	hk	hk	kk	hk	hk	hk	kk	hk	hk	kk	hh	--	--	hk	hk	hk	hh	hk	hk	hk	hk	hh	hh	hh	hk	--
AX-89837440	32.976	PHR	{10}	LG6	12606816	hh	hk	hk	kk	hk	kk	hh	hk	hk	hk	hk	hk	hk	hk	kk	hk	hh	kk	hk	hk	hh	hk	hk	hk	hh	hk	hk	hh	kk	hh	hh	hk	hk	hk	kk	hk	hk	hk	hk	kk	kk	kk	hk	hh
AX-89800065	33.17	PHR	{10}	LG6	9205960	hh	hk	hk	kk	hk	kk	hh	hk	hk	hk	hk	hk	hk	hk	kk	hk	hh	kk	hk	hk	hh	hk	hk	hk	hh	hk	hk	hh	kk	hh	--	hk	hk	hk	kk	hk	hk	hk	hk	kk	kk	kk	hk	hh
AX-89841921	33.699	NMH	{1-}	LG6	4232969	ll	lm	ll	lm	ll	lm	ll	lm	ll	lm	ll	lm	ll	ll	lm	ll	ll	lm	lm	lm	ll	ll	ll	ll	ll	lm	ll	ll	lm	ll	ll	lm	lm	ll	lm	lm	ll	lm	ll	lm	lm	lm	ll	ll
AX-89841927	33.699	NMH	{1-}	LG6	4243923	ll	lm	ll	lm	ll	lm	ll	lm	ll	lm	ll	lm	ll	ll	lm	ll	ll	lm	lm	lm	ll	ll	ll	ll	ll	lm	ll	ll	lm	ll	ll	lm	lm	ll	lm	lm	ll	lm	ll	lm	lm	lm	ll	ll
AX-89842826	33.699	NMH	{1-}	LG6	8542559	ll	lm	ll	lm	ll	lm	ll	lm	ll	lm	ll	lm	ll	ll	lm	ll	ll	lm	lm	lm	ll	ll	ll	ll	ll	lm	ll	ll	lm	ll	ll	lm	lm	ll	lm	lm	ll	lm	ll	lm	lm	lm	ll	ll
AX-89800032	33.699	NMH	{1-}	LG6	8995313	ll	lm	ll	lm	ll	lm	ll	lm	ll	lm	ll	lm	ll	ll	lm	ll	ll	lm	lm	lm	ll	ll	ll	ll	ll	lm	ll	ll	lm	ll	ll	lm	lm	ll	lm	lm	ll	lm	ll	lm	lm	lm	ll	ll
AX-89900227	33.699	NMH	{1-}	LG6	9592045	ll	lm	ll	lm	ll	lm	ll	lm	ll	lm	ll	lm	ll	ll	lm	ll	ll	lm	lm	lm	ll	ll	ll	ll	ll	lm	ll	ll	lm	ll	ll	lm	lm	ll	lm	lm	ll	lm	ll	lm	lm	lm	ll	ll
AX-89843014	33.699	PHR	{01}	LG6	9704371	kk	hk	hk	hh	hk	hh	kk	hk	hk	hk	hk	hk	hk	hk	hh	hk	kk	hh	hk	hk	kk	hk	hk	hk	kk	hk	hk	kk	hh	kk	kk	hk	hk	hk	hh	hk	hk	hk	hk	hh	hh	hh	hk	kk
AX-89906569	33.699	PHR	{10}	LG6	9867477	hh	hk	hk	kk	hk	kk	hh	hk	hk	hk	hk	hk	hk	hk	kk	hk	hh	kk	hk	hk	hh	hk	hk	hk	hh	hk	hk	hh	kk	hh	hh	hk	hk	hk	kk	hk	hk	hk	hk	kk	kk	kk	hk	hh
AX-89837312	33.699	PHR	{1-}	LG6	11900099	ll	lm	ll	lm	ll	lm	--	lm	ll	lm	ll	lm	ll	ll	lm	ll	ll	lm	lm	lm	ll	ll	ll	ll	ll	lm	ll	ll	lm	ll	ll	lm	lm	ll	lm	lm	ll	lm	ll	lm	lm	lm	ll	ll
AX-89795420	33.699	PHR	{10}	LG6	12041272	--	hk	hk	kk	hk	kk	hh	hk	hk	hk	hk	hk	hk	hk	kk	hk	hh	kk	hk	hk	hh	hk	hk	hk	hh	hk	hk	hh	kk	hh	hh	hk	hk	hk	kk	hk	hk	hk	hk	kk	kk	kk	hk	hh
AX-89894550	33.699	PHR	{1-}	LG6	12050621	ll	lm	ll	lm	ll	lm	ll	lm	ll	lm	ll	lm	ll	ll	lm	ll	ll	lm	lm	lm	ll	ll	ll	ll	ll	lm	ll	ll	lm	ll	ll	lm	lm	ll	lm	lm	ll	lm	ll	lm	lm	lm	ll	ll
AX-89894620	33.699	PHR	{10}	LG6	12509327	hh	hk	hk	kk	hk	kk	hh	hk	hk	hk	hk	hk	hk	hk	kk	hk	hh	kk	hk	hk	hh	hk	hk	hk	hh	hk	hk	hh	kk	hh	hh	hk	hk	hk	kk	hk	hk	hk	hk	kk	kk	kk	hk	hh
AX-89895039	33.699	NMH	{1-}	LG6	14962025	ll	lm	ll	lm	ll	lm	ll	lm	ll	lm	ll	lm	ll	ll	lm	ll	ll	lm	lm	lm	ll	ll	ll	ll	ll	lm	ll	ll	lm	ll	ll	lm	lm	ll	lm	lm	ll	lm	ll	lm	lm	lm	ll	ll
AX-89837865	33.699	PHR	{01}	LG6	15036607	kk	hk	hk	hh	hk	hh	kk	hk	hk	hk	hk	hk	hk	hk	hh	hk	kk	hh	hk	hk	kk	hk	hk	hk	kk	hk	hk	kk	hh	kk	kk	hk	hk	--	hh	hk	hk	hk	hk	hh	hh	hh	hk	kk
AX-89900135	34.037	NMH	{0-}	LG6	8908366	lm	ll	lm	ll	lm	ll	lm	ll	lm	ll	lm	ll	lm	lm	ll	lm	lm	ll	ll	ll	lm	lm	lm	lm	lm	ll	lm	lm	ll	lm	lm	ll	ll	lm	ll	ll	lm	ll	lm	ll	ll	ll	--	lm
AX-89906007	34.375	PHR	{01}	LG6	14636102	kk	hk	hk	hh	hk	hh	kk	hk	hk	hk	hk	hk	hk	hk	hh	hk	kk	hh	hk	hk	kk	hk	hk	hk	kk	hk	hk	kk	hh	kk	kk	hk	hk	kk	hh	hk	hk	hk	hk	hh	hh	hh	hk	kk
AX-89849662	34.375	PHR	{01}	LG6	15036829	kk	hk	hk	hh	hk	hh	kk	hk	hk	hk	hk	hk	hk	hk	hh	hk	kk	hh	hk	hk	kk	hk	hk	hk	kk	hk	hk	kk	hh	kk	kk	hk	hk	kk	hh	hk	hk	hk	hk	hh	hh	hh	hk	kk
AX-89808082	35.06	NMH	{1-}	LG6	12423770	--	lm	ll	lm	ll	lm	ll	lm	ll	lm	ll	lm	ll	ll	lm	ll	ll	lm	lm	lm	ll	ll	ll	ll	ll	lm	ll	ll	lm	ll	ll	lm	lm	ll	lm	lm	ll	lm	ll	lm	lm	lm	ll	ll
AX-89800141	35.745	NMH	{1-}	LG6	9913988	ll	lm	ll	lm	ll	--	ll	lm	ll	lm	ll	lm	ll	ll	--	ll	ll	lm	lm	lm	ll	ll	ll	ll	ll	lm	ll	ll	lm	ll	ll	lm	lm	ll	lm	lm	ll	lm	ll	lm	--	lm	ll	ll
AX-89805273	35.745	PHR	{10}	LG6	14507660	hh	hk	hk	kk	hk	kk	hh	kk	hk	hk	hk	hk	hk	hk	kk	hk	hk	kk	hk	hk	hh	hk	hk	hk	hh	hk	hk	hh	kk	hh	hh	hk	hk	hh	kk	hk	hk	hk	hk	kk	kk	kk	hk	hh
AX-89837747	38.505	NMH	{1-}	LG6	14195907	ll	lm	ll	lm	ll	lm	lm	lm	ll	lm	ll	lm	ll	ll	lm	ll	ll	lm	lm	lm	ll	ll	ll	ll	ll	lm	ll	ll	lm	ll	ll	lm	lm	ll	lm	lm	ll	lm	ll	lm	lm	lm	ll	ll
AX-89837752	38.505	PHR	{1-}	LG6	14248421	ll	lm	ll	lm	ll	lm	lm	lm	ll	lm	ll	lm	ll	ll	lm	ll	ll	lm	lm	lm	ll	ll	ll	ll	ll	lm	ll	ll	lm	ll	ll	lm	lm	ll	lm	lm	ll	lm	ll	lm	lm	lm	ll	ll
AX-89894950	38.505	PHR	{1-}	LG6	14251698	ll	lm	ll	lm	ll	lm	lm	lm	ll	lm	ll	lm	ll	ll	lm	ll	ll	lm	lm	lm	ll	ll	ll	ll	ll	lm	ll	ll	lm	ll	ll	lm	lm	ll	lm	lm	ll	lm	ll	lm	lm	lm	ll	ll
AX-89796108	39.866	NMH	{1-}	LG6	18095492	ll	lm	ll	lm	ll	lm	lm	lm	ll	lm	ll	lm	ll	ll	lm	ll	ll	--	lm	lm	ll	ll	ll	ll	ll	lm	ll	ll	lm	ll	ll	lm	lm	ll	lm	lm	ll	lm	ll	lm	lm	lm	ll	ll
AX-89838372	39.866	NMH	{1-}	LG6	18129462	ll	lm	ll	lm	ll	lm	lm	lm	ll	lm	ll	lm	ll	ll	lm	ll	ll	lm	lm	lm	ll	ll	ll	ll	ll	lm	ll	--	lm	ll	ll	lm	lm	ll	lm	lm	ll	lm	ll	lm	lm	lm	ll	ll
AX-89815646	39.866	NMH	{1-}	LG6	18177904	ll	lm	ll	lm	ll	lm	lm	lm	ll	lm	ll	lm	ll	ll	lm	ll	ll	lm	lm	lm	ll	ll	ll	ll	ll	lm	ll	ll	lm	ll	ll	lm	lm	ll	lm	lm	ll	lm	ll	lm	lm	lm	ll	ll
AX-89895587	39.866	PHR	{1-}	LG6	18300782	ll	lm	ll	lm	ll	lm	lm	lm	ll	lm	ll	lm	ll	ll	lm	ll	ll	lm	lm	lm	ll	ll	ll	ll	ll	lm	ll	ll	lm	ll	ll	lm	lm	ll	lm	lm	ll	lm	ll	lm	lm	lm	ll	ll
AX-89838408	39.866	NMH	{1-}	LG6	18348493	ll	lm	ll	lm	ll	lm	lm	lm	ll	lm	ll	lm	ll	ll	lm	ll	ll	lm	lm	lm	ll	ll	ll	ll	ll	lm	ll	ll	lm	ll	ll	lm	lm	ll	lm	lm	ll	lm	ll	lm	lm	lm	ll	ll
AX-89895629	39.866	NMH	{1-}	LG6	18510919	ll	lm	ll	lm	ll	lm	lm	lm	ll	lm	ll	lm	ll	ll	lm	ll	ll	lm	lm	lm	ll	ll	ll	ll	ll	lm	ll	ll	lm	ll	ll	--	lm	ll	lm	lm	ll	lm	ll	lm	lm	lm	ll	ll
AX-89838243	41.227	PHR	{10}	LG6	17404111	--	hk	hk	kk	hk	kk	hk	kk	hk	hk	--	hk	hk	hk	kk	hk	hk	kk	hk	hk	hh	hk	hk	hk	hh	hk	hk	--	kk	hh	hh	hk	hk	hh	kk	hk	hk	kk	hk	kk	kk	kk	hk	hh
AX-89838265	41.227	PHR	{1-}	LG6	17524992	ll	lm	ll	lm	ll	lm	lm	lm	ll	lm	ll	lm	ll	ll	lm	ll	ll	lm	lm	lm	ll	ll	ll	ll	ll	lm	ll	ll	lm	ll	ll	lm	lm	ll	lm	lm	ll	lm	ll	lm	lm	lm	ll	ll
AX-89849715	41.227	PHR	{10}	LG6	17542879	hh	hk	hk	kk	hk	kk	hk	kk	hk	hk	hh	hk	hk	hk	kk	hk	hk	kk	hk	hk	hh	hk	hk	hk	hh	hk	hk	hh	kk	hh	hh	hk	hk	hh	kk	hk	hk	kk	hk	kk	kk	kk	hk	hh
AX-89849727	41.227	PHR	{01}	LG6	17655247	kk	hk	hk	hh	hk	hh	hk	hh	hk	hk	kk	hk	hk	hk	hh	hk	hk	hh	hk	hk	kk	hk	hk	hk	kk	hk	hk	kk	hh	kk	kk	hk	hk	kk	hh	hk	hk	hh	hk	hh	hh	hh	hk	kk
AX-89796074	41.227	PHR	{1-}	LG6	17842563	ll	lm	ll	lm	ll	lm	lm	lm	ll	lm	ll	lm	ll	ll	lm	ll	ll	lm	lm	lm	ll	ll	ll	ll	ll	lm	ll	ll	lm	ll	ll	lm	lm	ll	lm	lm	ll	lm	ll	lm	lm	lm	ll	ll
AX-89869052	42.215	PHR	{1-}	LG7	16420811	ll	lm	ll	lm	ll	lm	lm	lm	ll	lm	ll	lm	ll	ll	lm	ll	ll	lm	lm	lm	ll	ll	ll	ll	ll	lm	ll	ll	lm	ll	ll	lm	lm	ll	lm	lm	ll	lm	ll	lm	lm	lm	ll	ll
AX-89895418	42.215	PHR	{10}	LG6	17297550	hh	hk	hk	kk	hk	kk	hk	kk	hk	hk	hh	hk	hk	hk	kk	hk	hk	kk	hk	hk	hh	hk	hk	hk	--	hk	hk	hh	kk	hh	hh	hk	hk	hh	kk	hk	hk	kk	hk	kk	kk	kk	hk	hh
AX-89906098	42.215	PHR	{1-}	LG6	18887948	ll	lm	ll	lm	ll	lm	lm	lm	ll	lm	ll	lm	ll	ll	lm	ll	ll	lm	lm	lm	ll	ll	ll	ll	ll	lm	ll	ll	lm	ll	ll	lm	lm	ll	lm	lm	ll	lm	ll	lm	lm	lm	ll	ll
AX-89796228	42.215	NMH	{1-}	LG6	19078879	ll	lm	ll	lm	ll	lm	lm	lm	ll	lm	ll	lm	ll	ll	lm	ll	ll	lm	lm	lm	ll	ll	ll	ll	ll	lm	ll	ll	lm	ll	ll	lm	lm	ll	lm	lm	ll	lm	ll	lm	lm	lm	ll	ll
AX-89837039	44.569	PHR	{10}	LG6	10391100	hh	hk	hk	kk	--	kk	hk	kk	hk	hk	hh	hk	hk	hk	kk	hk	hk	kk	hk	hk	hh	hk	hk	hk	hh	hk	hk	hh	kk	hh	hh	hk	kk	hh	kk	hk	hk	kk	hk	kk	kk	kk	hk	hh
AX-89795204	45.646	NMH	{1-}	LG6	10453181	ll	lm	ll	lm	ll	lm	lm	lm	ll	lm	ll	lm	ll	ll	lm	ll	ll	lm	lm	lm	ll	ll	ll	ll	ll	lm	ll	ll	lm	ll	ll	lm	lm	ll	lm	lm	ll	lm	ll	lm	lm	lm	ll	ll
AX-89837007	46.647	PHR	{10}	LG6	10205925	hh	hk	hk	kk	hk	kk	hk	kk	hk	hk	hh	kk	hk	hk	kk	hk	hk	kk	hk	hk	hh	hk	hk	hk	hh	hk	hk	hh	kk	hh	hh	hk	kk	hh	kk	hk	hk	kk	hk	kk	kk	kk	hk	hh
AX-89894254	46.647	NMH	{1-}	LG6	10454543	ll	lm	ll	lm	ll	lm	lm	lm	ll	lm	ll	lm	ll	ll	lm	ll	ll	lm	lm	lm	ll	ll	ll	ll	ll	lm	ll	ll	lm	ll	ll	lm	lm	ll	lm	lm	ll	lm	ll	lm	lm	lm	ll	ll
AX-89795207	46.647	NMH	{1-}	LG6	10455962	--	lm	ll	lm	ll	lm	lm	lm	ll	lm	ll	lm	ll	ll	lm	ll	ll	lm	lm	lm	ll	ll	ll	ll	ll	lm	ll	ll	lm	ll	ll	lm	lm	ll	lm	lm	ll	lm	ll	lm	lm	lm	ll	ll
AX-89894263	46.647	PHR	{1-}	LG6	10488488	ll	lm	ll	lm	ll	lm	lm	lm	ll	lm	ll	lm	ll	ll	lm	ll	ll	lm	lm	lm	ll	ll	ll	ll	ll	lm	ll	ll	lm	ll	ll	lm	lm	ll	lm	lm	ll	lm	ll	lm	lm	lm	ll	ll
AX-89861960	46.647	PHR	{1-}	LG6	19348566	ll	lm	ll	lm	ll	lm	lm	lm	ll	lm	ll	lm	ll	ll	lm	ll	ll	lm	lm	lm	ll	ll	ll	ll	ll	lm	ll	ll	lm	ll	ll	lm	lm	ll	lm	lm	ll	lm	ll	lm	lm	lm	ll	ll
AX-89838652	46.647	PHR	{01}	LG6	20280594	kk	hk	hk	hh	hk	--	hk	hh	hk	hk	kk	hh	hk	hk	--	hk	hk	hh	hk	hk	kk	hk	hk	--	kk	hk	hk	kk	hh	kk	kk	hk	hh	kk	hh	hk	hk	hh	hk	hh	hh	hh	hk	kk
AX-89838841	46.647	PHR	{01}	LG6	21345392	kk	hk	hk	hh	hk	hh	hk	hh	hk	hk	kk	hh	hk	hk	hh	hk	hk	hh	hk	hk	kk	hk	hk	hk	kk	hk	hk	kk	hh	kk	kk	hk	hh	kk	hh	hk	hk	hh	hk	hh	hh	hh	hk	kk
AX-89838868	46.647	PHR	{10}	LG6	21621859	hh	hk	hk	kk	hk	kk	hk	kk	hk	hk	hh	kk	hk	hk	kk	hk	hk	kk	hk	hk	hh	hk	hk	hk	hh	hk	hk	hh	kk	hh	hh	hk	kk	hh	kk	hk	hk	kk	hk	kk	kk	kk	hk	hh
AX-89896575	46.647	NMH	{1-}	LG6	24409854	ll	lm	ll	lm	ll	lm	lm	lm	ll	lm	ll	lm	ll	ll	lm	ll	ll	lm	lm	lm	ll	ll	ll	ll	ll	lm	ll	ll	lm	ll	ll	lm	lm	ll	lm	lm	ll	lm	ll	lm	lm	lm	ll	ll
AX-89896078	47.323	PHR	{01}	LG6	21693469	kk	hk	hk	hh	hk	hh	hk	hh	hk	hk	kk	hh	hk	hk	hh	hk	hk	--	hk	hk	kk	hk	hk	hk	kk	hk	hk	kk	hh	kk	kk	hk	hh	hk	hh	hk	hk	hh	hk	hh	hh	hh	hk	kk
AX-89838912	47.323	PHR	{01}	LG6	21858112	kk	hk	hk	hh	hk	hh	hk	hh	hk	hk	kk	hh	hk	hk	hh	hk	hk	hh	hk	hk	kk	hk	hk	hk	kk	hk	hk	kk	hh	kk	kk	hk	hh	hk	hh	hk	hk	--	hk	hh	--	hh	hk	kk
AX-89896117	47.323	PHR	{01}	LG6	21860290	kk	hk	hk	hh	hk	hh	hk	hh	hk	hk	kk	hh	hk	hk	hh	hk	hk	hh	hk	hk	kk	hk	hk	hk	kk	hk	hk	kk	hh	kk	kk	hk	hh	hk	hh	hk	hk	hh	hk	hh	hh	hh	hk	kk
AX-89796490	47.323	PHR	{01}	LG6	21883387	kk	hk	hk	hh	hk	hh	hk	hh	hk	hk	kk	hh	hk	hk	hh	hk	hk	hh	hk	hk	kk	hk	hk	hk	kk	hk	hk	kk	hh	kk	kk	hk	hh	hk	hh	hk	hk	hh	hk	hh	hh	hh	hk	kk
AX-89796496	47.323	PHR	{01}	LG6	21928576	kk	hk	hk	hh	hk	hh	hk	hh	hk	hk	kk	hh	hk	hk	hh	hk	hk	hh	hk	hk	kk	hk	hk	hk	kk	hk	hk	--	hh	kk	kk	hk	hh	hk	hh	hk	hk	hh	hk	hh	hh	hh	hk	kk
AX-89796514	47.999	PHR	{01}	LG6	22133548	kk	hk	hk	hh	hk	hh	hk	hh	hk	hk	kk	hh	hk	hk	hh	hk	hk	hh	hk	hk	kk	hk	hk	hk	kk	hk	hk	kk	hh	kk	kk	hk	hh	hk	hh	hk	hk	hh	hk	hh	hh	hh	hk	kk
AX-89896236	47.999	PHR	{10}	LG6	22477217	hh	hk	hk	kk	hk	kk	hk	kk	hk	hk	hh	kk	hk	hk	kk	hk	hk	kk	hk	hk	hh	hk	hk	hk	hh	hk	hk	hh	kk	hh	hh	hk	kk	hk	kk	hk	hk	kk	hk	kk	kk	kk	hk	hh
AX-89796557	48.674	PHR	{01}	LG6	22599600	kk	hk	hk	hh	hk	hh	hk	hh	hk	hk	kk	hh	hk	hk	hh	hk	hk	hh	hk	hh	kk	hk	hk	hk	kk	hk	hk	kk	hh	kk	kk	hk	hh	hk	hh	hk	hk	hh	hk	hh	hh	hh	hk	kk
CX661654	49.312	SSR	{01}	LG6	21966277	kk	hk	hk	--	hk	hh	hk	hh	hk	hk	kk	hh	hk	hk	hh	hk	hk	hh	hk	--	kk	hk	hk	hk	kk	hk	--	kk	hh	kk	kk	hk	hh	hk	hh	hk	hk	hh	hk	hh	hh	hh	hk	kk
AX-89895756	50.026	NMH	{1-}	LG6	19309974	ll	lm	ll	lm	ll	lm	lm	lm	ll	lm	ll	lm	ll	ll	lm	ll	ll	lm	lm	lm	ll	ll	ll	ll	ll	lm	ll	ll	lm	ll	ll	lm	lm	ll	lm	lm	--	lm	ll	lm	lm	lm	ll	ll
AX-89808228	50.026	PHR	{01}	LG6	23158375	kk	hk	hk	hk	hk	hh	hk	hh	hk	hk	kk	hh	hk	hk	hh	hk	hk	hh	hk	hh	kk	hk	hk	hk	kk	hk	hk	kk	hh	kk	kk	hk	hh	hk	hh	hk	--	hh	hk	hh	hh	hh	hk	kk
AX-89896366	50.026	PHR	{01}	LG6	23166451	kk	hk	hk	hk	hk	hh	hk	hh	hk	hk	kk	hh	hk	hk	--	hk	hk	hh	hk	hh	kk	hk	hk	hk	kk	hk	hk	kk	hh	kk	kk	hk	--	hk	hh	hk	hk	hh	hk	hh	hh	hh	hk	kk
AX-89796658	50.026	PHR	{10}	LG6	23203345	hh	hk	hk	hk	hk	kk	hk	kk	hk	hk	hh	kk	hk	hk	kk	hk	hk	kk	hk	kk	hh	hk	hk	hk	hh	hk	hk	hh	kk	hh	hh	hk	kk	hk	kk	hk	hk	kk	hk	kk	kk	kk	hk	hh
AX-89906181	50.026	PHR	{01}	LG6	23206047	kk	hk	hk	hk	hk	hh	hk	hh	hk	hk	kk	hh	hk	hk	hh	hk	hk	hh	hk	hh	kk	hk	hk	hk	kk	hk	hk	kk	hh	kk	kk	hk	hh	hk	hh	hk	hk	hh	hk	hh	hh	hh	hk	kk
AX-89796661	50.026	PHR	{01}	LG6	23221566	kk	hk	hk	hk	hk	hh	hk	hh	hk	hk	kk	hh	hk	hk	hh	hk	hk	hh	hk	hh	kk	hk	hk	hk	kk	hk	hk	kk	hh	kk	kk	hk	hh	hk	hh	hk	hk	hh	hk	hh	hh	hh	hk	kk
AX-89896546	50.026	PHR	{10}	LG6	24254145	hh	hk	hk	hk	hk	kk	hk	kk	hk	hk	--	kk	hk	hk	kk	hk	hk	kk	hk	kk	hh	hk	hk	hk	hh	hk	hk	hh	kk	hh	hh	hk	kk	hk	kk	hk	hk	kk	hk	kk	kk	kk	hk	hh
AX-89896608	50.026	PHR	{01}	LG6	24689073	kk	hk	hk	hk	hk	hh	hk	hh	hk	hk	kk	hh	hk	hk	hh	hk	hk	hh	hk	hh	kk	hk	hk	hk	kk	hk	hk	kk	hh	kk	kk	hk	hh	hk	hh	hk	hk	hh	hk	hh	hh	hh	hk	kk
AX-89796834	50.026	PHR	{10}	LG6	24731582	hh	hk	hk	hk	hk	kk	hk	kk	hk	hk	hh	kk	hk	hk	kk	hk	hk	kk	hk	kk	hh	hk	hk	hk	hh	hk	hk	hh	kk	hh	hh	hk	kk	hk	kk	hk	hk	kk	hk	kk	kk	kk	hk	hh
AX-89838547	51.039	NMH	{1-}	LG6	19204427	ll	lm	ll	lm	ll	--	lm	lm	ll	lm	ll	lm	ll	ll	lm	ll	ll	lm	lm	lm	ll	ll	ll	ll	ll	lm	ll	ll	lm	ll	ll	lm	lm	ll	lm	--	ll	lm	ll	lm	lm	lm	ll	ll
AX-89894339	52.053	NMH	{1-}	LG6	10931752	ll	lm	ll	lm	ll	lm	lm	lm	ll	lm	ll	lm	ll	ll	lm	ll	ll	lm	--	lm	ll	ll	ll	ll	ll	lm	ll	ll	lm	ll	ll	lm	lm	ll	lm	lm	ll	lm	ll	lm	lm	lm	ll	ll
AX-89849827	52.053	PHR	{1-}	LG6	21116583	--	lm	ll	lm	ll	lm	lm	lm	ll	lm	ll	lm	ll	ll	lm	ll	ll	lm	lm	lm	ll	ll	ll	ll	ll	lm	ll	ll	lm	ll	ll	lm	lm	ll	lm	lm	ll	lm	ll	lm	lm	lm	ll	ll
AX-89839306	53.066	NMH	{1-}	LG6	24045217	ll	lm	ll	lm	ll	lm	lm	lm	ll	lm	ll	lm	ll	ll	lm	ll	ll	lm	lm	ll	ll	ll	ll	ll	ll	lm	ll	ll	lm	ll	ll	lm	lm	ll	lm	lm	ll	lm	ll	lm	lm	lm	ll	ll
AX-89896700	54.08	NMH	{1-}	LG6	25423401	ll	lm	ll	lm	ll	lm	lm	lm	lm	lm	ll	lm	ll	ll	lm	ll	ll	lm	lm	ll	ll	ll	ll	ll	ll	lm	ll	ll	lm	ll	ll	lm	lm	ll	lm	lm	ll	lm	ll	lm	lm	lm	ll	ll
AX-89896740	54.08	NMH	{1-}	LG6	25545179	ll	lm	ll	lm	ll	lm	lm	lm	lm	lm	ll	lm	ll	ll	lm	ll	ll	lm	lm	ll	ll	ll	ll	ll	ll	lm	ll	ll	lm	ll	ll	lm	lm	ll	lm	lm	ll	lm	ll	lm	lm	lm	ll	ll
AX-89796952	54.08	NMH	{1-}	LG6	25658635	ll	lm	ll	lm	ll	lm	lm	lm	lm	lm	ll	lm	ll	ll	lm	ll	ll	lm	lm	ll	ll	ll	ll	ll	ll	lm	ll	ll	lm	ll	ll	lm	lm	ll	lm	lm	ll	lm	ll	lm	lm	lm	ll	ll
AX-89796958	54.08	NMH	{1-}	LG6	25710056	ll	lm	ll	lm	ll	lm	lm	lm	lm	lm	ll	lm	ll	ll	lm	ll	ll	lm	lm	ll	ll	ll	ll	ll	ll	lm	ll	ll	lm	ll	ll	lm	lm	ll	lm	lm	ll	lm	ll	lm	lm	lm	ll	ll
AX-89839564	54.08	NMH	{1-}	LG6	25713971	ll	lm	ll	lm	ll	lm	lm	lm	lm	lm	ll	lm	ll	ll	lm	ll	ll	lm	lm	ll	ll	ll	ll	ll	ll	lm	ll	ll	lm	ll	ll	lm	lm	ll	lm	lm	ll	lm	ll	lm	lm	lm	ll	ll
AX-89896770	54.08	NMH	{1-}	LG6	25714336	ll	lm	ll	lm	ll	lm	lm	lm	lm	lm	ll	lm	ll	ll	lm	ll	ll	lm	lm	ll	ll	ll	ll	ll	ll	lm	ll	ll	lm	ll	ll	lm	lm	ll	lm	lm	ll	lm	ll	lm	lm	lm	ll	ll
AX-89796960	54.08	PHR	{10}	LG6	25717566	hh	hk	hk	hk	hk	kk	hk	kk	kk	hk	hh	kk	hk	hk	hk	hk	hk	kk	hk	hk	hh	hk	hk	hk	--	hk	hk	hh	kk	hh	hh	hk	kk	hk	kk	hk	hk	kk	hk	kk	kk	kk	hk	hh
AX-89839570	54.08	NMH	{1-}	LG6	25728708	ll	lm	ll	lm	ll	lm	lm	lm	lm	lm	ll	lm	ll	ll	lm	ll	ll	lm	lm	ll	ll	ll	ll	ll	ll	lm	ll	ll	lm	ll	ll	lm	lm	ll	lm	lm	--	lm	ll	lm	lm	lm	ll	ll
AX-89796963	54.08	NMH	{1-}	LG6	25734148	ll	lm	ll	lm	ll	lm	lm	lm	lm	lm	ll	lm	ll	ll	lm	ll	ll	lm	lm	ll	ll	ll	ll	ll	ll	lm	ll	ll	lm	ll	ll	lm	lm	ll	lm	lm	ll	lm	ll	lm	lm	lm	ll	ll
AX-89830627	57.545	NMH	{1-}	LG4	23154754	ll	lm	ll	lm	ll	lm	lm	lm	lm	lm	ll	lm	ll	ll	lm	ll	ll	lm	lm	ll	ll	lm	ll	ll	ll	lm	ll	ll	lm	ll	ll	lm	lm	ll	lm	lm	ll	lm	ll	lm	lm	lm	ll	ll
AX-89830636	57.545	NMH	{1-}	LG4	23162994	ll	lm	ll	lm	ll	lm	--	lm	lm	lm	ll	lm	ll	ll	lm	ll	ll	lm	lm	ll	ll	lm	ll	ll	ll	lm	ll	ll	lm	ll	ll	lm	lm	ll	lm	lm	ll	lm	ll	lm	lm	lm	ll	ll
AX-89830654	57.545	NMH	{1-}	LG4	23324182	ll	lm	ll	lm	ll	lm	lm	lm	--	lm	ll	lm	ll	ll	lm	ll	ll	lm	lm	ll	ll	lm	ll	ll	ll	lm	ll	ll	lm	ll	ll	lm	lm	ll	lm	lm	ll	lm	ll	lm	lm	lm	ll	ll
AX-89862023	57.545	NMH	{1-}	LG6	25047512	ll	lm	ll	lm	ll	lm	lm	lm	lm	lm	ll	lm	ll	ll	lm	ll	ll	lm	lm	ll	ll	lm	ll	ll	ll	lm	ll	ll	lm	ll	ll	lm	lm	ll	lm	lm	ll	lm	ll	lm	lm	lm	ll	ll
AX-89797022	57.545	NMH	{1-}	LG6	26372400	ll	lm	ll	lm	ll	lm	lm	lm	lm	lm	ll	lm	ll	ll	lm	ll	ll	lm	lm	ll	ll	lm	ll	ll	ll	lm	ll	ll	lm	ll	ll	lm	lm	ll	lm	lm	ll	lm	ll	lm	lm	lm	ll	ll
AX-89896939	61.009	NMH	{1-}	LG6	26846856	ll	lm	ll	lm	ll	ll	lm	lm	lm	lm	ll	lm	ll	ll	lm	ll	ll	lm	lm	ll	ll	lm	ll	ll	ll	lm	ll	ll	lm	ll	ll	lm	lm	ll	lm	lm	ll	lm	ll	lm	lm	lm	ll	ll
AX-89797102	61.009	NMH	{1-}	LG6	26935915	ll	lm	ll	lm	ll	ll	lm	lm	lm	lm	ll	lm	ll	ll	lm	ll	ll	lm	lm	ll	ll	lm	ll	ll	ll	lm	ll	ll	lm	ll	ll	lm	lm	ll	lm	lm	ll	lm	ll	lm	lm	lm	ll	ll
AX-89839763	61.009	PHR	{01}	LG6	26994331	kk	hk	hk	hk	hk	hk	hk	hh	hh	hk	kk	hh	hk	hk	hk	hk	hk	hh	hk	hk	kk	hh	hk	hk	kk	hk	hk	kk	hk	kk	kk	hk	hh	hk	hk	hk	hk	hh	hk	hh	hh	hh	hk	kk
AX-89797114	61.009	NMH	{1-}	LG6	27079899	ll	lm	ll	lm	ll	ll	lm	lm	lm	lm	ll	lm	ll	ll	lm	ll	ll	lm	lm	ll	ll	lm	ll	ll	ll	lm	ll	ll	lm	ll	ll	lm	lm	ll	lm	lm	ll	lm	ll	lm	lm	lm	ll	ll
AX-89839787	61.009	NMH	{1-}	LG6	27138013	ll	lm	ll	lm	ll	ll	lm	lm	lm	lm	ll	lm	ll	ll	lm	ll	ll	lm	lm	ll	ll	lm	ll	ll	ll	lm	ll	ll	lm	ll	ll	lm	lm	ll	lm	lm	ll	lm	ll	lm	lm	lm	ll	ll
AX-89896961	61.009	OTV	{1-}	LG6	26993260	ll	lm	ll	lm	ll	ll	lm	lm	lm	lm	ll	--	ll	ll	lm	ll	ll	lm	lm	ll	ll	lm	ll	ll	ll	lm	ll	ll	lm	ll	ll	lm	lm	ll	lm	lm	ll	lm	ll	lm	lm	lm	ll	ll
AX-89871559	61.009	OTV	{1-}	LG6	26992321	ll	lm	ll	lm	ll	ll	lm	lm	lm	lm	ll	--	ll	ll	lm	ll	ll	lm	lm	ll	ll	lm	ll	ll	ll	lm	ll	--	lm	ll	ll	lm	lm	ll	lm	lm	ll	lm	ll	lm	lm	lm	ll	ll
AX-89797129	61.685	PHR	{10}	LG6	27256615	hh	hk	kk	hk	hk	hk	hk	kk	kk	hk	--	kk	hk	hk	hk	hk	hk	kk	hk	hk	hh	kk	hk	hk	--	hk	hk	hh	hk	hh	hh	hk	kk	hk	hk	hk	hk	kk	hk	kk	kk	kk	hk	hh
AX-89839821	61.685	PHR	{10}	LG6	27382384	hh	hk	kk	hk	hk	hk	hk	kk	kk	hk	hh	kk	hk	hk	hk	hk	hk	kk	hk	hk	hh	kk	hk	hk	hh	hk	hk	hh	hk	hh	hh	hk	kk	hk	hk	hk	hk	kk	hk	kk	kk	kk	hk	hh
AX-89897037	61.685	PHR	{10}	LG6	27410676	hh	hk	kk	hk	hk	hk	hk	kk	kk	hk	hh	kk	hk	hk	hk	hk	hk	kk	hk	hk	hh	kk	hk	hk	hh	hk	hk	hh	hk	hh	hh	hk	kk	hk	hk	hk	hk	kk	hk	kk	kk	kk	hk	hh
AX-89834237	62.023	PHR	{1-}	LG5	21680289	ll	lm	lm	lm	ll	ll	lm	lm	lm	lm	ll	lm	ll	ll	lm	ll	ll	lm	lm	ll	ll	--	ll	ll	ll	lm	ll	ll	lm	ll	ll	--	lm	ll	lm	lm	ll	lm	ll	lm	--	lm	ll	ll
AX-89897008	62.023	NMH	{1-}	LG6	27334491	ll	lm	lm	lm	ll	ll	lm	lm	lm	lm	ll	lm	ll	ll	lm	ll	ll	lm	lm	ll	ll	lm	ll	ll	ll	lm	ll	ll	lm	ll	ll	lm	lm	ll	lm	lm	ll	lm	ll	lm	lm	lm	ll	ll
AX-89839844	62.023	NMH	{1-}	LG6	27471724	ll	lm	lm	lm	ll	ll	lm	lm	lm	lm	ll	lm	ll	ll	lm	ll	ll	lm	lm	ll	ll	lm	ll	ll	ll	lm	ll	ll	lm	ll	ll	lm	lm	ll	lm	lm	ll	lm	ll	lm	lm	lm	ll	ll
AX-89839856	62.023	NMH	{1-}	LG6	27581298	ll	lm	lm	lm	ll	ll	lm	lm	lm	lm	ll	lm	ll	ll	lm	ll	ll	lm	lm	ll	ll	lm	ll	ll	ll	lm	ll	ll	lm	ll	ll	lm	lm	ll	lm	lm	ll	lm	ll	lm	lm	lm	ll	ll
AX-89839878	62.023	NMH	{1-}	LG6	27623232	ll	lm	lm	lm	ll	ll	lm	lm	lm	lm	ll	lm	ll	ll	lm	ll	ll	lm	lm	ll	ll	lm	ll	ll	ll	lm	ll	ll	lm	ll	ll	lm	lm	ll	lm	lm	ll	lm	ll	lm	lm	lm	ll	ll
AX-89797177	62.023	NMH	{1-}	LG6	27623281	ll	lm	lm	lm	ll	ll	lm	lm	lm	lm	ll	lm	ll	ll	lm	ll	ll	lm	lm	ll	ll	lm	ll	ll	ll	lm	ll	ll	lm	ll	ll	lm	lm	ll	lm	lm	ll	lm	ll	lm	lm	lm	ll	ll
AX-89839881	62.023	NMH	{1-}	LG6	27624915	ll	lm	lm	lm	ll	ll	lm	lm	lm	lm	ll	lm	ll	ll	lm	ll	ll	lm	lm	ll	ll	lm	ll	ll	ll	lm	ll	ll	lm	ll	ll	lm	lm	ll	lm	lm	ll	lm	ll	lm	lm	lm	ll	ll
AX-89797179	62.023	NMH	{1-}	LG6	27637878	ll	lm	lm	lm	ll	ll	lm	lm	lm	lm	ll	lm	ll	ll	lm	ll	ll	lm	lm	ll	ll	lm	ll	--	ll	lm	ll	ll	lm	ll	ll	lm	lm	ll	lm	lm	ll	lm	ll	lm	lm	lm	ll	ll
AX-89897092	62.023	OTV	{1-}	LG6	27632511	ll	lm	lm	lm	ll	ll	lm	lm	lm	lm	ll	--	ll	ll	lm	ll	ll	lm	lm	ll	ll	lm	ll	ll	ll	lm	ll	ll	lm	ll	ll	lm	lm	ll	lm	lm	ll	lm	ll	lm	lm	lm	ll	ll
AX-89839891	62.361	PHR	{01}	LG6	27636502	kk	hk	hh	hk	--	hk	hk	hh	hh	hk	kk	hh	hk	hk	hk	hk	hk	hh	hk	hk	kk	hh	hk	hk	kk	hk	hk	kk	hk	kk	kk	hk	hh	hk	hk	hk	--	hh	hk	hh	hh	hh	hk	kk
AX-89797178	62.361	PHR	{10}	LG6	27636992	--	hk	kk	hk	hk	hk	hk	kk	kk	hk	hh	kk	hk	hk	hk	hk	hk	kk	hk	hk	--	kk	hk	hk	hh	hk	hk	hh	hk	hh	hh	hk	kk	hk	hk	hk	--	kk	hk	kk	kk	kk	hk	hh
AX-89897103	62.361	PHR	{10}	LG6	27676081	hh	hk	kk	hk	hk	hk	hk	kk	kk	hk	hh	kk	hk	hk	hk	hk	hk	kk	hk	hk	hh	kk	hk	hk	hh	hk	hk	hh	hk	hh	hh	hk	kk	hk	hk	hk	hk	kk	hk	kk	kk	kk	hk	hh
AX-89897117	63.731	NMH	{1-}	LG6	27755897	ll	lm	lm	lm	ll	ll	lm	lm	lm	lm	ll	lm	ll	ll	lm	ll	ll	lm	lm	ll	ll	lm	ll	ll	ll	lm	ll	ll	lm	ll	ll	lm	lm	ll	lm	lm	ll	lm	ll	lm	lm	lm	ll	ll
AX-89808293	63.731	NMH	{1-}	LG6	27796362	ll	lm	lm	lm	ll	ll	lm	lm	lm	lm	ll	lm	ll	ll	lm	ll	ll	lm	lm	ll	ll	lm	ll	ll	ll	lm	ll	ll	lm	ll	ll	lm	lm	ll	lm	lm	ll	lm	ll	lm	lm	lm	ll	ll
AX-89839919	63.731	NMH	{1-}	LG6	27807223	ll	lm	lm	lm	ll	ll	lm	lm	lm	lm	ll	lm	ll	ll	lm	ll	ll	lm	lm	ll	ll	lm	ll	ll	ll	lm	ll	ll	lm	ll	ll	lm	lm	ll	lm	lm	ll	lm	ll	lm	lm	lm	ll	ll
AX-89797208	63.731	PHR	{10}	LG6	27879133	hh	hk	kk	hk	hk	hk	hk	kk	kk	hk	hh	kk	hk	hk	hk	hk	hk	kk	hk	hk	--	kk	hk	hk	hh	hk	hk	hh	hk	hh	hh	hk	kk	hk	hk	hk	hk	kk	hk	kk	kk	kk	hk	hh
AX-89897132	63.731	NMH	{1-}	LG6	27889321	ll	lm	lm	lm	--	ll	lm	lm	lm	--	ll	lm	ll	ll	lm	ll	ll	lm	lm	ll	ll	lm	ll	ll	ll	lm	ll	ll	lm	ll	ll	lm	lm	ll	lm	lm	ll	lm	ll	lm	lm	lm	ll	ll
AX-89797212	63.731	NMH	{1-}	LG6	27932081	ll	lm	lm	lm	ll	ll	lm	lm	lm	lm	ll	lm	ll	ll	lm	ll	ll	lm	lm	ll	ll	lm	ll	ll	ll	lm	ll	ll	lm	ll	ll	lm	lm	ll	lm	lm	ll	lm	ll	lm	lm	lm	ll	ll
AX-89864364	63.731	PHR	{01}	LG6	27994700	kk	hk	hh	hk	hk	hk	hk	hh	hh	hk	kk	hh	hk	hk	hk	hk	hk	hh	hk	hk	kk	hh	hk	hk	kk	hk	hk	kk	hk	kk	kk	hk	hh	hk	hk	hk	hk	hh	hk	hh	hh	hh	hk	kk
AX-89797244	63.731	NMH	{1-}	LG6	28071288	ll	lm	lm	lm	ll	ll	lm	lm	lm	lm	ll	lm	ll	ll	lm	ll	ll	lm	lm	ll	ll	lm	ll	ll	ll	lm	ll	ll	lm	ll	ll	lm	lm	ll	lm	lm	ll	lm	ll	lm	lm	lm	ll	ll
AX-89872756	63.731	PHR	{10}	LG6	28074614	hh	hk	kk	hk	hk	hk	hk	kk	kk	hk	hh	kk	hk	hk	hk	hk	hk	kk	hk	hk	hh	kk	hk	hk	hh	hk	hk	hh	hk	hh	hh	hk	kk	hk	hk	hk	hk	kk	hk	kk	kk	kk	hk	hh
AX-89897156	63.731	NMH	{1-}	LG6	28079284	ll	lm	lm	lm	ll	ll	lm	lm	lm	lm	ll	lm	ll	ll	lm	ll	ll	lm	lm	ll	ll	lm	ll	ll	ll	lm	ll	ll	lm	ll	ll	lm	lm	ll	lm	lm	ll	lm	ll	lm	lm	lm	ll	ll
AX-89797248	63.731	NMH	{1-}	LG6	28080760	ll	lm	lm	lm	ll	ll	lm	lm	lm	--	ll	lm	ll	ll	lm	ll	ll	lm	lm	ll	ll	lm	ll	ll	ll	lm	ll	ll	lm	ll	ll	lm	lm	ll	lm	lm	ll	lm	ll	lm	lm	lm	ll	ll
AX-89897173	63.731	PHR	{10}	LG6	28116714	hh	hk	kk	hk	hk	hk	hk	kk	kk	hk	hh	kk	hk	hk	hk	hk	hk	kk	hk	hk	hh	kk	hk	hk	hh	hk	hk	hh	hk	hh	hh	hk	kk	hk	hk	hk	hk	kk	hk	kk	kk	kk	hk	hh
AX-89897185	64.407	PHR	{01}	LG6	28159576	kk	hk	hh	hk	hk	hk	hk	--	hh	hk	kk	hh	hk	hk	hk	hk	hk	hh	hk	hk	kk	hh	hk	hk	kk	hk	hk	kk	hk	kk	kk	hk	hh	hk	hk	hk	hk	hh	hk	--	--	hh	hk	kk
ARSFL022	64.407	SSR	{00}	LG6	28274667	kk	hk	hh	--	hk	hk	hk	hh	hh	hk	kk	hh	hk	hk	hk	--	hk	hh	hk	hk	kk	hh	hk	hk	kk	hk	hk	kk	hk	kk	kk	hk	hh	hk	hk	hk	hk	hh	hk	hh	hh	hh	hk	kk
AX-89840019	64.407	PHR	{01}	LG6	28310307	kk	hk	hh	hk	hk	hk	hk	hh	hh	hk	kk	hh	hk	hk	hk	hk	hk	hh	hk	hk	kk	hh	hk	hk	kk	hk	hk	kk	hk	kk	kk	hk	hh	hk	hk	hk	hk	hh	hk	hh	hh	hh	hk	kk
AX-89897224	64.407	PHR	{10}	LG6	28312467	hh	hk	kk	hk	hk	hk	hk	kk	kk	hk	hh	kk	hk	hk	hk	hk	hk	kk	hk	hk	hh	kk	hk	hk	hh	hk	hk	hh	hk	hh	hh	hk	kk	hk	hk	hk	hk	kk	hk	kk	kk	kk	hk	hh
AX-89849977	64.407	PHR	{01}	LG6	28418759	kk	hk	hh	hk	hk	hk	hk	hh	hh	hk	kk	hh	hk	hk	hk	hk	hk	hh	hk	hk	kk	hh	hk	hk	kk	hk	hk	kk	hk	kk	kk	hk	hh	hk	hk	hk	hk	hh	hk	hh	hh	hh	hk	kk
AX-89897278	65.082	PHR	{01}	LG6	28533392	kk	hk	hh	hk	hk	hk	hk	hh	hh	hk	kk	hh	hk	hk	hk	hk	hk	hh	hk	hk	kk	hh	hk	hk	kk	hk	hk	kk	hk	kk	kk	hk	hh	hk	hk	hk	hk	hh	hk	hh	hh	hh	hk	kk
AX-89897283	65.082	PHR	{01}	LG6	28547757	kk	hk	hh	hk	hk	hk	hk	hh	hh	hk	--	hh	hk	hk	hk	hk	hk	hh	hk	hk	kk	hh	hk	hk	--	hk	hk	kk	hk	kk	kk	hk	hh	hk	hk	hk	hk	hh	hk	hh	hh	hh	hk	kk
AX-89906255	65.758	PHR	{01}	LG6	28666687	kk	hk	hh	hk	hk	hk	hk	hh	hh	hk	kk	hh	hk	hk	hk	hk	hk	hh	hk	hk	kk	hh	hk	hk	kk	hk	hk	kk	hk	kk	kk	hk	hh	hk	hk	hk	hk	hh	hk	hh	hh	hh	hk	kk
AX-89897356	67.11	PHR	{01}	LG6	28915637	kk	hk	hh	hk	hh	hk	hk	hh	hh	hk	hk	hh	hk	hk	hk	hk	hk	hh	hk	hk	kk	hh	hk	hk	kk	hk	hk	kk	hk	kk	kk	hk	hh	hk	hk	hk	hk	--	hk	hh	hh	--	hk	kk
AX-89897368	67.785	PHR	{10}	LG6	28948268	hh	hk	kk	hk	kk	hk	hk	kk	kk	hk	hk	kk	hk	hk	hk	hk	hk	kk	hk	hk	hh	kk	hk	hk	hh	hk	hk	hh	hk	hh	hh	hk	kk	hk	hk	hk	hk	kk	hk	kk	kk	kk	hk	hh
AX-89849988	67.785	PHR	{01}	LG6	29019652	kk	hk	hh	hk	hh	hk	hk	hh	hh	hk	hk	hh	hk	hk	hk	hk	hk	hh	hk	hk	kk	hh	hk	hk	kk	hk	hk	kk	hk	kk	kk	hk	hh	hk	hk	hk	hk	hh	hk	hh	hh	hh	hk	kk
AX-89797430	67.785	PHR	{10}	LG6	29027838	hh	hk	kk	hk	kk	hk	hk	kk	kk	hk	hk	kk	hk	hk	hk	hk	hk	kk	hk	hk	hh	kk	hk	hk	hh	hk	hk	hh	hk	hh	hh	hk	kk	hk	hk	hk	hk	kk	hk	kk	kk	kk	hk	hh
AX-89906266	67.785	PHR	{10}	LG6	29053515	hh	hk	kk	hk	kk	hk	hk	kk	kk	hk	hk	kk	hk	hk	hk	hk	hk	kk	hk	hk	hh	kk	hk	hk	hh	hk	hk	hh	hk	hh	hh	hk	kk	hk	hk	hk	hk	kk	hk	kk	kk	kk	hk	hh
AX-89906267	67.785	PHR	{10}	LG6	29084370	hh	hk	kk	hk	kk	hk	hk	kk	kk	hk	hk	kk	hk	hk	hk	hk	hk	kk	hk	hk	hh	kk	hk	hk	hh	hk	hk	hh	hk	hh	hh	hk	kk	hk	hk	hk	hk	kk	hk	kk	kk	kk	hk	--
CFVCT017	68.461	SSR	{00}	LG6	30117701	kk	hk	hh	hk	hh	hk	hk	hh	hh	hk	hk	hh	kk	hk	hk	hk	hk	hh	hk	--	--	hh	hk	hk	kk	hk	hk	kk	hk	kk	kk	hk	hh	hk	hk	hk	--	hh	hk	hh	hh	hh	hk	kk
AX-89906283	69.137	PHR	{01}	LG6	29801945	kk	hk	hh	kk	hh	hk	hk	hh	hh	hk	hk	hh	kk	hk	hk	hk	hk	hh	hk	hk	kk	hh	hk	hk	kk	hk	hk	kk	hk	kk	kk	hk	hh	hk	hk	hk	hk	hh	hk	hh	hh	hh	hk	kk
AX-89906284	69.137	PHR	{10}	LG6	29803337	hh	hk	kk	hh	kk	hk	hk	kk	kk	hk	hk	kk	hh	hk	hk	hk	hk	kk	hk	hk	hh	kk	hk	hk	hh	hk	hk	hh	hk	hh	hh	hk	kk	hk	hk	hk	hk	kk	hk	kk	kk	kk	hk	hh
AX-89850010	69.137	PHR	{01}	LG6	29852920	kk	hk	hh	kk	hh	hk	hk	hh	hh	hk	hk	hh	kk	hk	hk	hk	hk	hh	hk	hk	kk	hh	hk	hk	kk	hk	hk	kk	hk	kk	kk	hk	hh	hk	hk	hk	hk	hh	hk	hh	hh	hh	hk	kk
AX-89850019	69.137	PHR	{01}	LG6	30066438	kk	hk	hh	kk	hh	hk	hk	hh	hh	hk	hk	hh	kk	hk	hk	hk	hk	hh	hk	hk	kk	hh	hk	hk	kk	hk	hk	kk	hk	kk	kk	hk	hh	hk	hk	hk	hk	hh	hk	hh	hh	hh	hk	kk
AX-89797565	69.137	PHR	{01}	LG6	30162610	kk	hk	hh	kk	hh	hk	hk	hh	hh	hk	hk	hh	kk	hk	hk	hk	hk	hh	hk	hk	kk	hh	hk	hk	kk	hk	hk	kk	hk	kk	kk	hk	hh	hk	hk	hk	hk	hh	hk	hh	hh	hh	hk	kk
AX-89897537	69.137	PHR	{01}	LG6	30247438	kk	hk	hh	kk	hh	hk	hk	hh	hh	hk	hk	hh	kk	hk	hk	hk	hk	hh	hk	hk	kk	hh	hk	hk	--	hk	hk	kk	hk	kk	kk	hk	hh	hk	hk	hk	hk	hh	hk	hh	hh	hh	hk	kk
AX-89906298	69.137	PHR	{01}	LG6	30317878	kk	hk	hh	kk	hh	hk	hk	hh	hh	hk	hk	hh	kk	hk	hk	hk	hk	hh	hk	hk	kk	hh	hk	hk	kk	hk	hk	kk	hk	kk	kk	hk	hh	hk	hk	hk	hk	hh	hk	hh	hh	hh	hk	kk
AX-89850006	69.812	PHR	{10}	LG6	29777002	hh	hk	kk	hh	kk	hk	hk	kk	kk	hk	hk	kk	hk	hk	hk	hk	hk	kk	hk	hk	hh	kk	hk	hk	hh	hk	hk	hh	hk	hh	hh	hk	kk	hk	hk	hk	hk	kk	hk	kk	kk	kk	hk	hh
AX-89897560	71.182	PHR	{01}	LG6	30346721	kk	hk	hh	kk	hh	hk	hk	hh	hh	hk	hk	hh	kk	hk	hk	hk	hk	hh	hk	hk	kk	hh	hk	hk	kk	hk	hk	kk	hk	kk	kk	hk	hh	hk	hk	hk	hk	hh	hk	hh	hh	hh	hk	kk
AX-89897566	71.182	PHR	{01}	LG6	30351009	kk	hk	hh	kk	hh	hk	hk	hh	hh	hk	hk	hh	kk	hk	hk	hk	hk	hh	hk	hk	kk	hh	hk	hk	kk	hk	hk	kk	hk	kk	kk	hk	hh	hk	hk	hk	hk	hh	hk	hh	hh	hh	hk	kk
AX-89787072	72.534	PHR	{1-}	LG3	3640270	ll	lm	lm	ll	lm	ll	lm	ll	lm	lm	ll	lm	ll	ll	lm	ll	ll	lm	lm	ll	ll	lm	ll	ll	ll	lm	ll	ll	lm	ll	ll	lm	lm	ll	lm	lm	ll	lm	ll	lm	lm	lm	ll	ll
AX-89848156	72.534	PHR	{01}	LG3	3690389	kk	hk	hh	kk	hh	hk	hk	hk	hh	hk	hk	hh	kk	hk	hk	hk	hk	hh	hk	hk	kk	hh	hk	hk	kk	hk	hk	kk	hk	kk	kk	hk	hh	hk	hk	hk	hk	hh	hk	hh	--	hh	hk	kk
AX-89848157	72.534	PHR	{10}	LG3	3711533	hh	hk	kk	hh	kk	hk	hk	hk	kk	hk	hk	kk	hh	hk	hk	hk	hk	kk	hk	hk	hh	kk	hk	hk	hh	hk	hk	hh	hk	hh	hh	hk	kk	hk	hk	hk	hk	kk	hk	kk	kk	kk	hk	hh
AX-89787096	72.534	NMH	{1-}	LG3	3719097	ll	lm	lm	ll	lm	ll	lm	ll	lm	lm	ll	lm	ll	ll	lm	ll	ll	lm	lm	ll	ll	lm	ll	ll	ll	lm	ll	ll	lm	ll	ll	lm	lm	ll	lm	lm	ll	lm	ll	lm	lm	lm	ll	ll
AX-89864212	72.534	NMH	{1-}	LG6	15236903	ll	lm	lm	ll	lm	ll	lm	ll	lm	lm	ll	lm	ll	ll	lm	ll	ll	lm	lm	ll	ll	lm	ll	ll	ll	lm	ll	ll	lm	ll	ll	lm	lm	ll	lm	lm	ll	lm	ll	lm	lm	lm	ll	ll
AX-89795820	72.534	NMH	{1-}	LG6	15257362	ll	lm	lm	ll	lm	ll	lm	ll	lm	lm	ll	lm	ll	ll	lm	ll	ll	lm	lm	ll	ll	lm	ll	ll	ll	lm	ll	ll	lm	ll	ll	lm	lm	ll	lm	lm	ll	lm	ll	lm	lm	lm	ll	ll
AX-89795825	72.534	PHR	{01}	LG6	15294614	kk	hk	hh	kk	hh	hk	hk	hk	hh	hk	hk	hh	kk	hk	hk	hk	hk	hh	--	hk	kk	hh	hk	hk	kk	--	hk	kk	hk	kk	kk	hk	hh	hk	hk	hk	hk	hh	hk	hh	hh	hh	hk	kk
AX-89906020	72.534	PHR	{10}	LG6	15305816	hh	hk	kk	hh	kk	hk	hk	hk	kk	hk	hk	kk	hh	hk	hk	hk	hk	kk	hk	hk	hh	kk	hk	hk	hh	hk	hk	hh	hk	hh	hh	hk	kk	hk	hk	hk	hk	kk	hk	kk	kk	kk	hk	hh
AX-89795831	72.534	NMH	{1-}	LG6	15308752	ll	lm	lm	ll	lm	ll	lm	ll	lm	lm	ll	lm	ll	ll	lm	ll	ll	lm	lm	ll	ll	lm	ll	ll	ll	lm	ll	ll	lm	ll	ll	lm	lm	ll	lm	lm	ll	lm	ll	lm	lm	lm	ll	ll
AX-89895148	72.534	NMH	{1-}	LG6	15387455	ll	lm	lm	ll	lm	ll	lm	ll	lm	lm	ll	lm	ll	ll	lm	ll	ll	lm	lm	ll	ll	lm	ll	ll	ll	lm	ll	ll	lm	ll	ll	lm	lm	ll	lm	lm	ll	lm	ll	lm	lm	lm	ll	ll
AX-89837964	72.534	PHR	{10}	LG6	15471779	hh	hk	kk	hh	kk	hk	hk	hk	kk	hk	hk	kk	hh	hk	hk	hk	hk	kk	hk	hk	hh	kk	hk	hk	hh	hk	hk	hh	hk	hh	hh	hk	kk	hk	hk	hk	hk	kk	hk	kk	kk	kk	hk	hh
AX-89895175	72.534	PHR	{01}	LG6	15475271	kk	hk	hh	kk	hh	hk	hk	hk	hh	hk	hk	hh	kk	hk	hk	hk	hk	hh	hk	hk	kk	hh	hk	hk	kk	hk	hk	kk	hk	kk	kk	hk	hh	hk	hk	hk	hk	hh	hk	hh	hh	hh	hk	kk
AX-89824839	72.534	PHR	{01}	LG3	19493776	kk	hk	hh	kk	hh	hk	hk	hk	hh	hk	hk	hh	kk	hk	hk	hk	hk	hh	hk	hk	kk	hh	hk	hk	kk	hk	hk	kk	hk	kk	kk	hk	hh	hk	hk	hk	hk	hh	hk	hh	hh	hh	hk	kk
AX-89797609	72.534	PHR	{01}	LG6	30403250	kk	hk	hh	kk	hh	hk	hk	hk	hh	hk	hk	hh	kk	hk	hk	hk	hk	hh	hk	hk	kk	hh	hk	hk	kk	hk	hk	kk	hk	kk	kk	hk	hh	hk	hk	hk	hk	hh	hk	hh	hh	hh	hk	kk
AX-89850037	72.534	PHR	{10}	LG6	30435966	hh	hk	kk	hh	kk	hk	hk	hk	kk	hk	hk	kk	hh	hk	hk	hk	hk	kk	hk	hk	hh	kk	hk	hk	hh	hk	hk	hh	hk	hh	hh	hk	kk	hk	hk	hk	hk	kk	hk	kk	kk	kk	hk	hh
AX-89897600	72.534	PHR	{01}	LG6	30466544	kk	hk	hh	kk	hh	hk	hk	hk	hh	hk	hk	hh	kk	hk	hk	hk	hk	hh	hk	hk	kk	hh	hk	hk	kk	hk	hk	kk	hk	kk	kk	hk	hh	hk	hk	hk	hk	hh	hk	hh	hh	hh	hk	kk
AX-89840390	72.534	PHR	{01}	LG6	30563202	kk	hk	hh	kk	hh	hk	hk	hk	hh	hk	hk	hh	kk	hk	hk	hk	hk	hh	hk	hk	kk	hh	hk	hk	kk	hk	hk	kk	hk	kk	kk	hk	hh	hk	hk	hk	hk	hh	hk	hh	hh	hh	hk	kk
AX-89797636	72.534	PHR	{10}	LG6	30625042	hh	hk	kk	hh	kk	hk	hk	hk	kk	hk	hk	kk	hh	hk	hk	hk	hk	kk	hk	hk	hh	kk	hk	hk	hh	hk	hk	hh	hk	hh	hh	hk	kk	hk	hk	hk	hk	kk	hk	kk	kk	kk	hk	hh
AX-89850054	72.534	PHR	{10}	LG6	31235215	hh	hk	kk	hh	kk	hk	hk	hk	kk	hk	hk	kk	hh	hk	hk	hk	hk	kk	hk	hk	hh	kk	hk	hk	hh	hk	hk	hh	hk	hh	hh	hk	kk	hk	hk	hk	hk	kk	hk	kk	kk	kk	hk	hh
AX-89797743	72.534	NMH	{1-}	LG6	31300502	ll	lm	lm	ll	lm	ll	--	ll	lm	lm	ll	lm	ll	ll	lm	ll	ll	--	lm	ll	ll	lm	ll	ll	ll	lm	ll	ll	lm	ll	ll	--	lm	ll	lm	lm	ll	lm	ll	lm	lm	lm	ll	ll
AX-89912460	72.534	PHR	{1-}	LG3	3725092	ll	lm	lm	ll	lm	ll	lm	--	lm	lm	ll	lm	ll	ll	lm	ll	ll	lm	lm	ll	ll	lm	ll	ll	ll	lm	ll	ll	lm	ll	ll	lm	lm	ll	lm	lm	ll	lm	ll	lm	lm	lm	ll	ll
AX-89856546	72.534	PHR	{10}	LG3	3720855	hh	hk	kk	hh	kk	hk	hk	--	kk	hk	hk	kk	hh	hk	hk	hk	hk	kk	hk	hk	hh	kk	hk	hk	hh	hk	hk	hh	hk	hh	hh	hk	kk	hk	hk	hk	hk	kk	hk	kk	kk	kk	hk	hh
AX-89897727	73.209	PHR	{01}	LG6	31095353	kk	hk	hh	kk	hh	hk	hk	hk	hh	hk	hk	hh	kk	hk	hk	hk	hk	hh	hk	hk	kk	hh	hk	hk	kk	hk	hk	kk	hk	kk	kk	hk	hh	hh	hk	hk	hk	hh	hk	hh	hh	hh	hk	kk
AX-89840554	73.209	NMH	{1-}	LG6	31397226	ll	lm	lm	ll	lm	ll	lm	ll	lm	lm	ll	lm	ll	ll	lm	ll	ll	lm	lm	ll	ll	lm	ll	ll	ll	lm	ll	ll	lm	ll	ll	lm	lm	lm	lm	lm	ll	lm	ll	lm	lm	lm	ll	ll
AX-89840569	73.209	PHR	{01}	LG6	31484662	kk	hk	hh	kk	hh	hk	hk	hk	hh	hk	hk	hh	kk	hk	hk	hk	hk	hh	hk	hk	kk	hh	hk	hk	kk	hk	hk	kk	hk	kk	kk	hk	hh	hh	hk	hk	hk	hh	hk	hh	hh	hh	hk	kk
AX-89797773	73.209	NMH	{1-}	LG6	31516403	ll	lm	lm	ll	lm	ll	lm	ll	lm	lm	ll	lm	ll	ll	lm	ll	ll	lm	lm	ll	ll	lm	ll	ll	ll	lm	ll	ll	lm	ll	ll	lm	lm	lm	lm	lm	ll	lm	ll	lm	lm	lm	ll	ll
AX-89798329	73.209	PHR	{10}	LG6	34602581	hh	hk	kk	hh	kk	hk	hk	hk	kk	--	hk	kk	hh	hk	hk	hk	hk	kk	hk	hk	hh	kk	hk	hk	hh	--	hk	hh	hk	hh	hh	--	kk	kk	hk	hk	hk	kk	hk	kk	kk	kk	hk	hh
AX-89850127	73.209	PHR	{10}	LG6	34663785	hh	hk	kk	hh	kk	hk	hk	hk	kk	hk	hk	kk	hh	hk	hk	hk	hk	kk	hk	hk	hh	kk	hk	hk	hh	hk	hk	--	hk	hh	hh	hk	kk	kk	hk	hk	hk	kk	hk	kk	kk	kk	hk	hh
AX-89798344	73.209	NMH	{1-}	LG6	34672889	ll	lm	lm	ll	lm	ll	lm	ll	lm	lm	ll	lm	ll	ll	lm	ll	ll	lm	lm	ll	ll	lm	ll	ll	ll	lm	ll	ll	lm	ll	ll	lm	lm	lm	lm	lm	ll	lm	ll	lm	lm	lm	ll	ll
AX-89850128	73.209	PHR	{10}	LG6	34684035	hh	hk	kk	hh	kk	hk	hk	hk	kk	hk	hk	kk	hh	hk	hk	hk	hk	kk	hk	hk	hh	kk	hk	hk	hh	hk	hk	hh	hk	hh	hh	hk	kk	kk	hk	hk	hk	kk	hk	kk	kk	kk	hk	hh
AX-89898441	73.885	PHR	{10}	LG6	34424154	hh	hk	kk	hh	kk	hk	hk	hk	kk	hk	hk	kk	hk	hk	hk	hk	hk	kk	hk	hk	hh	kk	hk	hk	hh	--	hk	hh	hk	hh	hh	hk	kk	kk	hk	hk	hk	kk	hk	kk	kk	kk	hk	hh
AX-89841129	74.561	PHR	{10}	LG6	34078825	hh	hk	kk	hh	kk	hk	hk	hk	kk	hk	kk	kk	hk	hk	hk	hk	hk	kk	hk	hk	hh	kk	hk	hk	hh	hk	hk	hh	hk	hh	hh	hk	kk	kk	hk	hk	hk	kk	hk	kk	kk	kk	hk	hh
AX-89898389	74.561	NMH	{1-}	LG6	34199289	ll	lm	lm	ll	lm	ll	lm	ll	lm	lm	lm	lm	lm	ll	lm	ll	ll	lm	lm	ll	ll	lm	ll	ll	ll	lm	ll	ll	lm	ll	ll	lm	lm	lm	lm	lm	ll	lm	ll	lm	lm	lm	ll	ll
AX-89906382	74.561	PHR	{01}	LG6	34200294	kk	hk	hh	kk	hh	hk	hk	hk	hh	hk	hh	hh	hk	hk	hk	hk	hk	hh	hk	hk	kk	hh	hk	hk	kk	hk	hk	kk	hk	kk	kk	hk	hh	hh	hk	hk	hk	hh	hk	hh	hh	hh	hk	kk
AX-89841611	74.561	PHR	{01}	LG6	36331633	kk	hk	hh	kk	hh	hk	hk	hk	hh	--	hh	hh	hk	hk	hk	hk	hk	hh	hk	hk	kk	hh	hk	hk	kk	hk	hk	kk	hk	kk	kk	hk	--	hh	hk	hk	hk	hh	hk	hh	hh	hh	hk	kk
AX-89841612	74.561	PHR	{10}	LG6	36334732	hh	hk	kk	hh	kk	hk	hk	hk	kk	hk	kk	kk	hk	hk	hk	hk	hk	kk	hk	hk	hh	kk	hk	hk	hh	hk	hk	hh	hk	hh	hh	hk	kk	kk	hk	hk	hk	kk	hk	kk	kk	kk	hk	hh
AX-89850159	74.561	PHR	{01}	LG6	36379068	kk	hk	hh	kk	hh	hk	hk	hk	hh	hk	hh	hh	hk	hk	hk	hk	hk	hh	hk	hk	kk	hh	hk	hk	kk	hk	hk	kk	hk	kk	kk	hk	hh	hh	hk	hk	hk	hh	hk	hh	hh	hh	hk	kk
AX-89840586	75.912	PHR	{01}	LG6	31652681	kk	hh	hh	kk	hh	hk	hk	hk	hh	hk	hh	hh	hk	hk	hk	hk	hk	hh	hk	hk	kk	hh	hk	hk	kk	hk	hk	kk	hk	kk	kk	hk	hh	hh	hk	hk	hk	hh	hh	hh	hh	hh	hk	kk
AX-89897832	75.912	PHR	{01}	LG6	31775016	kk	hh	hh	kk	hh	hk	hk	hk	hh	hk	hh	hh	hk	hk	hk	hk	hk	hh	hk	hk	kk	hh	hk	hk	kk	hk	hk	kk	hk	kk	kk	--	--	hh	hk	hk	hk	hh	hh	hh	hh	hh	hk	kk
AX-89797794	75.912	NMH	{0-}	LG6	31777370	lm	ll	ll	lm	ll	lm	ll	lm	ll	ll	ll	ll	ll	lm	ll	lm	lm	ll	ll	lm	lm	ll	lm	lm	lm	ll	lm	lm	ll	lm	lm	ll	ll	ll	ll	ll	lm	ll	ll	ll	ll	ll	lm	lm
AX-89840605	75.912	PHR	{01}	LG6	31784629	kk	hh	hh	kk	hh	hk	hk	hk	hh	hk	hh	hh	hk	hk	hk	hk	hk	hh	hk	hk	kk	hh	hk	hk	kk	hk	hk	kk	hk	kk	kk	hk	hh	hh	hk	hk	hk	hh	hh	hh	hh	hh	hk	kk
AX-89797819	75.912	PHR	{10}	LG6	31863807	hh	kk	kk	hh	kk	hk	hk	hk	kk	hk	kk	kk	hk	hk	hk	hk	hk	kk	hk	hk	hh	kk	hk	hk	hh	hk	hk	--	hk	hh	hh	hk	kk	kk	hk	hk	hk	kk	kk	kk	kk	kk	hk	hh
AX-89850074	75.912	PHR	{1-}	LG6	32058354	ll	lm	lm	ll	lm	ll	lm	ll	lm	lm	lm	lm	lm	ll	lm	ll	ll	lm	lm	ll	ll	lm	ll	ll	ll	lm	ll	ll	lm	ll	ll	lm	lm	lm	lm	lm	ll	lm	lm	lm	lm	lm	ll	ll
AX-89915126	75.912	PHR	{10}	LG6	31796223	hh	kk	kk	hh	kk	hk	hk	hk	kk	hk	kk	kk	hk	hk	hk	hk	hk	kk	hk	hk	hh	kk	hk	hk	hh	--	hk	hh	hk	hh	hh	--	kk	kk	hk	hk	hk	kk	kk	kk	kk	kk	hk	hh
AX-89897902	76.588	PHR	{01}	LG6	32078073	kk	hh	hh	kk	hh	hk	hk	hk	hh	hk	hh	hh	hk	hk	hk	hk	hk	hh	hk	hk	kk	hh	hk	hk	kk	hk	hk	kk	hk	kk	kk	hk	hh	hh	hk	hk	kk	hh	hh	hh	hh	hh	hk	kk
EMFn153	77.979	SSR	{1-}	LG6	32154243	ll	lm	lm	ll	lm	ll	lm	--	--	lm	lm	lm	lm	ll	lm	--	ll	lm	lm	ll	ll	lm	ll	ll	ll	lm	ll	ll	lm	ll	ll	lm	lm	lm	lm	lm	ll	lm	lm	lm	lm	ll	--	ll
AX-89840713	77.901	PHR	{1-}	LG6	32225629	ll	lm	lm	ll	lm	ll	lm	ll	lm	lm	lm	lm	lm	ll	lm	ll	ll	lm	lm	ll	ll	lm	ll	ll	ll	lm	ll	ll	lm	ll	ll	lm	lm	lm	lm	lm	ll	lm	lm	lm	lm	ll	ll	ll
AX-89797881	77.901	PHR	{1-}	LG6	32237949	ll	lm	lm	ll	lm	ll	lm	ll	lm	lm	lm	lm	lm	ll	lm	ll	ll	lm	lm	ll	ll	lm	ll	ll	ll	lm	ll	ll	lm	ll	ll	lm	lm	lm	lm	lm	ll	lm	lm	lm	lm	ll	ll	ll
AX-89906345	77.901	PHR	{1-}	LG6	32477372	ll	lm	lm	ll	lm	ll	lm	ll	lm	lm	lm	lm	lm	ll	lm	ll	ll	lm	lm	ll	ll	lm	ll	ll	ll	lm	ll	ll	lm	ll	ll	lm	lm	lm	lm	lm	ll	lm	lm	lm	lm	ll	ll	ll
AX-89797947	79.979	NMH	{1-}	LG6	32569394	ll	lm	lm	ll	lm	ll	lm	ll	lm	lm	lm	ll	lm	ll	lm	ll	ll	lm	lm	ll	ll	lm	ll	ll	ll	lm	ll	ll	lm	ll	ll	lm	lm	lm	lm	lm	ll	lm	lm	lm	lm	ll	ll	ll
AX-89909462	79.979	PHR	{0-}	LG6	32629852	lm	ll	ll	lm	ll	lm	ll	lm	ll	--	ll	lm	ll	lm	ll	lm	lm	ll	ll	lm	lm	ll	lm	lm	lm	ll	lm	lm	ll	lm	lm	ll	ll	ll	ll	ll	lm	ll	ll	ll	ll	lm	lm	lm
AX-89898046	79.979	PHR	{0-}	LG6	32632747	lm	ll	ll	lm	ll	lm	ll	lm	ll	ll	ll	lm	ll	lm	ll	lm	lm	ll	ll	lm	lm	ll	lm	lm	lm	ll	lm	lm	ll	lm	lm	ll	ll	ll	ll	ll	lm	ll	--	ll	ll	lm	lm	lm
AX-89797953	79.979	PHR	{1-}	LG6	32633059	ll	lm	lm	ll	lm	ll	lm	ll	lm	lm	lm	ll	lm	ll	lm	ll	ll	lm	lm	ll	ll	lm	ll	ll	ll	lm	ll	ll	lm	ll	ll	lm	lm	lm	lm	lm	ll	lm	lm	lm	lm	ll	ll	ll
AX-89797955	79.979	NMH	{1-}	LG6	32639338	ll	lm	lm	ll	lm	ll	lm	ll	lm	lm	lm	ll	lm	ll	lm	ll	ll	lm	lm	ll	ll	lm	ll	ll	ll	lm	ll	ll	lm	ll	ll	lm	lm	lm	lm	lm	ll	lm	lm	lm	lm	ll	ll	ll
AX-89906348	79.979	PHR	{0-}	LG6	32649388	lm	ll	ll	lm	ll	lm	ll	lm	ll	ll	ll	lm	ll	lm	ll	lm	lm	ll	ll	lm	lm	ll	lm	lm	lm	ll	lm	lm	ll	lm	lm	ll	ll	ll	ll	ll	lm	ll	ll	ll	ll	lm	lm	lm
AX-89797965	79.979	PHR	{0-}	LG6	32650210	lm	ll	ll	lm	ll	lm	ll	lm	ll	ll	ll	lm	ll	lm	ll	lm	lm	ll	ll	lm	lm	ll	lm	lm	lm	ll	lm	lm	ll	lm	lm	ll	ll	ll	ll	ll	lm	ll	ll	ll	ll	lm	lm	lm
AX-89898067	79.979	NMH	{1-}	LG6	32675864	ll	lm	lm	ll	lm	ll	lm	ll	lm	lm	lm	ll	lm	ll	lm	ll	ll	lm	lm	ll	ll	lm	ll	ll	ll	lm	ll	ll	lm	ll	ll	lm	lm	lm	lm	lm	ll	lm	lm	lm	lm	ll	ll	ll
AX-89797978	79.979	PHR	{0-}	LG6	32731280	lm	ll	ll	lm	ll	lm	ll	lm	ll	ll	ll	lm	ll	lm	ll	lm	lm	ll	ll	lm	lm	ll	lm	lm	lm	ll	lm	lm	ll	lm	lm	ll	ll	ll	ll	ll	lm	ll	ll	ll	ll	lm	lm	lm
AX-89840851	79.979	PHR	{0-}	LG6	32741768	lm	ll	ll	lm	ll	lm	ll	lm	ll	ll	ll	lm	ll	lm	ll	lm	lm	ll	ll	lm	lm	ll	lm	lm	lm	ll	lm	lm	ll	lm	lm	ll	ll	ll	ll	ll	lm	ll	ll	ll	ll	lm	lm	lm
AX-89898121	80.997	NMH	{1-}	LG6	32825216	ll	lm	lm	ll	lm	ll	lm	ll	lm	lm	--	ll	lm	ll	lm	ll	ll	lm	lm	ll	ll	lm	ll	ll	ll	lm	ll	ll	lm	ll	ll	lm	lm	lm	lm	lm	ll	lm	lm	lm	lm	ll	ll	ll
AX-89840901	83.061	PHR	{0-}	LG6	32896515	lm	ll	ll	lm	ll	lm	ll	lm	ll	ll	ll	lm	ll	lm	ll	lm	lm	ll	ll	lm	lm	ll	lm	lm	lm	ll	lm	lm	ll	lm	lm	ll	ll	ll	ll	ll	lm	ll	ll	ll	ll	lm	lm	lm
AX-89808404	83.061	OTV	{1-}	LG6	32954091	ll	lm	lm	ll	lm	ll	lm	ll	lm	lm	lm	--	lm	ll	lm	ll	ll	lm	lm	ll	ll	lm	ll	ll	ll	lm	ll	ll	lm	ll	ll	lm	lm	lm	lm	lm	ll	lm	lm	lm	lm	ll	ll	ll
AX-89805623	83.061	NMH	{1-}	LG6	32960631	ll	lm	lm	ll	lm	ll	lm	ll	lm	lm	lm	ll	lm	ll	lm	ll	ll	lm	lm	ll	ll	lm	--	--	ll	lm	ll	ll	lm	ll	ll	lm	lm	lm	lm	lm	ll	lm	lm	lm	lm	ll	ll	ll
AX-89898263	85.403	PHR	{00}	LG6	33456266	kk	hk	hk	hk	--	kk	hh	kk	hk	hk	hk	hk	hh	kk	hh	kk	kk	hk	hh	kk	hk	hk	kk	kk	hk	hh	kk	hk	hh	hk	hk	hh	hk	hk	hh	hh	hk	hk	hk	hk	hk	kk	kk	hk
AX-89898207	85.741	NMH	{1-}	LG6	33156951	ll	lm	lm	ll	lm	ll	lm	ll	lm	lm	lm	ll	lm	ll	lm	ll	ll	lm	lm	ll	ll	lm	ll	ll	ll	lm	ll	ll	lm	ll	ll	lm	lm	lm	lm	lm	ll	lm	lm	lm	lm	ll	ll	ll
AX-89798107	85.741	PHR	{0-}	LG6	33262592	lm	ll	ll	lm	ll	lm	ll	lm	ll	ll	ll	lm	ll	lm	ll	lm	lm	ll	ll	lm	lm	ll	lm	lm	lm	ll	lm	lm	ll	lm	lm	ll	ll	ll	ll	ll	lm	ll	ll	ll	ll	lm	lm	lm
AX-89864462	85.741	NMH	{1-}	LG6	33452362	ll	lm	lm	ll	lm	ll	lm	ll	lm	lm	lm	ll	lm	ll	lm	ll	ll	lm	lm	ll	ll	lm	ll	ll	ll	lm	ll	ll	lm	ll	ll	lm	lm	lm	lm	lm	ll	lm	lm	lm	lm	ll	ll	ll
AX-89906366	86.079	PHR	{01}	LG6	33486904	hk	hh	hh	kk	hk	hk	hk	hk	hh	hh	hh	kk	hk	hk	hk	hk	hk	hh	hk	hk	kk	hh	hk	hk	kk	hk	hk	kk	hk	kk	--	hk	hh	hh	hk	hk	kk	hh	hh	hh	hh	hk	hk	kk
AX-89798155	87.667	PHR	{0-}	LG6	33603475	lm	ll	ll	lm	ll	lm	ll	lm	ll	ll	ll	lm	ll	lm	ll	lm	lm	ll	ll	lm	lm	ll	lm	lm	lm	ll	lm	lm	ll	lm	lm	ll	lm	ll	ll	ll	lm	ll	ll	ll	ll	lm	lm	lm
AX-89798770	87.667	NMH	{1-}	LG6	37006287	ll	lm	lm	ll	lm	ll	lm	ll	lm	lm	lm	ll	lm	ll	lm	ll	ll	lm	lm	ll	ll	lm	ll	ll	ll	lm	ll	ll	lm	ll	ll	--	ll	lm	lm	lm	ll	lm	lm	lm	lm	ll	ll	ll
AX-89798167	89.255	PHR	{0-}	LG6	33663811	lm	ll	ll	lm	lm	lm	ll	lm	ll	ll	ll	lm	ll	lm	ll	lm	lm	ll	ll	lm	lm	ll	lm	lm	lm	ll	lm	lm	ll	lm	lm	ll	lm	ll	ll	ll	lm	ll	ll	ll	ll	lm	lm	lm
AX-89906370	89.255	PHR	{0-}	LG6	33724657	lm	ll	ll	lm	lm	lm	ll	lm	ll	--	ll	lm	ll	lm	ll	lm	lm	ll	ll	lm	lm	ll	lm	lm	lm	ll	lm	lm	ll	lm	lm	ll	lm	ll	ll	ll	lm	ll	--	ll	ll	lm	lm	lm
AX-89798191	89.255	NMH	{1-}	LG6	33893453	ll	lm	lm	ll	ll	ll	lm	ll	lm	lm	lm	ll	lm	ll	lm	ll	ll	lm	lm	ll	ll	lm	ll	ll	ll	lm	ll	ll	lm	ll	ll	lm	ll	lm	lm	lm	ll	lm	lm	lm	lm	ll	ll	ll
AX-89841092	89.255	PHR	{0-}	LG6	33907970	lm	ll	ll	lm	lm	lm	ll	lm	ll	ll	ll	lm	ll	lm	ll	lm	lm	ll	ll	lm	lm	ll	lm	lm	lm	ll	lm	lm	ll	lm	lm	ll	lm	ll	ll	ll	lm	ll	ll	ll	ll	lm	lm	lm
AX-89798204	89.255	NMH	{1-}	LG6	33920962	ll	lm	lm	ll	ll	ll	lm	ll	lm	lm	lm	ll	lm	ll	lm	ll	ll	lm	lm	ll	ll	lm	ll	ll	ll	lm	ll	ll	lm	ll	ll	lm	ll	lm	lm	lm	ll	lm	lm	lm	lm	ll	ll	ll
AX-89838421	90.843	PHR	{1-}	LG6	1842323	ll	lm	lm	ll	ll	ll	lm	ll	lm	--	lm	ll	lm	ll	lm	ll	ll	lm	lm	ll	ll	lm	ll	ll	ll	lm	ll	ll	lm	ll	ll	lm	ll	lm	lm	lm	ll	lm	lm	lm	lm	ll	ll	ll
AX-89838447	90.843	PHR	{0-}	LG6	1851970	lm	ll	ll	lm	lm	lm	ll	lm	ll	ll	ll	lm	ll	lm	ll	lm	lm	ll	ll	lm	lm	ll	lm	lm	lm	ll	lm	lm	ll	lm	lm	ll	lm	ll	ll	ll	lm	ll	ll	ll	ll	lm	lm	lm
AX-89796190	90.843	PHR	{0-}	LG6	1876603	lm	ll	ll	lm	lm	lm	ll	lm	ll	ll	ll	lm	ll	lm	ll	lm	lm	ll	ll	lm	lm	ll	lm	lm	lm	ll	lm	lm	ll	lm	lm	ll	lm	ll	ll	ll	lm	ll	ll	ll	ll	lm	lm	lm
AX-89828486	91.346	NMH	{0-}	LG4	10083357	lm	ll	ll	lm	lm	lm	ll	lm	ll	ll	ll	lm	ll	lm	ll	lm	lm	ll	ll	lm	lm	ll	lm	lm	lm	ll	lm	lm	ll	lm	lm	ll	lm	ll	ll	ll	lm	ll	ll	ll	ll	lm	--	lm
AX-89796202	92.421	NMH	{1-}	LG6	1897156	ll	lm	lm	ll	ll	ll	lm	ll	lm	lm	lm	ll	lm	ll	lm	ll	ll	lm	lm	ll	ll	lm	ll	ll	ll	lm	ll	ll	lm	ll	ll	lm	ll	lm	lm	--	ll	lm	lm	lm	--	ll	ll	ll
AX-89895729	92.421	PHR	{0-}	LG6	1913399	lm	ll	ll	lm	lm	lm	ll	lm	ll	ll	ll	lm	ll	lm	ll	lm	lm	ll	ll	lm	lm	ll	lm	lm	lm	ll	lm	lm	ll	lm	lm	ll	lm	ll	ll	ll	lm	ll	ll	ll	ll	lm	lm	lm
AX-89849784	92.421	PHR	{0-}	LG6	1917498	lm	ll	ll	lm	lm	lm	ll	lm	ll	ll	ll	lm	ll	lm	ll	lm	lm	ll	ll	lm	lm	ll	lm	lm	lm	ll	lm	lm	ll	lm	lm	ll	lm	ll	ll	ll	lm	ll	ll	ll	ll	lm	lm	lm
AX-89849786	92.421	PHR	{0-}	LG6	1925691	lm	ll	ll	lm	lm	lm	ll	lm	ll	ll	ll	lm	ll	lm	ll	lm	lm	ll	ll	lm	lm	ll	lm	lm	lm	ll	lm	lm	ll	lm	lm	ll	lm	ll	ll	ll	lm	ll	ll	ll	ll	lm	lm	lm
AX-89838561	92.421	PHR	{0-}	LG6	1929719	lm	ll	ll	lm	lm	lm	ll	lm	ll	ll	ll	lm	ll	lm	ll	lm	lm	ll	ll	lm	lm	ll	lm	lm	lm	ll	lm	lm	ll	lm	lm	ll	lm	ll	ll	ll	lm	ll	ll	ll	ll	lm	lm	lm
AX-89796284	92.421	PHR	{0-}	LG6	1958168	lm	ll	ll	lm	lm	lm	ll	lm	ll	ll	ll	lm	ll	lm	ll	lm	lm	ll	ll	lm	lm	ll	lm	lm	lm	ll	lm	lm	ll	lm	lm	ll	lm	ll	ll	ll	lm	ll	ll	ll	ll	lm	lm	lm
AX-89895811	92.421	PHR	{0-}	LG6	1970196	lm	ll	ll	lm	lm	lm	ll	lm	ll	ll	ll	lm	ll	lm	ll	lm	lm	ll	ll	lm	lm	ll	lm	lm	lm	ll	lm	lm	ll	lm	lm	ll	lm	ll	ll	ll	lm	ll	ll	ll	ll	lm	lm	lm
AX-89885624	92.421	PHR	{1-}	LG4	10111571	ll	lm	lm	ll	ll	ll	lm	ll	lm	lm	lm	ll	lm	ll	lm	ll	ll	lm	lm	ll	ll	lm	ll	ll	ll	lm	ll	ll	lm	ll	ll	lm	ll	lm	lm	lm	ll	lm	lm	lm	lm	ll	ll	ll
AX-89914643	92.421	PHR	{0-}	LG6	1927387	lm	ll	ll	lm	lm	lm	ll	lm	ll	ll	ll	lm	ll	lm	ll	lm	lm	ll	ll	lm	lm	ll	lm	lm	lm	ll	lm	lm	ll	lm	lm	ll	lm	ll	ll	ll	lm	ll	ll	ll	ll	lm	lm	lm
AX-89828528	94.009	PHR	{1-}	LG4	10236859	ll	lm	lm	ll	ll	ll	lm	ll	lm	lm	lm	ll	lm	ll	lm	ll	ll	lm	lm	ll	ll	lm	ll	ll	ll	lm	ll	ll	lm	ll	ll	lm	ll	lm	lm	lm	ll	lm	lm	lm	lm	ll	ll	ll
AX-89885657	94.009	PHR	{0-}	LG4	10237661	lm	ll	ll	lm	lm	lm	ll	lm	ll	ll	ll	lm	ll	lm	ll	lm	lm	ll	ll	lm	lm	ll	lm	lm	lm	ll	lm	lm	ll	lm	lm	ll	lm	ll	ll	ll	lm	ll	--	ll	ll	lm	lm	lm
AX-89872516	94.009	PHR	{0-}	LG4	10251721	--	ll	ll	lm	lm	lm	ll	lm	ll	ll	ll	lm	ll	lm	ll	lm	lm	ll	ll	lm	lm	ll	lm	lm	lm	ll	lm	lm	ll	lm	lm	ll	lm	ll	ll	ll	lm	ll	ll	ll	ll	lm	lm	lm
AX-89828537	94.009	PHR	{0-}	LG4	10257209	lm	ll	ll	lm	lm	lm	ll	lm	ll	ll	ll	lm	ll	lm	ll	lm	lm	ll	ll	lm	lm	ll	lm	lm	lm	ll	lm	lm	ll	lm	lm	ll	lm	ll	ll	ll	lm	ll	ll	ll	ll	lm	lm	lm
AX-89872801	94.009	PHR	{0-}	LG6	36475858	lm	ll	ll	lm	lm	lm	ll	lm	ll	ll	ll	lm	ll	lm	ll	lm	lm	ll	ll	lm	lm	ll	lm	lm	lm	ll	lm	lm	ll	lm	lm	ll	lm	ll	ll	ll	lm	ll	ll	ll	ll	lm	lm	lm
AX-89841642	94.009	NMH	{1-}	LG6	36478729	ll	lm	lm	ll	ll	ll	lm	ll	lm	lm	--	ll	lm	ll	lm	ll	ll	lm	lm	ll	ll	lm	ll	ll	ll	lm	ll	ll	lm	ll	ll	lm	ll	lm	lm	lm	ll	lm	lm	lm	lm	ll	ll	ll
AX-89798658	94.009	PHR	{0-}	LG6	36544192	lm	ll	ll	lm	lm	lm	ll	lm	ll	ll	ll	lm	ll	lm	ll	lm	lm	ll	ll	lm	lm	ll	lm	lm	lm	ll	lm	lm	ll	lm	lm	ll	lm	ll	ll	ll	lm	ll	ll	ll	ll	lm	lm	lm
AX-89798660	94.009	PHR	{0-}	LG6	36545750	lm	ll	ll	lm	lm	lm	ll	lm	ll	ll	ll	lm	ll	lm	ll	lm	lm	ll	ll	lm	lm	ll	lm	lm	lm	ll	lm	lm	ll	lm	lm	ll	lm	ll	ll	ll	lm	ll	ll	ll	ll	lm	lm	lm
AX-89805731	94.655	NMH	{0-}	LG6	37787403	lm	ll	ll	lm	lm	lm	--	lm	ll	ll	ll	lm	ll	lm	ll	lm	lm	ll	ll	lm	lm	ll	lm	lm	lm	ll	lm	lm	ll	lm	lm	ll	lm	ll	ll	ll	lm	ll	ll	ll	ll	lm	lm	lm
AX-89897534	95.587	PHR	{1-}	LG6	3023592	ll	lm	lm	ll	ll	ll	ll	ll	lm	lm	lm	ll	lm	ll	lm	ll	ll	lm	lm	ll	ll	lm	ll	ll	ll	lm	ll	ll	lm	ll	ll	lm	ll	lm	lm	lm	ll	lm	lm	lm	lm	ll	ll	ll
AX-89897576	95.587	PHR	{0-}	LG6	30406372	lm	ll	ll	lm	lm	lm	lm	lm	ll	ll	ll	lm	ll	lm	ll	lm	lm	ll	ll	lm	lm	ll	lm	lm	lm	ll	lm	lm	ll	lm	lm	ll	lm	ll	ll	ll	lm	ll	ll	ll	ll	lm	lm	lm
AX-89841684	95.587	PHR	{1-}	LG6	36619333	ll	lm	lm	ll	ll	ll	ll	ll	lm	lm	lm	ll	lm	ll	lm	ll	ll	lm	lm	ll	ll	lm	ll	ll	ll	lm	ll	ll	lm	ll	ll	lm	ll	lm	lm	lm	ll	lm	lm	lm	lm	ll	ll	ll
AX-89841686	95.587	PHR	{0-}	LG6	36624775	lm	ll	ll	lm	lm	lm	lm	lm	ll	ll	ll	lm	ll	lm	ll	lm	lm	ll	ll	lm	lm	ll	lm	lm	lm	ll	lm	lm	ll	lm	lm	ll	lm	ll	ll	ll	lm	ll	ll	ll	ll	lm	lm	lm
AX-89898956	95.587	PHR	{0-}	LG6	36632306	--	ll	ll	lm	lm	lm	lm	lm	ll	ll	ll	lm	ll	lm	ll	lm	lm	ll	ll	lm	lm	ll	lm	lm	lm	ll	lm	lm	ll	lm	lm	ll	lm	ll	ll	ll	lm	ll	ll	ll	ll	lm	lm	lm
AX-89808488	95.587	NMH	{1-}	LG6	36641669	ll	lm	lm	ll	ll	ll	ll	ll	lm	lm	lm	ll	lm	ll	lm	ll	ll	lm	lm	ll	ll	lm	ll	ll	ll	lm	ll	ll	lm	ll	ll	--	ll	lm	lm	lm	ll	lm	lm	lm	lm	ll	ll	ll
AX-89841694	95.587	PHR	{1-}	LG6	36647810	ll	lm	lm	ll	ll	ll	ll	ll	lm	lm	lm	ll	lm	ll	lm	ll	ll	lm	lm	ll	ll	lm	ll	ll	ll	lm	ll	ll	lm	ll	ll	lm	ll	lm	lm	lm	ll	lm	lm	lm	lm	ll	ll	ll
AX-89841695	95.587	PHR	{1-}	LG6	36647886	ll	lm	lm	ll	ll	ll	ll	ll	lm	lm	lm	ll	lm	ll	lm	ll	ll	lm	lm	ll	ll	lm	ll	ll	ll	lm	ll	ll	lm	ll	ll	lm	ll	lm	lm	lm	ll	lm	lm	lm	lm	ll	ll	ll
AX-89898965	95.587	PHR	{0-}	LG6	36658329	lm	ll	ll	lm	lm	lm	lm	lm	ll	ll	ll	lm	ll	lm	ll	lm	lm	ll	ll	lm	lm	ll	lm	lm	lm	ll	lm	lm	ll	lm	lm	ll	lm	ll	ll	ll	lm	ll	ll	ll	ll	lm	lm	lm
AX-89841729	95.587	PHR	{0-}	LG6	36740383	lm	ll	ll	lm	lm	lm	lm	lm	ll	ll	ll	lm	ll	lm	ll	lm	lm	ll	ll	lm	lm	ll	lm	lm	lm	ll	lm	lm	ll	lm	lm	ll	lm	ll	ll	ll	lm	ll	ll	ll	ll	lm	lm	lm
AX-89899002	95.587	NMH	{0-}	LG6	36781689	lm	ll	ll	lm	lm	lm	lm	lm	ll	ll	ll	lm	ll	lm	ll	lm	lm	ll	ll	lm	lm	ll	--	lm	lm	ll	lm	lm	ll	lm	lm	ll	lm	ll	ll	ll	lm	ll	ll	ll	ll	lm	lm	lm
AX-89841751	95.587	PHR	{0-}	LG6	36845889	lm	ll	ll	lm	lm	lm	lm	lm	ll	ll	ll	lm	ll	lm	ll	lm	lm	ll	ll	lm	lm	ll	lm	lm	lm	ll	lm	lm	ll	lm	lm	ll	lm	ll	ll	ll	lm	ll	ll	ll	ll	--	lm	lm
AX-89899023	95.587	PHR	{0-}	LG6	36872339	lm	ll	ll	lm	lm	lm	lm	lm	ll	ll	ll	lm	ll	lm	ll	lm	lm	ll	ll	lm	lm	ll	lm	lm	lm	ll	lm	lm	ll	lm	lm	ll	lm	ll	ll	ll	lm	ll	ll	ll	ll	lm	lm	lm
AX-89906435	95.587	PHR	{0-}	LG6	36876053	lm	ll	ll	lm	lm	lm	lm	lm	ll	ll	ll	lm	ll	lm	ll	lm	lm	ll	ll	lm	lm	ll	lm	lm	lm	ll	lm	lm	ll	lm	lm	ll	lm	ll	ll	ll	lm	ll	ll	ll	ll	lm	lm	lm
AX-89899027	95.587	PHR	{01}	LG6	36882795	hk	hh	hh	kk	kk	hk	kk	kk	hh	hh	hh	kk	hk	hk	hk	hk	hk	hh	hk	hk	hk	hh	hk	hk	kk	hk	hk	kk	hk	hk	kk	hk	hk	hh	hk	hk	kk	hh	hh	hh	hh	kk	kk	kk
AX-89841766	95.587	PHR	{1-}	LG6	36883034	ll	lm	lm	ll	ll	ll	ll	ll	lm	lm	lm	ll	lm	ll	lm	ll	ll	lm	lm	ll	ll	lm	ll	ll	ll	lm	ll	ll	lm	ll	ll	lm	ll	lm	lm	lm	ll	lm	lm	lm	lm	ll	ll	ll
AX-89841768	95.587	PHR	{1-}	LG6	36885425	ll	lm	lm	ll	ll	ll	ll	ll	lm	lm	lm	ll	lm	ll	lm	ll	ll	lm	lm	ll	ll	lm	ll	ll	ll	lm	ll	ll	lm	ll	ll	lm	ll	lm	lm	lm	ll	lm	lm	lm	lm	ll	ll	ll
AX-89850176	95.587	PHR	{0-}	LG6	36971410	lm	ll	ll	lm	lm	lm	lm	lm	ll	ll	ll	lm	ll	lm	ll	lm	lm	ll	ll	lm	lm	ll	lm	lm	lm	ll	lm	lm	ll	lm	lm	ll	lm	ll	ll	ll	lm	ll	ll	ll	ll	lm	lm	lm
AX-89866644	95.587	PHR	{0-}	LG6	37001963	lm	ll	ll	lm	lm	lm	lm	lm	ll	ll	ll	lm	ll	lm	ll	lm	lm	ll	ll	lm	lm	ll	lm	lm	lm	ll	lm	--	ll	lm	lm	ll	lm	ll	ll	ll	lm	ll	ll	ll	ll	lm	lm	lm
AX-89841803	95.587	PHR	{0-}	LG6	37008710	lm	ll	ll	lm	lm	lm	lm	lm	ll	ll	ll	lm	ll	lm	ll	lm	lm	ll	ll	lm	lm	ll	lm	lm	lm	ll	lm	lm	ll	lm	lm	ll	lm	ll	ll	ll	lm	ll	ll	ll	ll	lm	lm	lm
AX-89899068	95.587	PHR	{0-}	LG6	37020125	lm	ll	ll	lm	lm	lm	lm	lm	ll	ll	ll	lm	ll	lm	ll	lm	lm	ll	ll	lm	lm	ll	lm	lm	lm	ll	lm	lm	ll	lm	lm	ll	lm	ll	ll	ll	lm	ll	ll	ll	ll	lm	lm	lm
AX-89798783	95.587	PHR	{1-}	LG6	37072526	ll	lm	lm	ll	ll	ll	ll	ll	lm	lm	lm	ll	lm	ll	lm	ll	ll	lm	lm	ll	ll	lm	ll	ll	ll	lm	ll	ll	lm	ll	ll	lm	ll	lm	lm	lm	ll	lm	lm	lm	lm	ll	ll	ll
AX-89798799	95.587	PHR	{1-}	LG6	37211784	ll	lm	lm	ll	ll	ll	ll	ll	lm	lm	lm	ll	lm	ll	lm	ll	ll	--	lm	ll	ll	lm	ll	ll	ll	lm	ll	ll	lm	ll	ll	lm	ll	lm	lm	lm	ll	lm	lm	lm	lm	ll	ll	ll
AX-89798812	95.587	NMH	{1-}	LG6	37266031	ll	lm	lm	ll	ll	ll	ll	ll	lm	lm	--	ll	lm	ll	lm	ll	ll	lm	lm	ll	ll	lm	ll	ll	ll	lm	ll	ll	lm	ll	ll	lm	ll	lm	lm	lm	ll	lm	lm	lm	lm	ll	ll	ll
AX-89798817	95.587	NMH	{0-}	LG6	37271731	lm	--	ll	lm	lm	lm	lm	lm	ll	ll	ll	lm	ll	lm	ll	lm	lm	ll	ll	lm	lm	ll	lm	lm	lm	ll	lm	lm	ll	lm	lm	ll	lm	ll	ll	ll	lm	ll	ll	ll	ll	lm	lm	lm
AX-89906458	95.587	PHR	{0-}	LG6	37919626	lm	ll	ll	lm	lm	lm	lm	lm	ll	ll	ll	lm	ll	lm	ll	lm	lm	ll	ll	lm	lm	ll	lm	lm	lm	ll	lm	lm	ll	lm	lm	ll	lm	ll	ll	ll	lm	ll	ll	ll	ll	lm	lm	lm
AX-89798945	95.587	PHR	{1-}	LG6	37996578	ll	lm	lm	ll	ll	ll	ll	ll	lm	lm	lm	ll	lm	ll	lm	ll	ll	lm	lm	ll	ll	lm	ll	ll	ll	lm	ll	ll	lm	ll	ll	lm	ll	lm	lm	lm	ll	lm	lm	lm	lm	ll	ll	ll
AX-89850201	95.587	PHR	{0-}	LG6	38065368	lm	ll	ll	lm	lm	lm	lm	lm	ll	ll	ll	lm	ll	lm	ll	lm	lm	ll	ll	lm	lm	ll	lm	lm	lm	ll	lm	lm	ll	lm	lm	ll	lm	ll	ll	ll	lm	ll	ll	ll	--	lm	lm	lm
AX-89798970	95.587	PHR	{0-}	LG6	38101852	lm	ll	ll	lm	lm	lm	lm	lm	ll	ll	ll	lm	ll	lm	ll	lm	lm	ll	ll	lm	lm	ll	lm	lm	lm	ll	lm	lm	ll	lm	lm	ll	lm	ll	ll	ll	lm	ll	ll	ll	ll	lm	lm	lm
AX-89799018	95.587	PHR	{0-}	LG6	38341229	lm	ll	ll	lm	lm	lm	lm	lm	ll	ll	ll	lm	ll	lm	ll	lm	lm	ll	ll	lm	lm	ll	lm	lm	lm	ll	lm	lm	ll	lm	lm	ll	lm	ll	ll	ll	lm	ll	ll	ll	ll	lm	lm	lm
AX-89799055	95.587	PHR	{0-}	LG6	38482043	lm	ll	ll	lm	lm	lm	lm	lm	ll	ll	ll	lm	ll	lm	ll	lm	lm	ll	ll	lm	lm	ll	lm	lm	lm	ll	lm	lm	ll	lm	lm	ll	lm	ll	ll	ll	lm	ll	ll	ll	ll	lm	lm	lm
AX-89799080	95.587	PHR	{0-}	LG6	38592607	lm	ll	ll	lm	lm	lm	lm	lm	ll	ll	ll	lm	ll	lm	ll	lm	lm	ll	ll	lm	lm	ll	lm	lm	lm	ll	lm	lm	ll	lm	lm	ll	lm	ll	ll	ll	lm	ll	ll	ll	ll	lm	lm	lm
[truncated: 31 more columns]
